# Supplementary material for: A Molecular Insight into Algal-Oomycete Warfare: cDNA Analysis of Ectocarpus siliculosus Infected with the Basal Oomycete Eurychasma dicksonii
Source: PLoS One. 2011 Sep 15;6(9):e24500. doi: 10.1371/journal.pone.0024500 (PMC3174193; doi:10.1371/journal.pone.0024500)
Supplement: Figure S1 — Ectocarpus assembled contigs. (TXT) [file pone.0024500.s001.txt]

>contig300003 length=239  numreads=2
cccaccggcggtgttttttctcggtGatCGATTCTGCTTGCCATCtgatcccgacttttt
tttcactcggtgtgcgtctttgtcgcatttcggcgataagaacatgatgttcgcacgatt
tgggtacccccttcgcgaatagatgcgcagattacgacggggtctgtgcctgatgagggg
aaggctaccgaccggggtgtgagttgagggaaatggaaaatgcccccaccgaccataca
>contig300009 length=204  numreads=3
AAngTTTTGGGGGTTCAAGGGCGACGTCATCCCGTGGTGATGCTACGAACAgACAGATTT
TTTGCTTTTATGGcTTGCGCTGCCCAncgaGAaGGGCAGACTAGAATTGAGTGACGTGCA
TTTTTTTGTTGTGTtGACAaCGCGCGGAACAGAGGTCGACATCCGATGACGATAGGGGTC
ATGAAGAACGACTCCCTACCaaag
>contig300010 length=206  numreads=2
gCGCCGCAGCGAAACGgTGAATCGGTtAGGTGTGGTCGTCGCAGACCTCGACTGGTCGCG
CGCTTTGAGACTCTCTtCTTTGCCATGGACGCTGAAAaCCTCTGGAgTCCGGGTATGCtG
aattgtcgccgaacgacgtccaagaatgaaacgtttttgggaagcgactggatgaatccg
acttctcgagggcacgcaagcaaggg
>contig300022 length=255  numreads=3
cTGGTTCCTTACTATTTCaTATGCATTGAATTGTGTACCcTTtATGGgTAGTtGgCcTGG
GACCACGGGAGGCGtCcGAGTGAGTTGGACcACCAGTAGTACGGATGTAAGAAGGCACCG
AGCAGAGGCGGgAACGgTTTTCAATGCGAaGAaCAaTCGATTATTTTCCCGAaGaGGGAA
TCAATTGGTTTGTTCtGTtCTTaCGCcTACGGCGACagAAACAaGaGATTtncaGtCTGA
CGTaaaaaaaaaaaa
>contig300030 length=215  numreads=2
tGTCGATtCAAGCGAACTTTCGTntACCGCTGTACCAGCTTGTTGACACCGGATTGGGCT
GATTTGCTTCTTTTTTGGCCAAGCTTTGACTGTAAATGAACTTTGcATTCAGAAAgACAT
AGAAATGGTTCGAGCATCACCATGTTGCACAATGTAGTGCAGAGATAACGTTGTGGCGTG
TTTCACTTTCAAGAaTATCaaaaaaaaaaaaaaan
>contig300031 length=321  numreads=5
aGCCGCTGATCCCATACAAttAggCATAATACAGGATGGCGACGaCGGGTGACAGTACAG
CTTCATCGCCACCTtCCAGTGaGATGAAGGAAGGCAGGATCGTCCTCCTCCGGCGTTTCG
TGCGAGAGAGAATCGTTTAGAGCATCCTGCACAGGAAGGATAGGTGGCAGCTGGTTTCCT
GTTGCTTGATGCGTAGCAGCAGGTTGACTCGGCGGCAGCTTtATtGTCGTAGCGAAGTGC
AGTGACGGTCACGGCGGAAGGCAAAtggATTTCACTTGTGTTTTGCTCGGaTCTGTGGTG
CAAGAGTTGCGGCTGTCAGaa
>contig300046 length=213  numreads=3
cccggggagacgcacggggcggacgccaagccgaagattctgctcatgggccccaagagg
taagtgctcgagtgcctatgcatgcaagagatgtcccgttcggcatcaggcatgaagcaa
gctcaccgcgcgttgctcggcaagccaagacaaaaatcgaactctatcgttgccgtgcgt
aaatgtggccctatttcgtggaaaagtggtttt
>contig300047 length=110  numreads=2
aGAAaGCcTtGTtCTCGGTGAGTTTTCtAaCCCGCtGAGaTTTAGTgTAaCGATTgATGG
AGGgCTTGCCTGTCGTGAAGAGATCTGgCAAGAGCAAtcttccggtgtgt
>contig300048 length=302  numreads=10
TGTGGAGACCACCTTCATAAAGgtACAATCTCCCCnactGTCTGTCGAGgACGATtCCCT
CTTTtCCACAatGgCTCTTGTTGGATTTacaTACACGcGTGCTGTAGTGCCACTTtGTTT
TCTTCaGGCGCACTCGCtCgACCTGTTTCTGCTCGTGTACGGGCTGGTCGTTTCTACCCc
AGCTCGTGACCATGTTGCTTGGCTaGTCTAAAAACGTgaGATGTTGAGGTCACGACTTCG
CACTGCGATGCGGTCGGGAAAACTaCGCGGTCGCaGTAAATAGAGCATTGTGCtGAATaC
Cg
>contig300053 length=224  numreads=2
gATGGATGAATTGTGACGCCGACATTAGTCGTTGAGAGTCGnaCTGCTTGACTGAGCAAA
CGAtggtaagtcctttcgatatgctgtcggggggaggataggattcaaccaggtcaccac
catgccctactttccaccactgtcataaatggggggacatgtttatagaagagcgaggga
cttgggggacgtaatcaagcgttaatattaacaaaaaaaaaaan
>contig300056 length=182  numreads=3
gCGTGTAGTTTCGGTTCaTTTTCaGGGCTCCCACAAAATGTTCGGATAGgTTTGGTTGAT
GCGGCGGCGTAGGTTtCcTTTGATCGGAAGGATGGTTCTGACAcGTCGAGAGaGgACGAG
TGCCGTTTTCCTATAGCTGATAGAAAAAGAGGCCGGGACAAGTTCAAATTTGGAAAtttt
ag
>contig300064 length=164  numreads=2
gAATACCcATgACGGCAGTCGCCcGtATAGTTTAGCTGTTgAAAAGTAGTGTGTCGTTTC
CAACGCAGGtATGCATAGGTGTAAtCTTTACCAGATGTtGTGTtCGCACGTGATTGTCGA
GnagACGAGCGAGGAGAACGCGCAACGCGGAACACGTGTGACAa
>contig300067 length=210  numreads=2
ggCGTGGTTGTTGCAATCTATTTtCgggACtGCAaCGGCCATGGGTGTGCTGCTGTAGGT
TGTTGGGTTtCAtgtactccggagtaagagtttttatctctgtgcatgtagtcaatgttg
tcggtcggacgagttttcgacgcgttctttgtctattggtccagtcctctcaaacatgcg
aacccgcgggaaacaatttaccgagcaaag
>contig300070 length=240  numreads=4
atcaggcagaggacgagacaaggAAGGGCACAGCCAcTACGGTATGgCCGTAggccgCCA
ttttttcgattgtcgtggttgtctttggtgttgaccgtaagcatagcgtcaggttggaaa
aatgaagtactcggagaggcctaaacgtgtgtgtttgtttgtttttgtaaatgcttctgg
agtattttttggttttgggagaaaaaatatgttttgcggggatcgaactcccgacctcct
>contig300075 length=180  numreads=2
aGGTCtCGGGTTTTggCGCCAAGAGACTTCATGAAATGAGCTTGTCGTTTGAATTGGTTA
cGTCATCGAAAaCTGAgTTGgTCTTCcGAAAGCGTAaGAAaCGGGgCcAGATGTCAaCGA
TCGACggcattcattccaggagtgatatttttttgtggaagaaagcaaagttttacggcg
>contig300077 length=237  numreads=4
aGGGAACAGAAaGGGCGtGCCGtCTTTTTTGCTGGCCTCCAAAaCGTGTGTATCTGTGTG
TCTGAGTAGTTTCCGTAGgTTACAGAACACTTTGTCCAAAaCTAGCCCCcTCTTTTGTCG
TGTTGCTAATATAGGATGGACGCATGGCGTGGTTTTAGGGTGGGAaGGAaCCGGTgTGTT
TGTTCGGTGGCTTCAAGGCGTGAGACGACTCGTGACACGACACAGCAAAAATTGAAC
>contig300078 length=382  numreads=4
AAanggtCnacgACGAAAatAgCCAcaCtCACTCCCCGATTtCaCGGAGTGTTGGGCctG
CTTCGTTGTnctGTGTTTgctgcgtagacacctccggtcgcagttttcgtttgtgattca
gcgtccgcggttggTtGncGggTAaTAGgCtCTTCCACCTGTTGCATGCTCTTCCCTcTT
GTtGTTCTTGGgCGACGTGTAAACGtCACGATTTTtGgATGTTAAAATtGAGTCTTTCGG
GTTCATTTTACTTCACTTCGCCATCGTGTTTtGGgTTGTCGAAGTTCATAGGACTAGTGC
AGCTCGTGACGGCGgAAACTCCTACGTCTGtCTTCGgCTTGGAGAGGAaTAACTGTTCGG
AACAGGTTTTtCCGATGatgtg
>contig300083 length=582  numreads=4
gagtcgacatttactttttttcggtgctgactgcagtgcgtcGGAAATCAAATCAGCTCA
AGGAGCGCtccGaCgAAaCATAACATGAAGGGTATTGGACCctGAAAaTCAATCACGCAA
CAGTAGCTGACTACAACAATCAGGGAACGCTTTGAACATGACTAATATTGTCGCACACAT
tgTTGGGGGGGCTAACACGCcGAATCCCGaGCCCCTTCCCTATCTCCTtCGacaccagaa
acGCATAAAGGCCTTTCTTCCTCAACGCAGTTGTTCCcAaTTCCCCCcTaaacataatct
cgcacagcatgaattaggcgttggttgcttcgtcgcggcaagggcaaagAAAAaGGcAGA
CGGACAaCAATCTCCTCACAGGCaTAaGCGTAaTTACCTGgCGGGAAGCAACtATtATAG
GCACACACCGAcAAaTGgTGGAGATACATTTTGGACGAGGCATGTCCcTCCCcTcGCCAG
AAAAACGaTGTCCcTtCCACAAaGgAGGGAAGcgtgtccaatgggcatttcagtcgaatt
ttagacccatcccactccaaccaacatgttggcaacaaacaa
>contig300091 length=730  numreads=30
ctcggagacgatcgcgtggctcgacggcaaccagtccgccgagAAngAGgaaCgAGGAGa
aGCagAaGGAGCTTGAGGCCGTGTGCAACCCCATCATCCAGAAGAtGGCTGGCGGCGAGG
GCGGCATGCCGGGGGGTATGCCTGGAGGCATGCCCGACATGAGCGGTGCCGGCTTCCCCG
GTGCCGGAGCTCCCGCGCCGGAGGCCGAAGCGgACGCCGGGCCCAAGATCGaGGAAATCG
aCTAAACGAGCCCATACTTCGAAGTAACGCGTGTCTGCTGCATGAAGTCGTATACTGTTG
GATGGTTCCGAGCATGCACATGTCGGAGGGTACCGACTTCGTGTGCTGCTCCGTTGCGAT
TTGTCCTGGGAATGTCAAGATTGTTGGGgTGGATTGTCGTGGCAGGCATGAGGTTTGTTC
GCCTtCCGGCGGCGGACTCTGTTCGACTTAAGTGGATTGTGTCCTTGACTTACCCTCACC
AGTGACGTTTTTTTCCAAGAGAAAATGGCAGCTGCCGGGTGGCATTGTTTCAACTGAGTC
AAAGGGGATTGTGTTTCCAAGAGTGTACCGTTACGCTGTAGTtCAAAGTTTTTACACGAA
AGCCAAATTGTTGCAGGTTGGTGTCAGACTTCTTGCGGAACTTGCCTGTTTTTGTACCGT
ACTGCTGTGTCCATTTGGTTTTAAtGTAACGTAAACAAAGGAaCGAAAACACTaGaaaaa
aaaaaaaaan
>contig300092 length=230  numreads=3
tAGATATCACATACCACGTCTtAGATGTCATAGATGTGGATTGACTCTCCAGGCCCGTGG
CCGtGTTTCGTGAAGAAGGATTTCCATTtGCAATTGAGGCCTGGTCcTGAGtGTTGTTcT
CGAAaCGTTCGGAGCCcGTtCTTCATGTAGAGTAGAGTATGGAGTCATGACGTtCTCAGC
CCTGACCAGGGGGCGGgCGgTGAGCTAATTTTTGACCGTTGGTTCttttt
>contig300093 length=231  numreads=3
GGTncTGGTGAATaCATACGCATACGTCGAGGGGACgTCAAGAGCnttcGGCTCGCAGGT
GGGcAaGTTTtCaaggCCcAAGCACCGCTCGAAAAGCAAGGtGATAGGTATAGGGgATAG
GCAGCAGCAGcATAGCAGTGATAGCACTTGGGAGTAGncGGGTGGCACGCGGAGGACGTG
gAAGGGGaGGAAatgaGCGGCCGTCCcTTgCGGAATCATAACAGGTGCggg
>contig300096 length=193  numreads=1
cggtcaggtggcgtcgctgaataccgtcgtgctgctgactcactcacaagaatggtaccg
tttccttggtagatcaggggggtttctggagcatctgcgatcagattcttgggagggcac
ttatctatgtagtagttcctcgtttcaatatccgtcagtacccacggtagaaaaggtCGG
CGtatTTtcaatg
>contig300103 length=239  numreads=2
atcaggcagaggacgagactaagcgggagaggtcaaactgtcttcaaggttaaggcaaaa
aaaacggcagcaagcagcggccagttgctggtcacggtagccccgccacttaggaaatcc
tctcgcttttgttgaggctgggcttcttggttcctggtgttgagctccaagtggccgttt
tctaggttttagtgtagagttcttccttaaccgggctctcgaaaggtactcaagtttct
>contig300105 length=163  numreads=2
ccTTGGTGCTGCATTTTTtGTTTTtCtCGTGGgAAGTGCGTGAACGGACCAACCTCACAA
TATCATCATCACGTAGGCCAAAATCAAaGAACACGACTCAGCaTCCCTTCGCGAaGAAGC
TACAGTGAGTGGTAGAaTCCCCcATTATTTTTCTAACGAAAGa
>contig300120 length=165  numreads=2
CcaaaaCAaCAAACGCTTTCACTCAGGCTGAGGCTGGTCGTGAACTGAACcGTAAGTTAC
ACACAACATCGCCACACACCACGGGCTGATTCATTGAGTGCAAAGTTCTCCAAAGTAaGC
AaGGTGGgCGTGGAAAAGTncGGCGCTCAAAATaCCATGcccaga
>contig300130 length=343  numreads=4
TgTGGTACGTTcTtgtgAaCcGgTCCGTTtGtCcTTtGGgAAGAGAACCGCGTGGCGGCg
gcagcagctgccggggcggtggccgtaaagtgggcttcggcgctggggtagTGGGGGgCA
CcGCcATCTCTTTGTATTTTGTAGTTCGTGGTGTAGGTGTTTGTtGATGACAACGTCATG
CCAGCGCTCCcAcGCGCTTTATcGGgCGCTTGTCAGTATTCTGGgACGgTgATGGAACAa
GCGCAAGCCTGCCGGTTATCTTCGACGAACTCGATGTGGTTGGTGGGCGTATCTCGATGC
TTCTGAAAACAGCCGTtGCTCCGAGTGATTTTTTTGtGTTGGT
>contig300132 length=224  numreads=2
atcaggcagaggacgagaGTAAggattgTaAgcttTcaTggggAcctgcagcgattcgcc
cacgatattTTTTcgggtggacgccgacgttaagcaaagaataaatcaaaacaacaacag
cagacagccataagaagacccgctacttgtgtaagaaagcagacgctcaatcgccaacgt
tgaaactacattcatcgatacgaccaagcgtactaccgataggt
>contig300134 length=222  numreads=2
gtcaaagggatgcagtgtatctgacgaggaaatacagtgaattggacgagggaatcctgt
gatctgctcagggaatacagtgtgtctgacgagagaatacagtgagtagggcgagggggg
aacagtgtatctgatgagggaatacagtgagttaaacgagggaatacagtgaattgggcg
agggggtacagtgaattggacgagggaaatacagtgcatctg
>contig300138 length=232  numreads=2
tcACTtGCACGCTGTGAaGGaTGGGCGGAGTTTATGCCaCGACCACAAAATCGCCcAAGG
TTCctCGaGCAAACaTAcGCTATTTTAtACAAGGCCCCATTCcACCcATCCcTtACCTtG
ACAAAaTGAAagCCATGGCTGGTtGTTGCCGGATTCACTCTtCcAGTTGgCATAaGGCTG
GTTCCAcTtCGCcTTTGCCGTAGCCCaATCCTGGAAAGCTTctCcGCcGAGa
>contig300140 length=231  numreads=3
aGAAGAGGGtGgCTTCTGATGTTTCCACAGAGAGAGTtATTTtCCCtACTTGGGTACGgA
CTTgCCCCAAGCAGGGtGGTTtGTACTTGgTGTGTCAGCACGATGGCGAATCATGTGGAA
CAAGAGCATCCATCcACACGTGGTGGTACcACAGCATTTAGGTGTCTCGAGTAGCAGTTG
GAATGGAGAAGTGCGTCTCGATCGACCAGCCGGTAACctGCGCAGGGGttt
>contig300141 length=241  numreads=2
gagaaacagaagacgggacgattacgaaacgaatttcgcagctggggggcaacaacgaca
gcgacaacagcagcaatccccgctaccgtaacggaccgaaaagcgaggattaaacagcag
cgaacaatcacctgcagctacaaatggtgccgacgtcaccacggttgtcgatccggtagt
gggcgcgggtgtatctgggttgcgcaagtggatgagaaaaagaggcggaacggttacaaa
a
>contig300147 length=105  numreads=1
tggaggttcgatgTCCAtcattgctgtctcatcaacctcgattaggacagtactatcgcg
tgctctattacatattgacggtacttttatgggcaagtcttaatt
>contig300150 length=207  numreads=2
aCGAGAcAaGCCggggggggggtACTtGTTTtGATtGTTGTGCGCTCACCGCTTGCGTTT
TTgTCGGgTGCTTGACGgCTAGCGAGaGgTGGGGGTTGCGGGCATGGTtGGGTGgCTtGC
TTCCAGGgAAACGaCCCCTGTCACGTGCGCGTATGAGTACCGTAgCACGCaTAaTTtCGT
TttGtCGGAgAGAGGtGTGCGCGgCGT
>contig300156 length=102  numreads=2
gAGAAAaGACGCaCAAAAAAaaaCTAACCGTAgCTaCAAaCAACAaCGaGACGGgCCcaC
CcGAGACAGCGAAAaGgTaCGTCATCGTTCGtGGGGgAGTTG
>contig300165 length=240  numreads=2
gCGGGGGCaGcTTCTGGgaCGTCCACGGCATACGgTAGATGGGTAaCGGAAGCTGCCCCT
GCTTTTTTGGTCGATATCGCCTACTTGGGATGGAGTCGgTTtACTGTAcGgAaGGCCCAc
ATCcACGAAAACACAGACCTGAACCTGCcAGGCTtACcATTTTTtCGgTGATAAGtGCcT
CTACCGGCGCACAGgTGTCgCTtcGAAAGCGAAGCCaGTAAaGACAGCgAtAGGCAAAGT
>contig300166 length=230  numreads=2
ccAtGAAAgTGATAATCACcACAGACCcGAGGCcGAgCACCCGCcGCAaCACCCCCGACA
AACGgTTCAaCGACGTCGCTGTGCCATCCGCATGGCTTCCTGTAGGGGGCAACGCCGTTT
GGTTGGTCCAACACATCTGATGTTtCGATTTTCAAGACGGCATGGTAGAAGCGGTCGTGG
CGTGtGTGCGGTGCTtGGCTGGGGGGTAGgAAGGAGATGAGTGCCGGtCG
>contig300170 length=232  numreads=4
ccGGTaGGTAAAGCTTTGAtGTTTaCGCATTGAGGTcAAaCCCcGGtAAaCGgcGGCtGT
AaCTAtgACGGTCCTAaGgTaGCGAAATtCCTTGTCGGgtAAgTtCcGACCCGCATGAAT
GGtgtAaCGAcTTCCCcGcTGTcTCcAaCAGGGACTCAGTGAAATTACATAGgTCGTGAa
GATGCgaCCaTCCTGCAGCTGGACGGAAaGACCCcGTGCACCTTTACtaTAA
>contig300171 length=225  numreads=7
ATCGTTGTCGGAGATCGACCTTtGTCGGAGATCAGCCGTTGTCGTCTGAGATAGCACCGG
TTATCGGCCAAGCGCATGCGGGaGTCCTAATATAATATATTTAGATGGCATTTTATTGCC
GGAGGGACATTTTGCatGCTTCACCAGtGGGTTTTCGATGGCACTCCTGTCGATATATAA
AGTTTTGATGGATCGGTATCTAGCGCCGTTGaCGTCcTTAAAAAG
>contig300177 length=229  numreads=7
GggggaggCTAGGTTGTGTACTATACTGaGATTTGCTATGACtGTTtCCGAaCAAGAGCG
GgCGGCAAGCAaGATGCAGCAAGCGGCGTTGAATCTCTTGGTCGTTGTAaCTTTtCCTGg
CTCAACcAaCcTTTGTTACtAGTTTTTTtAtATTAATGCTGTGCTGCACTCAATGATTCT
TCTACACTACAGGCAGTTAGATGAGGCgTCcTGATGTCGAATGAaTGtC
>contig300179 length=167  numreads=2
CGaTAAGCATtGAtGACATTAagcGTGTTTTTCGaGgTGGgTTGGGgAaTGTtCCGAaGG
gCCTCcTGGCGTGgATGTTCCTGGTGAGGCACGTCGAACTTGAcAcTCCTCGAAGCCGAG
GTACGgTtGAACGCCTGCTGGAgCATGCAAATCCTAcACCGTTcACt
>contig300186 length=352  numreads=6
ggCGATtcACTTCTTAACAATCTTCTCCTgAGCGTCATTTGACTGgTGCACCATGTTCGC
CACGTCACCACAaGCTTACAAGTTCCGATCGTCTGATTTTTTCTTTGTCCCCTAACCGTT
GTACGCGGGAAGCTGAATCGAACCAGgTTTGCCACCcAAaCCAGACaTCTCACTGCGACG
CCAAATGTTATCACAGACAGAAGGAAaTCGTCCTCcAAAaGaCGTTGGgTAAaTGTGACC
CTTTcTAGAGGTCATCTCCACTTACCcTGGTGGGGTGAAAGTTGCATTTATTAACAACAA
ACAGGAGAAGATTACcAaGcGCCCCCctCttttgtctcgtcctctgcctgat
>contig300187 length=429  numreads=5
cGgCcGCCgAAGGGGGgCGCTTtCCTtCCcACtGTtGCCcTTGTGGCTGGGaCGTCTAGT
CAGAGCTGaTTCTACGTGGAGAATcGTTTGtGGCGgTGCGAGCTGGTTGGTTTGATTCGT
CGATTTGCCCGTCcTTCGACCACTACAGTAGCATCGCGTTTTGCGGTCGACCGGAGAGAC
TCGTGGTTTAATGAGgTGCATCATTtGTtGCGGACATAGCcAGCCTTCGGCGATTGAGCT
ATGATAGGGAGGGTGTGATACAGCCGACGGCGATTGGTTGCGTTTAGACGAGAACCGAAA
AACGGTGGCGCCTGCGTGCGTAGTACGCCTTGAACGGCAAATGCTGCACGCGCAGAATtA
TGAGCcGtGCGCAGAAGGTACGTATCAGTATGACAGCcTTGTGCgggngtCTAaCcTCtA
CCaCcTGTt
>contig300190 length=236  numreads=2
ctgggtgtcgggaaacggGTttgCATgcagatgcaggaaCGTGATgcgtggtggtggctg
tggctagtccggccggcaggcctcgttggtgtgtatgtagctacgtcgcgaggggcggcc
agccttggtaagtatcgttgagtttcggcgcacagatcggtgtgtggggggggttacgac
cctgtgtgtgcgcggacacggaacgactcttatgtaaatatatttcactaacaaaa
>contig300191 length=187  numreads=2
cGCcTtCGGTAGTCAcAGgCcACcTACCcAAAAaGGgTaCACATCTCGAGAGATCTAAGA
atGgAAATAaGAAACGGaCCcaGAAAaTCcTCAAaCAACGcGATaCaaTggTCaCAAAAG
CTAACCGGgaGaCgAGCAaTCCCGGAAAaTCaCACCctcTtAtGTtaCACcTTTtGGtCC
tAGaCTa
>contig300209 length=241  numreads=3
caacgagtaacaaacaagcaggtaggtgagcagcaagcaccagtacgtcccggaaagcgc
tgccgacggcacgtagcggaagaactagctcgcgccggtggagctacaagtacctctgtt
gtgtagggaaacaagttggcacggaggttggttcctaccgctcgttttacggaatgatga
acgacatgcaagcttttcccgtacaccgtgaagtttcttccccacccgcgccatccaaga
c
>contig300217 length=232  numreads=3
tggttcTcctggTcacgaggcGTGCaTGTGTGTACaTAAGAAGAaCGCcGGAGAAGAAgA
GGgTTGTACGGTAGCTGTATTGGATGCATGCGTATTCTCCGTGAACGTGCGCCAATGGGg
CTTATCTAGTTCGTGGgCGTTGCGGGTGTGGTGTTTtGTGTTCGCtGAAAGGACGGTGGG
CGgTGACACATCGCGCAGAAGaCGATGATGCCGGGgTgcatgaataaaaata
>contig300219 length=193  numreads=2
ttAAncCCAtCTTAAGCCTCCGCGCCCTGGCGAAGGATGTCGgaGTCGCCAGCgTCGgTG
ATGgAGAGcgCcgACACGCGgAAGTACTTCCcGCAGgCGGTGCCGaGgTCGGTGTTGGAG
CCCGTGTAGTGGTGCACGGCGCaCTtggcgagcatggcgaagtactcgatctccgacttg
cggaggggcgggc
>contig300222 length=240  numreads=2
AAaGTGAaTCATCTAGTTcGgCGACCTTTTCTAGATCAGGAAAGCTgCCACCCCAATGCA
GacTAAACACTGTACGAAAAGCTATGTTCTACGCCTaTAGTgCTTGcTACCcTGgAATCG
TCCAATTTCGAGCCttggCATGTATCCTGGGGGTGTGGTACCACAGGTCGTCGGGGTTAG
GgTACGTGTTtCCGCACGCCGCCAGGATGTACGTCTCCGcTTCGAGCTCGTTCCCGtGcg
>contig300223 length=136  numreads=1
agcattcaacgtagacaacgtatgcaatattgcccagcagtgtgcaaacgagattcgcgt
ggttagtgtcgttgtgcacggtgaaattgttctggtctgccttgtagttggcgtaccaag
agaatggcgttttaag
>contig300230 length=215  numreads=4
aCACCTACCCTCntaggATTttGTCTAGTCTGCGTACCCCccTGAGGTGAAGTTGGATCC
CCACTTCACCTCAGACCCTTGCTGATCGTCTCTCAGCAATAaCAAGCAACTTTCTCATCT
ntacgTGATCGTGGACAAncGTGTCAACGACAGAACCTACCTTCATCTATCTCTAGGAGC
AAGCTAccgCCcACGGCntgCCcTcctttaaactt
>contig300232 length=335  numreads=5
atcaggcagaggacgagacTaaggaaggtggtttggttGTAAAACgtgacggccattcct
caaccccctttcgggtttctcttttttattgatggacgtgttttatCGGGGGgTGGCATG
TGAAGTCTGACGTAGATATCCGAATATATGgTTGAAGGACATTGCCGAGGGGACATTGCC
GAGGGgAGGGCTGATTTTGTTTTTGTCGCTTTTTTTTtGGtGTTATTTTTTGGgCAACCA
CGGCGGTTGCCTATACGGATGGGAGACGACGCCAATCATCCTCCTTTTTGGCGACTAGAT
TATCGAGCGTCAGGATCGATTTTATGTTTTTTATG
>contig300233 length=336  numreads=4
ttAACTTTTGGCTGGgAAAACACCGGGACGCGTTCGAACCACGGCGTTATTGATGTATCT
TGCTTGGTTGGGAGGCGTACGAGGGCATTTTACgTATATACGATTGTGTGTTGCTGGGCG
TTAGTGGCATATGCAGTGCCGAAGGTTTGCCGCAATGCTTGTTTGTTGTCGTGTGGCGCG
TGATTAACCGTTGGTTGGAGAGAGGTCGTTGTATCAACTCGCCGAGGAAAAGAaTTGTAG
AAAATCGTAACTCATTTGGACGTTCGGGTGGCGAACCAGAAGGTGCGGGGCCACACCTTC
AGgCTTAAAaCCGTATGTATATGCCGGGAGAAAggg
>contig300237 length=451  numreads=5
tcacaatccatgtaccatggtattaaaaagcagcgaaaaaacagggggcgcctcgccgca
cGCTGTACGCCCAAAGCATAAGGACCACCACcACCGTAACTTGCGCCAcACAATAAAACA
AAACAAAAAACAAAaGCAACGGGGACGGAACGATCTGCGTGATCTtCCTGTGCCGCAaTT
CGCAGACTTCACACCGAGAAATTCTACGCCTACGACTTTCGCCTtCCtCACGTCCACAAC
CaGGCCTGCACGAGCAAGCAGGAaTCCTAGAAACGACCGACCgAaCTAAaCAACTCACAA
GACATCCCGCTCCGTTGCCGAGGTCACTCCACCAGCGTTATCCCcTGCTCTTCGACACGT
CGGAAACACGTGAACTCTTTCACGCATACCTAACACACAAAAGcGGCACGCTCCTGCATG
CTGTGCAGAaTCCCCcTCCaCCCCcatagtt
>contig300239 length=107  numreads=2
GcAGGATACACTACAGTATGCATACaGCTGTTACCCGGGTTGCcTGAAntattCTTTGgA
TTTTTTTTttGtCGTAAGCTTGAGAAaTGAAaTTACCcTCGTGTAaT
>contig300241 length=412  numreads=3
atcaggcagaggacgagactaaggagatgctggaaatcgaagaatatcggaagggtggga
cgggcgaaccggaattggtcgcggcggattcgtgaccaattgtgatgatcagcggtgttg
tttacttgttttaatttagtggtaacgtttcgtgtacctcaggtgaTTTAGCCGTCTCTT
GTCTCAAGtCGGgAATTGTcGAGCGttGTACGGGgCACACGTCCCGtGGACGGCAaGAaG
AAGAGTATCGCAgTACTtCTTTGTtGGCAAGacccttgtgaaaggttcgggagcctgtgg
taggtccgagtgtcgctttggcccagaaatgttccatttgggacgattggcattgacgaa
cgactttattcgtagacaacaaccgcgataccagttaacacagacaaaatcg
>contig300251 length=180  numreads=1
ttgttcagcgacgacccccagtggcatgatgctttttttctttgtaccgatacagagcgc
gaacagcgcgttgggattggctgccgctttttgcaagaccgagacgcaggatgatggcgc
aggcttcgaggttggaagtgttccaaggtatagctgactgaatgaaaaaggggtcccaaa
>contig300257 length=379  numreads=5
atcaggcagaggacgagaCAAccggtACattaaaCGgAAACACGGTGTTGCTTGTTGATG
TTGCTGGTCGTTTGAAGTGTTGCGAACGGATGCTGTGGAnTGGTGTTGTGGGGAGacctg
gtgttgtggggagacctgcgttgtGAAGCAGCGGTCATGGTGATGGTGGTTTCATGAGCG
GTGTtGTTtGTTTGTTGGTCGAGgTGTTGATGTTGTTGGCACGGCGTAGTGTTGGCGTGC
ATGgATTTtGTTTTTGAggatgacagagcacacagcggcggcggcagtggtgcttttgac
atattcaacgtgtcgtgcatgctctacatagtgAagtTttgaCTCttttcgttcaaGCAC
Ctctcgtcctctgcctgat
>contig300264 length=241  numreads=2
atcaggcagaggacgagacaagaggggcgtgaatttagcttgactgatcgcgagtttgtt
agttggacaccaccagaaggatccatcgtctgtaggacagaatcgacgcggcgggatccc
tcgctgccttggctgctttctttgcttgggggacgatcactgattcaagagggccgagga
ctgtgtaggaagggctctttcgaaagggacgcctgtgggatgtgaTCGTCAAaatcGtca
a
>contig300266 length=478  numreads=5
atcaggcagaggacgagaCAAGCGGGGGTCCCTGGCTAATCTCGGcctggtggccgtcgt
gagggCGTCGTTCTTGGACGACcGGGGGGcATGTCCGATTtGCCCGCcGTGTCTTTCACC
ATcAAGATCCGAGtGGgAGgCAGCAACcAGTAGCACTTGTCACATCGCGGTAGGAGCCGT
GCCGCCGCCGCCGCCGCCGCcGCTtGGCCGTTGCTGTACCGGACAGACTTTCTGGAGAGC
GAGTTTTtCAGCCTtGTGCGCcgccgggcagcggccgtAGCGGTGgTTTTGGtGGgTntA
AaaCTtCGAGTGTTGAtcGAGAATTGTAAGGACGgTCACcGcGCCCGCACGTCTCCcGTg
CAACGCAATTGCACggtaggtcgtggtgattttaacggtcttgacgtggaaggcgtgtgt
gtgtgcgcgcgcgcgtgtttggtttttctcctctccgatgatgggggaacagtgcggg
>contig300272 length=241  numreads=2
atcaggcagaggacgagacaaaacagacagatcggtttgagtacctcggacgtaccattt
gcgcggacaggatggccgaccgggagatcacgagccgcagctgccgagcgtggaagtgct
accgcctgaacagtgcctcgatgtacgacaggcgacgggccaacagccagctcaagattc
ggctactccaggctgaagtggtggagactctcatatacgggtgcgcctcgtggagcctta
c
>contig300275 length=228  numreads=4
atcaggcagaggacgagagggggatgagaaGAAATGAGCTCGGGCaacagcgtgcgcgcg
cttgaacatgagagcaaaaacttgtgcaagttgtgaggccacttcctcggaccaatAAaC
CcACACGAaCACcACTCAAACTGTTCGCAGACACCATGTAAaCGGCTATACTATCGGgCA
GTTGTCACCTTAGCGCCaGaTAACCGCcAGGTTGCACGTCCTCCACaa
>contig300278 length=193  numreads=2
TCAACCGTCGCTGCACGACTGTTTTCAaGgCcAAaCAAcGACAACGACGTAGCGCGGTAG
AAATTACTTTGCGCAGCGCACGGTGAGAAAACTTACGTCAAACACAGGCGGCAAGGgCAA
ACAACCGGACACGGCGCATCTGACGTGAAAGGCCAGAGCAGTgAAGGTCAGCAGATCTAt
CGACgaCCcACTC
>contig300279 length=221  numreads=2
gTTTGTTGGCTAGGAACTTCTTTTGCAAAnttCngtCGGCGGAGATATCTtGGTATGTAG
CGTCCACGTTTTTTTCGCGGTTtCCCTTTCCGGGGCCCAGTATTTTACTTCCAaGTTAAT
TGCACGGATGGATGCGTATGTACCTTGAAAAGTTTTTtCCCGTGGCTCTTAGTTGTCGAG
GGGGGTtGGGGTATAGGTGCAAACAAaCATtAAACaTTTta
>contig300280 length=108  numreads=2
gTCTGTCGGTGTTGTCGGTCGTGCGACAAaCCcTAACCAACGTCTGTCGATGTTGTTGGT
CGTACAACGAACCCTAACGaagaaCCACCAACAGGTgATCCCCggTAt
>contig300281 length=193  numreads=2
aTTGCGATGTTGagCACATCATTACCCCATTGCAtAGAGCTGGCTGCGCAAAcAACAGGA
GAGCATACCcACCCACTAGAAGCCAAGAGAGTTGAGCCcATCTGTTtGCCTTCGCAAatG
TGGCTCGAGCATGACGTGATGCCcGCATAGgCTAGAATCGGTTTCtcTGGgTCAAaGGAa
gTGTATATGTTAg
>contig300295 length=238  numreads=2
acgagatgttctcacaaaaCACAACCGGCCGGACCAAGCATTACGaggcccgctgtccaa
ccttcacgcttctcaatgcacgcccaagcgaatgtctaccgtaatacgaacgaagtgggt
cgaccccattgtatttgacgacttgctcgactatttctcaggataggcgctggtctcgcc
ctcgtagaggcgtcctccaccgggcctgtacttcccTttgTCTCGTCCTCTGCCTGAT
>contig300299 length=140  numreads=2
tGCTCCCAACCCGGCTATTTATTCACGATGAAACTGTTGCTTTTGCAAGCACGTTTACCA
GCCAAACCTGCATCACGGTTTGGCCcGAGCGACCAAGTCTCATCAACGCTAAGGAACCGG
nctCTTCATGtCAGTTGCat
>contig300300 length=239  numreads=3
atcaggcagaggacgagaccgcacggatgggaaaagacacgccatacgcaacccgcaatc
tgggacgcttctgttgcggttctacgccttgatgcgtgtctctgcaagatcacacGTTCT
CgCtCTTCCTaCAATATCGTTCCACACCTATTGTGTGTCTCTACACCGCCTAATGCGTCT
CTGCAAAATCaCACGTtCtCGCTCTTCCTgCAAAaTaTCGTTCCACACCTAcTGTGTGt
>contig300302 length=155  numreads=2
aCGGGgCGCGAGCGCCGTGCTCCACcGCCTTATGATGAACTGtCGTCTCACTTCGgCGTC
cTGGAAGTGGCAGCAGAGGAGAGTGGCAACGGAGAGgCGGCGTTCTncaatGTACCTAaC
GAAAGCAAAAaTGGCGATgATCGCAGCGCATTCCg
>contig300304 length=241  numreads=2
atcaggcagaggacgagaCAACTGTTGTAGCGttgaataggaaatttgttggtgcgggcg
gcgtcgggagttatcttttagatgctgcgaatgtcgtgttgacgagtgttaacgagatat
gacgaatgattgtagggtgcgttctggtccagccgacgcatgttccttccgtcgtcgcat
gttgacttcccgacttccccgaaacgggtacatgtacatgTTTTACAGCAGTAGAGGGCA
T
>contig300306 length=198  numreads=2
ggCCCCATGTACATATAaCGGTGAACCTGTTCGTAGAGTCtCcATTTCGACTAGGCATgA
ATtATTGGGTGgTTGCGGATATCTGATTGCGGCGCcAGGAGAAaGaGGTCGGCAAAACAC
ACTcAGCcATCACTTAGGTGtgtcctttcagctgtcgaccatccatgtgatatactttcg
aagcattaaaaaaaaaaa
>contig300308 length=238  numreads=2
AGGtcTTCCACCACACCcGgCCCCcTCGTacAACCACGTTGAAAAaGAAaCCcTtCaTAC
AaCACACACGgAaTTATTCACGAAACGCaTGATATGGTATGCGTGGCACACATcTTCGTG
CCcGCATTCCTGTtGTGTTtGCTGATGTACCACGCTTGAAaCCAAGCTGACATCTCTGTa
GTtCCGGCGGTtGCGAAGTGCCCCgAcGTACCCCGCGGTTATACCCcGCGGTtGTGCC
>contig300310 length=222  numreads=4
GAGGAAACAAGTCACCCTCAGTTGACCAATTGCTGGTCGCAGAATAAAAGAGAAGCACAT
ACAATGGttcctagcagcccATCGTTGGTGTCGAGACCTCnttATATGGTCTCATTCGAT
TTTGGAGCGGACGTCGaCGGAATGTCAACGTTAGCGCGTCGgCAAGCTGATTAGTATCTA
GCTGTTTGAGCTAGCGGGCATCGTTGCTTGTGTTTGTTGCCa
>contig300313 length=137  numreads=4
GgCAGGGACAATGGCTAGACTCGTTCTTGGTTGGCGATGCTCTTAAAGAAATCCCCTTCG
CACTATTGTGGGCTAGGGTTGTTGTtGTTGTtGTtGTTGTtgTTGctGctGCTGctGCTG
TTGTTGTtGTtGttgct
>contig300316 length=488  numreads=6
CATCAAGCGgTGgAAGGTGgACTCGATAGCTGATTACTtGAACGaGCATTTGTACGAGCA
aTAGCACGAGCGTTTATAGAGCTCCTCCCGCTGgCTtCGGCCGAGGTGTTGCTTCTTCCC
CATTGGCCCcAGATCGGGTtcATGAAGCATTGATGTCAtGtGTGTAGTCCGATTGGGGGA
GaGATcAGCcTCACGGTGGAGCTCAAGCgACTATGGTtCATGCCAaTTCTTGGTGGgACT
CTCGCCGTGcTtGTtCGgaGCGGgCGgCGTCAgtGTCTGTACCGTCGATGCTTGGAGGTC
AAGTAAGGCTTCGTAAATGAACAGGTTTTGGTGGGGTCGATAGAGGTTTTGTAAACAGCA
CATGCCAATCTAATGTGCATGTAGGTCTTAGGTGGTGTTAGTCGCACCGnagTAGGGCAG
CTCATTGCTGGGGGGTgCCTACGGGCGTCGATGTTtGTTAGCACATGAACGATGAGATTc
atttcaaa
>contig300317 length=142  numreads=2
ttGATAACGTCGACGTCATCAGCATCCGCTCCTTTCTCCGACATGAGCAACACGGTCTTC
GCGTACAGCGTTGGCTCGAGCTCCAGGGCGGGGTGATCGGCngctCTGTCGTTGACAAAA
CCTCGnaagCTCAGGGTCGgCg
>contig300318 length=214  numreads=2
aTAGATAGGTGATTGCGTCtAATAGTCCACCTTTCTTTCTGGgCGCACAAGTCGGGATCG
CGCGGGAAGGACCGATCGCTATTATTGGGgTTTATTCCCCCcGTTTTCGTTCGAGTGAAa
GCGAGCTTGTGTGGGTGGAGTAACGCTCTGCCTCGTTGCAGTCTTGCAGCACTTCATTGT
GCTGTCAGTATGTAGTCCCCGTGTTAGTGCGCCg
>contig300321 length=208  numreads=2
aTATGtaGGCaaccGAGGCGGCTTTTTTtGCCCTCCCAGAAAATATCAGAAGGCGACGAC
CAGGCTGCAGACGCAAACTCACGAACGGCGGGCTACAACTTGATAGTGTCTGCTACGGGT
GATGCCTTGAGGGCATGTGTGTCCCCCTCTGCCAGGCGTGCTGTGTGTGGTTAATATGGA
CAGGCGTCTctttcttaacgagtccttc
>contig300324 length=241  numreads=2
atcaggcagaggacgagaCAAGtgggcggaaccACACCTGGTTCTtgagcttgctaaact
cctcctcgtactccgccagcaccgaccgcaacttctgcacttccagctggtatttgagag
ataccgcaagaggcaagggcgcaatgaaaacgaacgtcaggagcagacgcggcgagacac
agagagctacgaacttacgaggcatgggtgcttgcagctacaaacccagaacttggtgtc
a
>contig300328 length=241  numreads=3
atcaggcagaggacgagatacgcctgggcaaacaaCgcttcTGGTgtaaatcgtaacgtg
agggcgaccatgcatcggaccgaaacggttagggaccgcacagcaggtgacaacaaccaa
acaacatcaagaatcaggcaggcaggcaggcaggcaggcaggcaggcaggcaggcaacct
ggctggtaggcagaaaaacagactaaaaaacaacaccaatagcaaccacaaaccaaacac
a
>contig300330 length=111  numreads=2
tGAGCAGGGCTCACGgAAaGAAGATGGAaCACGACCCGCAACGATACACCATACAATACA
GCACnagCAGCAGTAGCGGTAGGTTGTGGCGAGCATCACATCGATTCAGCa
>contig300334 length=241  numreads=2
atcaggcagaggacgagacaaaagtgccAaaGAAGAGGAGGGTTAtttggctgtagacat
gcgcgagtttcgggaaagggtggatggctggaaagtcgataccacaccgtggggccgtcc
tcggcagtcgcctcctatttgtctaagccagctgttgaatcgacgatttgttcgggcttt
gatgtccgagctaaataggcaaaccaggcatggcgccaGGTGTTCGTTGGCTtgcgGAGT
A
>contig300339 length=241  numreads=2
ttgctgctgctgagctaatgtgcaatgagcaatgagcaccgcatctcgatcgcgtcggag
caagcaagtccgaaaggaggagaggcatgaaatacgttcggtcgtgtggacggtaccgct
gtaagttcgggcggtaaacctccccttcggccaggacgtacgtacgcatgttttgtgcac
gatggaaggacttgtggtgctggtagtggtcctccttttcaatgtctgctgtcagcctct
g
>contig300341 length=219  numreads=2
atcaggcagaggacgagacaaCAATttCCTCGTCTTCTTCGTGCGtccgtgagagtgtac
gcgtgtgcctgcaagatggtaatttatttgcgtcacctcgttgtcgtcacaataacccaa
caagtttttctcttgcccagatgcatgcgagtccattgctgtctccctctgcctataagg
ccgttttctaccggaaaatcttttacaaaaaagtcgcaa
>contig300342 length=541  numreads=6
aCTGGTTTgTCTTATCcTTgCCGACCTTTTCGTGATGGGTGCGGAGGAAaCACGAgTGGG
GGGgTAAACcGTtATACGGTgCGGCGTGTTTtCcTCGCGTTAGATGTCTCATCTCTGCCt
AGtCGCGCTtGGGGgTCcATGACCGTGTACGCGGGTCCTGTCTCCTCATGCTGGTTTGCT
TTTTCTATCGGCCGTGTAGGTTGTCTGGCGATGCTTCCAGCATCAGGAAGCAAGTGTTTT
TCCTGCGTAGGTTTGAACTATtCAAGGGAGAACAAAAaCGAAaTGCTGGTTGTGTGTAGT
GGGATTCTCAATCGTTGaGCgTaTGGATGaTGCCACAGAGTGTGGTAGGaGTTAAGAACA
TGTACGATGTGTGTTCTCCGCGCGGTTGTGATGAGTGAAATGGCTAGCGGTAGTAGCCTC
CAGCACGCTTTTGATGCAGAGCACGTTGGGATTTGCGACGACTACTTGTATGTGCCTCAG
AAGTATCTCTCCcGTGTCTCgCGGGGgATACGAGAaTAGGCTTCGAGCcTGCGTTTCGtC
g
>contig300345 length=300  numreads=4
atcaggcagaggacgagacaatGAGAGgACACCAGGAAGAGAGAGGCGCAGGCTCGAGAG
GCCCCTGCCGCCCtCGgCCGTTtCTTCAAGAAGTAGTAGTGTGTACTGTAGCTGTGCTTt
GTTTTATCtGTTTTTTGATGcgTCGAGTGtGTCATCCATGCACAGAGCAGTTtGTTGTGT
CAGGGtGTTAGCCGTTTTCATAGATtCCCTTGCTGCTCGGTGgTTCTGACTATTCAaGGC
GAggtcggagggtacattgttcaacgacacgtgtgatgtctacacttcgtttcaatgctc
>contig300347 length=234  numreads=2
TtGAGAGCTGCAAGTTTTCCgAAaTATTACCTCGGATATAAAACAATAAATAGGGCCtCT
GACGTCTGGGTCGAAcGCACcGCAGCTGCTaCGACCACCAGGGTAGACGAACTGACCCGa
TATCGAtGTATCATGAGCAACaTAGGTCCTCGAGGGTCGCGTTTTTGgtGTcTTTGtCCT
CcTTGCTcTACTgACGCCCGTTTGtCGTAgcTACaCTgTTtAcggtcggaccaa
>contig300348 length=306  numreads=5
atcaggcagaggacgagactaaggggggggaggaggggaggcaatgagcttgcataagat
cactgacttgatagatgggcgaagatAAAaTGGTtGCGGGgcAGCAGTAcTGCGGCGTTT
TTGAGACTCTGTTTCACCTTGTTGCCTtGGTGaCGAGCAGCAGTGTCGCCACGgAGGGGg
CTGATGGGTGTTTTGtCTCTCGTAGTGTGTTGGGCTCTTGCTTGGAGCATGCTACGTCGC
TGCAGGCTGTTTTCGGCTTGGCGGCAACGGAGAGTCGAGTGTCAATCGGAACACATGCAG
TAGTAG
>contig300351 length=241  numreads=2
ggggatcaatattgctgtagtaCaaGtaacaaactcCGGgcGcttcattttgtggggaaa
aattctgcagacccaaacagcgacgagccaagatggcaggcagcaccaaatgagaatccc
gcgcgtgcttcgtatcgtcaacgcggtagagtgtcatcgtacgcagcaatgtgcgtcctt
gaaatggaatgccgaaaaaggggtccatagtgtagcacGCAAGCACGTaagtgtgggcag
A
>contig300352 length=241  numreads=2
ccTcttccaCCcccgTtCgCTACAaTAaCcGAAACcATtCAAGATtCTACGgCGgCGATG
CATGCAGCGCGTtGACGACGGGCtCCGGCAGGGGGGCAtCGCCGGGCcAAATtGCACGAC
ACGCCTGCGTGAAGCACTCCTTCCGTGCTAGCTGGACCCCGAGCCCTCTGgCGTTCAGGg
CAaCGCcGGTTtCGTAGCACGCGTGAaCTCcTtCcTTtCcAaGCCcTtCTTtcTCCcTTt
G
>contig300355 length=223  numreads=2
cTACTTGTAGAAGCTCGGCAGGGAGGTGAGTTTGTTTTTGTTTTTtGTTGTTTTCGTCGT
GCTACTTGTAGAAGCTCGGCAAGGAGGTGAGTTTTTTtGTtGTTGCTTtGTTTTtGTCGT
GCTACTtncAGCTGGGCACAACACACTTACAATCGGTTCAAGAAGATGCGGAAGCTCTTG
TTTTCCTGATTCTTTTCGtCTCGTGCTGGTTATGAGGTAAGtt
>contig300358 length=235  numreads=3
CGTATTGTCGGGTGTTGGCCGGTTAAaTGTGCCCTCCATAGACGGACGTGTGCGCGTCGG
GGGTGAGGGAGGTGTGAGCAACCATTGTGTTTAGGTATTTGTTATTCCCGTGACGTTGAG
ACCCcTCTCACTTCCcAAGGngTTGATAGAGTGGCATCCTCTGGGAGTGGCTCATACGCT
TGGGGACAACCCTgttcggtgaccgttgatgctgttttcctggtggcaacagcta
>contig300361 length=241  numreads=2
atcaggcagaggacgagacaaGAGAGGCGGTTATGGTGTGAACAGgatgtaaaaaaaaac
acagcaaaatattggcgtgttccacgcccatccacacggaacaaaactctatccattgcc
atatagagcagactagagacagcccaccatcctctacgccgacgttcttccaccactcgt
ttcctcttgttacccctcaccagccgcaaacgctccgattcccgtgccaatccagcatcc
t
>contig300362 length=447  numreads=4
gCGCAGAaGAaTGCAAGGGGTTTTGTGTCTATCATGGTGAAAGATTATATTGCGAngaGG
GGTTGTCCGCACACCATGTTTTCAGATAGGGgAGCAGAGTTTGCAAATGAGGTAGCGAAa
GGGgTgtattataagatgctgggaacggtgaagaagtttactagctcatatcatccgcAG
AngAAtGggAtGgTGgAACGTTtAAAtCATACGCTGTGTCaaatGTTGtCGCACTTGGTT
GcggACGATCAGGCGAATTGGGATGAGATGTTGCCACACGCGGTAGCGGCACACAACAAT
AACGTGAGCCGAGGGACGGGGCTAGCACCCAACGTAGTACACATCGGAAGGTACCCTAGG
TTGncgaTGAngaTCTTGGAGGGAaGGGGncgTTtCGGgAAaTCAGGGCcTAAAGCaaGA
CCAATtGGatgatttgaatttgatgag
>contig300363 length=187  numreads=2
gACCTTCCCGTCTGCAagCCTTGTGCGAGCAGCACCAGAAGGCACGCGAGCTTCCCGTTC
CGTCCCCTTCCACACTGCGCCTTCTtCCGAGGAAGAGAGAGGGgAGGgCCGCcTTTCTTT
TTTCCATGTAGTCACCGCCTTTACCGGACCGTTtCTACTTtGTtGCCGCCGAGATACCGT
TGGAGcg
>contig300364 length=225  numreads=2
cGTGTAGtCcTTGTAAGCCTtGTCAACTGTGTCTCCGCAGAcGTAGGCAATGCTGACAGC
GTATGACGGTACGACCAGCCtGGGTgCGATATTGcGGAACGaCTCCCcGACCTCGTTGGC
gTACCCGGcGTAtCTGAGTgCCGAATCTCTCCACACGTCGCcGTGGCCCTcATTGCCCTc
GCTCGAAGCGgCAGTGGGCATTGCCAGCACCACGGgCCCgCTGcc
>contig300367 length=235  numreads=2
gtggagtggaggataatatgattgaatatgtagcaacaccaacatctgttattggtttgg
acttggatcttttaagtctcagatgcaattttttctgttgtttcgacgaccgattcgagg
ttttattttaggatgaggtgcaaatctgcgttttgcctgcggattctggtaagaatcgag
agaaatgttggaataggGAggctTTTACCAGacaaccagtagccttctcgaggat
>contig300368 length=213  numreads=2
aCcttGgCTTGTACTTGAAGAAGCCGGGCAAGgCGGCCGTCGAGAAGCTGCGGCTCCAGG
AGCTCAAGAaCGGCCGTCTGGCCATGATCTCGGTGgCGGCGTGCGCTTCAGAGCACTGgA
TCAAGGGCGCcGTTCCGTtCcTCGAGGGACAGGGCTACTAaTGCTGCAAaCCGTTTAGTT
AACCGACATTGCTGCAGCTGCTGCGTTtCGCTG
>contig300370 length=237  numreads=2
tttaTTgggaGattaagatgtgcccctttatttggacgttgcactcaattttttgtctgt
cgagcgtccgccgccaggtttttgtgggcgctgtctgatgttaatgtctggtacggttta
tatcccctgtgtatggaatcggttggccttagtagagcaggagtgccataccgttgtttg
aaagtaGAGTATCAGGACGaattcaacgttccttcttgcttttcgcacattgtgcca
>contig300373 length=220  numreads=2
ttCGATTTTCAGCCGAAaGAAAACAAAACCAAaCGAaCTGAGAAGCAaTCCCcATAACAa
TGCTCTcAGAAaCTAacTCCCcaTccccGCAAtagcacagtgcccttgcgaaacactttg
cagagcaagaaaggaattcgctccggcatcatgagcattccttttgccgactcctcctgc
ccaaggccacctcctaaatacaaccggcctgatgcacacc
>contig300374 length=169  numreads=1
ccaccaaaacagccatcgtagctacccacgcaacgtccgaagagaggataaataaaaaga
cgtaaagggttgcgcaaacaaaaacgctcctagccgtccgagaaatacatacagtaacca
gcacatgcatattgaacaaacgagctctacccaacacccgacaaagcag
>contig300375 length=107  numreads=2
ggTCAAAAGCAACAGTCGGTGTGCCTTTAaCGCCCCcGCGATAGCCCCCGcAGCCGTGTC
GGCGTTGCAGTTGTACGTCTGCCCcGAcTCGTCCACCCCGaTAGGAg
>contig300380 length=116  numreads=3
GTGTGTGCCtGATGACACCCGGTTGGTGGAACcGAGTGGGGAAGTAGTCAGTGGTCGgTT
tGagCcAGGGgTGAtATTACATACTGTTCCTTtAaCGGATGTTGgCAcAAGCTTGt
>contig300385 length=230  numreads=2
AaaTTGTACAATTtGTTCTAATGTTCGATCCGCAGCTTGCATTTCATTTACTCTATAATG
ATTAACATCCGCAAGTAAAACATCTGCCTGTGTTTCTATTGAAGCACGATTAACAAaGTT
TTGTAAATCTTCCTGtAGGATACTTGAAGTACnatGTAGGTGTTAAGACAACTAAATCTG
GTTTTTCTtCCTTATCCTTTCTACTAATATTATTAACTAttctttCTTGt
>contig300386 length=186  numreads=2
gggcaaattcctatcataCATGGTACCAtcagTttcatttccagtcatttcgttgcccgc
gagatgaccggtatcaagcttcttcgcggtgcagctaaaagcgaagggtgacgcacgcgg
agacctcgccaacaccctcctaccggaatagcactcgctgctttccgctatgcatggcaa
attcat
>contig300389 length=211  numreads=4
gTGGCGAtGCGAGGTGgTGGAGTGCACGAGAGATTCCCTTGGgAGCCaGATCTCGATGCT
CGTCGAACGgCTAaGGGCGGCTGTTTCGAGGAGCTGAGCCGATTGGTTACAAGGGCGTAA
CCAGTTAGTCGGGTGGATGCTTGGCGGCACGAGGACGGcGCGCGCAGTTGTTGGATGCGT
TtGGCGATAGTCCGGTTTGTTGCGCTGGTTG
>contig300398 length=165  numreads=2
gggCAAaCACAAAAAAaCAAAAagAAAGAGACAAGGgACAACGTACACACACGTTtACCA
TAGTCGCTTCCACACGCGAAGGAAGTGAATCCAGAAGCCGACACGAACAATCATTTTTAA
GAACCGTTACAATTCACATCGACACCGATGCGTTACgTCCCTCCt
>contig300403 length=214  numreads=4
ACACcAATCACGACCTGGTACCTTGGGCGCTCGAAcAAaaCAGCGAaCAAaaCATTTtGA
aCaGAAaCCTCGCACACCAGAAGGTGGACTGATACGAAAAGCCCGCCCCATGTGTGCAAA
CCCAGAAGGCGGCAGAATCTACCCAACAACGTTGCACCAAAGCTCGTCGGCAAAAACAGA
AGAGTAAAaCGTACTCGTGCGCAATAACATCAAT
>contig300405 length=197  numreads=2
ttGTGATATTGGACcTCCAGtCGaCCtCGTTCATtCCGCACCaCCcTtGgTcTTCCGTGC
TACTTtGCTTCGGCTGAAAcGCAAACAAaCCTGcAcgCcATAaCGAcGGCGAAAAaTTCT
gACAACTCCtACTtGTACGCGCcACCGCTCCGTTGcAGGgATgctgcgaaatcaacgacg
gtctaacgactgcggca
>contig300407 length=241  numreads=2
atcaggcagaggacgagaCAAGGAAGAGTATGGAGTCGTTTTCTAcccgtttcgagcaaa
aaaaatgcagaggagaagtttggcgtttaccggccaacgtgtggtattgtacgtatctac
tgtatctcgtatccccggtcgatgtgttgtgaatcaggcactcggttgtctctctgtctg
gatacattccgttccaaccgcgtcgccgtattatggcgGTTGTTCTCCGCTGTCTGAcga
g
>contig300415 length=241  numreads=2
atcaggcagaggacgagaCAACGtggggtaataaagacaaaacactgacgccaagcaccg
aggagtcaagaccccgtcattgggctccccccacagggggtggtggtgataagggaggac
gacaaaaagcttgtagccccgaagccagatgtgagagcccgcgcgatgacactacaacag
aagacagagcttgcggagatctttcacctctgccttctcgttgcttctattggacgcggt
c
>contig300420 length=222  numreads=3
ATCATCCACCGCCGCCTGTTGTAGTTCTTGTTGGTAGTGTTGTTGGTGTACTAGCGTAGT
GCCTTTTTGTGTCGAAGGTGGAAATTTGTGTTGAGGAAAGAGAGAGAGAGGTTGGCCCTT
GTTTTTTTCTCTGCGCTACGATGGTATGTAGGAGGGTGGACTTCGTTGGAAAGTTTGTAA
ATAGTTGGAGGATGCTATGtGTTacgctatttttttcagggt
>contig300423 length=226  numreads=3
cGAGTTCCAGCGCATGAttCtCTAtCCACCAAGTCCTCGAACTCATCGTGCAGTaTCACt
ccAGCTTCTGCTGAGCCTTTgCCGAtcGCCGCAGCTTTCCAGGATGTAaCGCTCCCggag
gggccaagtcggtagagcaaaccatggccatcatcatctatgcctgccactaGGaacgct
gcaccgaaaggtcgaacgcctcccatttgcgtatactcttgcaaga
>contig300425 length=196  numreads=2
GGCGCAGAGGATTGGCTGGATGTGACCTATTCCATGTTAGATGCACTTtGAACGGAGTGA
CACGAGCGTCCTCGCGGAaGCCACCTTGgCTTGCAATCTCTGGGTTGGGAAGAAACCGGT
GGTTCGTTTTCATCTCTCGAATTTGTGGTTGAGTATTGCTACAACCGTAGTtCCATCTTC
ATACAAGCCTTtGGAg
>contig300428 length=168  numreads=2
cttgcttgctcaaatgaaatgagttggcaacgacaggctcgatgtgttttttgtcgtttt
cgccacacgagtgtgggtcttcctgctgtttcagcgtgtcgaagccggaattccaattta
tcgaggatgattgttgtagaagagatcgaaatcggacgtgnnnnnnnn
>contig300430 length=251  numreads=4
cAAACACATACACGACACTAACGCTCTTAGATTTGATGAACATCTGTCGGTAGtGTTCAC
ATCGAAGCAGTGTTACACAAATAGTGATACAGTATTCGGgTGTCAACAGGGGTAAAaTGC
CACTCAAGATGGAACAATAGTGGTACTGCCCTGAATAGTGGCATAaTGGTCGTCTGCCCG
TAGGTGCCaccgcatcgggctgcttactgtaccttcgaaccttcctttccatttctcgtc
ctctgcctgat
>contig300431 length=237  numreads=6
gCAGAAaTCCCCGTGCCTGcTtgtGTgaCGTCACAAgCGCCGCAACATGAAACCGgTTCA
ngCATGTGCGATCCGAACATCTGATGACAGGAaCATGGTCAGCGCGGTGGgTGTCTTCAA
GGATCTgCTCCAAACCcTCGCTAgCCAGGAAaTtCcGCATtCTCCGCAGCCAGCTCACgg
CCTtCGCCGAATCGTTCGGGaaTttGggCGCTnTCCGaccACTGCTGtaaCCGCTCa
>contig300433 length=241  numreads=2
cggggtgaagatgaatgaccccaaacatcgatggttcccggcaaccctgggaccggcatt
taccggtaccgcgatatagagatccctgatccttttgtttggtgatgtattgatgttccc
gattatagaattcctacaaggtattttgaatctgtttctgttcaggccggtagcggtttc
tcgcagttgttgttgttgctgtcgttgttgttattgttgttgttgttattattgttgttg
t
>contig300434 length=177  numreads=3
AaGGCGggaaGCTGAGGCGATGAaGGCGGCCGTCGCGGGATCGgTGGGGACGAAGgTCGT
GGTGaaGCACAaGAAGAAaCGGAGTAGTAGCGGCATCGGCGAAGCTGCAAGCGAGgCCGG
CGGTGGGCAGAAGACGTCCAAGAAaCGAAAAAaGCACAAGAgCAAGGAgAAAACCGG
>contig300445 length=225  numreads=2
GGCaTGaTAaGGGgtATGAGGTATAAACAGAGATgATGCGaGgTCCGCACTGgAGCCTCG
GCGGCGCCAGGGCACTTTTCGGTTGGGGCATGTATTCAACCaCCTTCATCCCGGCTTCGC
TCGACAGATTAATTGGTTATTAGTGCCTTGCTCTCGGTTACcAACATACATGCCcGATGT
GGGAATCAaGTTGACTTGCCGTGgCTATGGGTGAACCGAGGTAGA
>contig300446 length=162  numreads=2
ctGCtGgACGCGAtGACGCntcGACAACGCAAACGCCGGGCCGGACGGCGaGGAGGACCT
GGgTGCcGCTAGCGCTaGCATCTtCGAGGCGGGGGCGgCtCCGGCACCGAaTGCGGAATT
GntcGTtGGACGACGACCCGGAAcTGTAATGCGCTgTGGGga
>contig300452 length=119  numreads=2
CGAGACATCGGAATGGGGGGGATGCTCCGGGAGTATTTGGAAGGCCGCGCAGATCTTTCT
TTTCgTCCTGTTTtATTCCCCTTTAaTCTTtCGTGGTGCCTGCCTtCAtttttGTCTCG
>contig300455 length=213  numreads=2
cttgacaccgcaacacccGGTTCGACATGGCACGGAAATGGTACGgaagaatgcctgacc
ggctctcctccagccccccattctcgtaaaacctaccaggtaaaaaaaaCtcaaggtcga
agaccgaaaacagttggggcacaaacgatagcgccgtcgggacagcacagcacacataca
tgccgttcgttgtcctccgagccacctggggaa
>contig300457 length=116  numreads=2
tGGTCCTGgTccTCTTcGCCcTCGTTCGTCTTCGCCTCTCGTTCACcTTGgTCTTGGTGA
CCTTGGTCTTCCTCCCcTGCAGCTGTCCTGCTGCCntcTGGGgTAGGGGttcTtGc
>contig300460 length=235  numreads=2
CGATGCAnggctCCGTgCGGTAGCAgACGGTACCTTGAGATCcTcGCTGCCGACcGCCTt
AACgCGGCGAATGGCTGCCAcTTtCTCCCAGAGATgTttGACCGTCGCTACCTTAaCCTG
ACCAAGCgAGATAGAGAGGAATTCCAaCAGCATATCAAaGGGTGGgAAAGAAAAaCGGCA
AacAAGGTAACGATaTTTAGGTGgAAaTGGGTtCaTGACGGagaacctattgcca
>contig300466 length=235  numreads=2
aaaaGTGTCCcTTCTACAGTCCACTCTTGTCTCTATtCTCTTCTCGTCCTCgCACCTGCG
AAGACGCCCCCTATCGAACGGGgCAGCTCGTTGAAACTAACTCCCACGTAGTCGTCAAGT
CGGCGCAGGGCCTCTTCCTTCCCGAATTCCTCGCAAGTCGCAGACACACGCATACGCATG
TGCGTATGCCCCCGCCcGGcTTCGAAAGACGGGACCCgcGACAACCTGTCAAACA
>contig300468 length=147  numreads=2
aattgcccccatctcggtGcttCgttttggcttgtTCCCGTggcGccgaaaaaaactact
tccaagcacaccaatatcttgtttgtacatacccttctctctgcgcactgtcggggcttg
ccccaatgtcaatcgaccaactttcaa
>contig300470 length=172  numreads=2
GGACggACnaactCTACngacGGCGACCACCCCcAGCGaGgACACAACTTTCGCATTGGT
GgAGCAATGgTGGAGCAACGCACGACACAATCGAAcGCCGcAGGGGGAaGcACCacaGTA
CTCaGATAcACCCCcTCctCCGTCCAagTtAatCTCGCCtGTgTTCGgtGga
>contig300480 length=131  numreads=3
cGGCTGTACGAGCGGGAACCCTTCGGCTTCaGCCcTCCcACcATGATGgAGACCTCATCA
ATGTCTGGgTTTGCGTCCACCCCAaTCATCGTGGTCTCCCCGggCTCATCCTTCTCGTCC
TCTGCCTggat
>contig300483 length=241  numreads=4
atcaggcagaggacgagagCCGAGATACCCGCCgctgttccaaaatcgaccgaatagcag
caacGTTGCTGGGCAAGCTTGAAATGAGCTGCATTCGCCTGTTTGTGTATTTCAGATTGA
GGAAACTGGAAAAGAGAATGCATGGTCATGTTTACCTtGGTGAGCTGGGCGGCGACTTTT
TTCACCTCCTCCGGCCTGACGGCCTCGGGGAGCCTCAGCTGCGCCATCAGATCCCCGATC
T
>contig300487 length=156  numreads=2
tCGAATGTCGATGTGCTTCGAAaTCGGGGTAGTAgCCGGGTtACTCGCCAAGTGGATAGC
CCcAACATtATCCTCGTGAACCAAaGTACACCCCAcGTCCcGGtCcGgAAAAaTAAAaCT
CCACACATGCTgCAAAAAAanaGCCTCCTTCATCcc
>contig300489 length=145  numreads=2
gTCAAAGCtCTCTACATCAGgCCGACTCCTtGCCCCCCTTATTTCCGCAAGAATTGCCAC
AAAACATCAATCCTTTCAAGAAcACCCCccGATCAGCATCGTACgTAAGATACGAGCGCG
ACAAACTCATCTAGCcGTCCCCCct
>contig300493 length=199  numreads=2
CCGAGgACAACACaTTcgTCTTCcgCTtCTGGCCATACCCcAtGgCTCTGATGcATCCAA
GTCCTCGAAtAtCAaCACCtCCACTTttGCTCTCTCtATcTGTGCaGTCGGTGATGAGCG
ACGGTTgCGTAGGgcTGGAGTCGCTGAaTTGACTGGGAgTTCCCGtCTTTTTTTtCcGAa
CCatGCCccGTtAAaTTCc
>contig300494 length=241  numreads=2
atcaggcagaggacgagacgggcggtAggtcaaccaCacATggtttacttcccgcacagg
tttcgggtgcagccaacacagcaactctgcctagaaacagctggtccacgcagaagcatt
ttcccatacacaaacgctgaaaactagtacgtaccacatccgcctagagtacgaacaggg
gcctctcccttggatcgacacacaccctgcaagtaaCGGacctcgtagtaggctttcctt
t
>contig300495 length=229  numreads=3
aaaacaGCAGAAAAAGATCACCTTCGTTGTACGACGTTTTTTGGATGTGGTGAGGGCGtC
GTtGTCGTCCTCGTCGTCCTCGTCCTGTAATAAGTGgTATCGTACAGGATCGAGGAAGAG
GAAGATATAATTGAAAACAGTGATTCAGTGAGTGATTCAATGCAGACGACAATGAGACGG
TGAGGTAGAGATGAAGCGACAGTGACATATGATGATCAGGGGGAATTTg
>contig300496 length=202  numreads=2
GGAGGAGCAgGCGTAacACTCGTGGATACGGAGCGGGCTGCGGTATCTGCGGCGCCAGGG
GGTTGgCGAGTGCTTGATTtGTCCGAGAGCTCtGTCGATGCGGgCAATGATAACAAACGg
TaGCGCGAGCtCCGTTTtGCGTTTTCTCcGGcGGAATACAAGTCTCTATCGGTGTGATtG
CGTaTaTATATATGCAAGCTGt
>contig300499 length=658  numreads=9
ttCGGTGGTGAAGACGGACCCCTTACGCCTCACTTGAGCGAAAGCCTATCGTTCGCCGAC
GCCGGCGTGGCTGCCGGTGGGGTCCTGATCCATTGCACACACGGTACCGGGAGGAGCGCG
GCGATGGCGATTGCCGCGGCGATGAAAGAGAAAGGGAAAGGTACCCcAGCAGGAGTTGGC
GATTTCGCCGAGGCGTTCAGGGTtGtCAAGTtGCGGCGTCCGGGGACGGACCCCCCTATG
ACTTTTCAGCAGGAGTTGGGCGAATGGGCGAGCTCCAAATCCGCTTAAGATCGTCTAGGA
CTTGGGCGGTTCTCGGACTAATTTTGTTGCTATTTTAGGTGCCAAGTCGGTGGTTtCAGT
GCTGTTaCCtAGTTTTTTttttGTCGGAGGCGtAGAATGTGGgAGGCgAcACCGCCcnCA
GATaCAACCGgACAGTCTCCCGGAGAGCTGTGCCCCGGccTCCcGCcgAGgAttcacgct
cggctcggttgtatcctgtctgcaacattttagcgtcccgcgtggggtagttcggagtga
ggtaaactttggatgttgttgaagtccctcagcgtgagtccttccccaatgtagtgcacg
tgaggtgttttgtagtgatgatagatggctgggagtattttccatttttgaggactag
>contig300502 length=211  numreads=5
tCACCCTTGCGCATATCTCCcTTCTTCACCTTtCTCTCGAGAGCGCTTTTCATCGCCGAC
AGCCGGTCGCGAACACCCGCCGGCACCACCGCTTCTTCCTCTTCTACCCcTCCCCcGTCA
CGGCAGCAGGAAGAACCAGCAGCTCCGCTGCCACCGCTGCCGCCGCCGCCGGCACCGCCA
CTAGTGCCGTCACCGCTCCTTCcTGCGCCCA
>contig300503 length=241  numreads=2
gcagcctccgggacaccaGCCttaaCggaggttGcttccactACGgtagctgcggccggt
gttgttgcctcgttgtgcctcgcgctgacaccgtcctcttgagccgtggaaacgccctcg
ctagacgcagcggccgccgcggggcgccgtgatcgggagcggcggttgttgacgatgacg
cttcgtgtggtggtggttggtgcggtggaatggaagCGCTgcctcgccggcggagagggg
a
>contig300508 length=404  numreads=4
atcaggcagaggacgagacaaagaaacgcgaaaGaccagttgttgagatcaggagtaaaa
aacaaatcagtcacgccaagatatgccgtttacatcaatctccctaggctggacgtccgt
catcctgaccacgtcattatgtgcgcgaggggacaacagcacctgctGCAGCACCAGTAG
CaGAAaCGACAaCAAAACTAACAACGTGGCAGCAGAAGAACGATCACACcAAACCAACAA
GCAACACTTCTACATGACACACAGCAGCGAAACAGAGCACCGCACGGACCATCGCCAAGC
GCAACCTATTCAGACGAAACGCAACGGAACAACcACTCCACCAACGACAACAAAACCACC
ACCTACAAACAACCACACCGTTCATCCATCAcTACCTcTTGTCT
>contig300509 length=439  numreads=5
atcaggcagaggacgagaccttacatggaactttttgtcgATGCGGACTTCGCCAGCAAG
GcAACCGGCcGGCGATCTGTTTCTGGGGCACTAGTGATGTTCGCTGGTGCGTGTGTGATG
TATCTGTGTAGGACGCAGAAGAGCGTCACCCTGTCTTCGACGGAAGCGGAGTACGTGGCG
ATGTCTGAGGGGctGAAGGAGGCTATTTTTCTGCGGTATCTCTGGAGTTTTATCTTTCCG
GACCGTGATGTGGGGTGCACTCCGGTGTGGGAGGACAATGTAGGCGCTATTCACTTGGCA
AGTnatCCCggctacgacccctaactcgaagcacatcgacattcgccaccatttcatccg
tgagcgtgtcgcgcggggcgagttcaaggtagtccacgtacgttcggacctacaacacgc
gggtttcctgactaaaccg
>contig300512 length=150  numreads=3
tGGGAAAAaGGAAAAagTTtcATCACTTGAGgCCGGGGCTATATgCCTACACACTtGCtG
TTTTtGTCaTGgATtGTTATCGGGCaTTAAAAATCngtccAAGGGGgTGCGGTATCTTat
GCAACATACGGCACTGCTTCTCGgActgca
>contig300515 length=302  numreads=5
caagaTaGGAcACAGgCAAAaGAAaCaCCAcAAGAACAaCTCcaTTCTtCCcATCcAACc
AAAAaCACGGAACACTAaTAAAaTtACGCAGAACAAaGAAACCAAGAGAAGCTGTGAAGC
CCTTTGCCTTGGAAAGAGACGTTTCCCCCGGAAAaCTCGGCCcTTTGTCTCGAAATCACA
CGACATATTCATAACCTTGCAGACAGTCTTCCCGCTCCTCATTGCCCACAGACGCCAGCG
ATGCCATGATCCACACGCCCACCcGGACTTGTTGTGATTCTtCcAAaCACcACCAATCCT
tg
>contig300516 length=348  numreads=5
atcaggcagaggacgagactaCACAGGGGGAgCTGCGCTACTAGGGgAaTTAATCGCGGG
CgaagATGGCATAGaGGGGgTTgACcTaCactgcctgcatcaacactgccaacctcatcg
attgttccaccagagatatcacgtcgcaaaagatgtggggaactcctctccctaaaagcg
gccataCCTCAgCTTCTAnATCGTCGTCACGTTCCTCCCcTCCcTGCTCTGCAACCTcTA
TCGGCAAgagagacgattgcggTGGAGGGaGTTGTGACGGCAACGCTtCCCATGTCACAT
TCCTCGTTTCCTGAATaGTtCCAGCCCTcGTAaGTACTCTATGACAGt
>contig300520 length=340  numreads=6
cGCGgCcgtGGAcGTCGCCTgCgggAAggaCACCGaaaaCagaaCcAaGGgAGTTCCATA
TCAGAGAGCAGCAGTGTGGAgtCTGAGGAGCACCTTAGACCCGTGATCACTTGGTCGAGG
CTAaTCTGGTACAaGATGAGGATTGGTATCATTCACGCAATGTGGAACGGGGACTtACCA
aTAAAGCACGCTCGTTCGAATCtAGTTTTCGGTGTCAGAGCGACATGAGTGGGTAAGATG
AATTGCAAGTGGTGgAGaGCtctcccactctgtttgtggctgtatgtgttgttgcgccaa
aagtttcgGCGGTGGTACGTAagcAatgatttggccgcca
>contig300525 length=223  numreads=2
atcaggcagaggacgagaCAACATAGGCTAGAGCTTGTGTGTGCTgcgccatgatgggac
gaagaggagggccaggggctgcacgggttgcaagatggcatgggccgctgcgagttactt
ccgtgtgcttggttgctctgctggtgaccagcgtcaattcgatgacgatggatgtggacg
acgggagcatcgcctgtgctatcgtcgttgccaagcagggcaa
>contig300526 length=126  numreads=2
GAGGGgAGAGGCGGCcGgTtAGGGGgCTAGCCTTtGttGTTGtGGGgTTTTGtATgTATC
CTGTtACAAATtCCcgTTTTTTTttGtCTTTtCGGgCcGCGCGTGGTCCcTGCcTCCcAC
GtGGGa
>contig300531 length=150  numreads=2
TtCCCcGTGACGgTCGAGtCATCAACAGcGCAGCCTGTGGTCGatAACGAGAACAGGTTC
ACTGATGGtCCTGGGCGGCCCATGGAGAACTCGCAaCGCAATCGGTGTtGCAAGAGTGTT
CGaCAAGGTATGTTTTCGCCTGTCCTACGa
>contig300534 length=241  numreads=3
atcaggcagaggacgagaCTCACATTTGCgaagGCTGACAACGAAaatcgggtcctggtt
gaccagcactcacccaatgagcaccaaaagcgtcacatactcggtatgcacgagccAAAC
TTgACTCGCTTCCAGCACATTTCTTtACCACAAATtATtCTAAACCGCGCTTCTCAAACC
TGCACACTTtCTAACcTTGCGGCGCTGaGCGCGGTTCGTGCCcGGGGgCAaGGGAAGCCc
G
>contig300536 length=232  numreads=5
AGAAACGTGAAATACAACCCTCcAAGTGTTGGGGGCGACGACTAATAAACTCTGGCAAGG
TTGAATCGTCCCCGACCAATCCCGTTTCGGCGACGCctcTTCTTCGTCGCCGCCACCCCC
GAGAGCTGCTTCATCCGAAACGTCACGTAGTCCTGCCCTCGGTgagCTGCCGCTTTCTGG
GTGGCCACTTGTAGGGACTTCTGCGCcGTCcGCAACGTcTccTccTTggccg
>contig300537 length=173  numreads=2
tttATTtGATTTtCCAGCtGACCAAcGCgCCCGGTGtCTCTATCCCCcGcGCCTTCCAGA
CTGGGCTTTtCTTTTTtGTtGTTGTGGTGTTCCtCnttttaCATTGACGcGCCCcAGTCT
TTATTTtCCGtgTTAGATGGCcAAcGTCATCCGTAGgCTTTGTTGGgTCTCTa
>contig300542 length=228  numreads=2
ggTGGgATGCGTTGGAAACGGTGCTGAGGGTGCCCTGGATTCCGTGTGGGAaGGTCcATT
TGTtCGTGTtGGTACATAGGtAGGTTTGGCGGTTGGTCGACGCACGTAGATCTAcaGTAG
TAGTGAGGTTGAACAaCGGGAACGTTTTGGGCacTGCACCTGCCCGCCGGCTTCCAAATT
TTGTTtGTTCTAGATTTGGTTGAAaagTaCCaTTGACGACAGCTACTg
>contig300544 length=140  numreads=2
aaaCTTATGTAATGGgTTGTAGgAAagAaCGGAGTTCACAGAGTCAaGtCAGgTGtcACC
GTGTCCAAGCntaGTATCTtCGTCGTGGGAgTGTCGTGTCAGGATAATAGCATCCATCTG
CGAACGGAAAAtATTTAgCT
>contig300545 length=159  numreads=2
ggcattacggtcaagctacttGGgCTTctGCGCGTTCTGTCGTTGgaggtcggttcgcgc
gcaggagccctgaaatcgcaaGGGGGccactggaggagccaagcacagggttggacaggc
caccgttgtcgctcactgctcccaccgaagcacctgcat
>contig300551 length=241  numreads=2
atcaggcagaggacgagacaaggggggtggacgtacggcactgacggcagcttctcgtcg
cttctcgccgatcgcacatcgggagtaaggcgagctacaatagctaggggataggggatt
agggttggcggcggtgtatagggttggtaaggacgtggtggtgaatatcttgccaacggg
accgaacaaaaacgaacaaaaagaggacgtgattgatgtacggatcagttatgttgcgat
t
>contig300559 length=131  numreads=2
tGTGTATCGAATCTTATCCAGCGTCTTACACGATCCGTCCGATTTTTCTCGTATGCCGTt
CCCCTTTTTTATtCAACAGGAGTCTTCCCGGGGCCTTCGTCCGCcAGGTGGCGGAAGCTT
CGCntcTTGTC
>contig300564 length=211  numreads=3
cACTGGGAGAGTATGAACCTCTAGCGtAGGtGTGCACATCGTtGgCGTtGCGgACACTtG
AGgTTGGCAGTCAACGCgcTGCTCGCACGGCAAGGAGgCGTAGgCCAGCCGTTgtcGtGg
AAAACaCACACATGACGCcTGCTGTCgATTTCCGgAGGCGtGTTTCAgTTGgCGGTttCG
gCcTACcGTGGGGgCAaGgCTGttttttttt
>contig300565 length=451  numreads=5
atcaggcagaggacgagactaagaggtgttttggGttaTgTGTATggcgggacatgttct
gatgtgttggacatggcacttgggggtgtcggttgaggcatgatcagacgtgtaagcacc
ccatcacagaaaagcgatgttattggacgaaaagtaaagcagcacctctggccgaccgct
ttatcacattcacTTTATGCATCCATGCATGCGTTCTTGTtGTCGATTCTATTGGTGCgt
tgtatacgttgatagggttgtgaggtatccaggtgaagcacaactgcaaactcccccttg
gagcggctactgctgtgacgtagaagtagctttgagtttccccgcaGGAATTGTAGACGG
TTtCATTGTCTgCGTTGTCcaGgTATTGGTTCTTGTCTGTGgCTTTGGACGACGGgTGGC
ACnGAAGCTGTACGGGgTAATGAGTCTcccc
>contig300570 length=151  numreads=2
CGAGACAGTGAAGAAAGGgTCGCTCTTCCCGAACATGCCGTCCTTGTTCTTGAGCTTGAT
GCCGCGGAGGGAGAGCTTGCAGCGATCCGCACAGGACGCCACTTCCTCTGCCCGGATTAT
CATGACGCCTCTTTGGGGGTGgTGCACGGAA
>contig300571 length=373  numreads=6
aCGCACGGCTACGAgTACACTCtCCCGTACACTCAaTtCCcGCATCCCGCTCCCCCGTAG
CCAATCTATGGACAGACATGGAgCGTCCACGCCATCAGGACACTGTCCCTAGnaGggCTG
CAAATCCCAAGCCAGgCCGTtGCGAAaGACCAATCCGTCCCAtACCAGCCATGCCATCAG
GGCTCTCTCTACAAGGGCGGCAAAtCCCAGGCCAGGTCAACACGAAGGAGCAATCCGTCC
CATGCTAGCCATGAGCACGACCCGCTCCACTCTGCACAATCAGCCATGACTAAaGAAAAA
AaaCAaCTCTTCACAATTCCGGCAACCGGACCTGCGACCAGTCCCccgacncTtGTCTCG
TCCTCTGCcTGAT
>contig300576 length=222  numreads=3
GAGGACGAgAAaCcatCAtCAGTTTAGTTTAGGGCGGCGGGGGgAGGGGgTGTCGTGATG
ATGTTAATAAGTTGCATGAGCCACCGCAACAAACcAGGGGGCGTAGGGTGCTACGCGAAA
TGCCTCGTGCCCCACCCGTCCTCTCTGCCGTTGTCGATATTTATtGTTTAGCCcAAGGTT
TTtACCATTTTCGGTTTCGTCGACAAGTAGATGCTCTTGTCG
>contig300577 length=241  numreads=2
CGAAACGTTAAACACCGcgacacagaccggtgacgctaagggtatcttctgcaggatagc
tatctccgggtattcactttgtcggcctcctcccgcttgttcttcctgaggaattccatt
tgctaggactactaccgcactattggccgagcttgggttcttagttcctctcgggggccg
aaaatgcccgctaaatttatatagatttttagtgtaggaattgccaatacataggtttca
a
>contig300578 length=241  numreads=2
CtCTtCGTTCAGACCCCtGATGCGACGCCTACACCGGCCCCGTTCGTCCCCACCCCGgAA
ACCGAAGCTCCcgtgTACTCGTGgATGAACGGTGACGaCTCcGACGACTATTACaTGTGG
GcGAaCGATgACGATGATGCCgCTGgTGTTGTTGTTTCTAGCGACgACGACCACcTtGTC
GAGGATTCGTCGTCTtCGACGgCTACCGACGAAGCTGGcGgTGTTACCGGcGgCgACGAC
A
>contig300581 length=195  numreads=4
GTCGCGGTGACGGCAGAAaGAGAAACGgCGAGCCGTGTCCGGCGGGCGAGGAGGAGGCTG
TCTCTATTGCTGCTTCAGACAGCCGAGGGGCGGCGGCGGCGgcGgCGAAGGATGGAggag
ATGCTGTCGAGCAAGTACCCCGATAGCCACGACCGCTAGCCGGTAGTGGGTGATAGAGAT
GTAGGTCGCGAAAAt
>contig300583 length=225  numreads=2
tcGAtcACCATCATAACCACGATCCCATCTAACAACGACTACTAGCGcGACCCCGCATCA
AGCCTGAAATCTTTCCGCGAGAATAAaGCACGACGACATCGCACAAACTAACCACACACC
AAATCCAGGgCGGTAGACGAAGAGCACGTTtCATTTCAGgTTCCATCCAAAGCAAGCTCT
tCCAATGCCAACcTtACTGACTGCCGCACTAAACGAAcgccatGT
>contig300589 length=172  numreads=2
ACCATATCATcaGTCTGgCcTAGGaCCAaCCGCTTCtGTGCAaCGTCTAGGCTACACAAG
CATATtGTGGTTCCAGCGCTACAATAGTtGCGTGTcGCAAAGCTAAaCCCGTCaCaCGaT
GCCAGCTGCCCTCCcTTGTTCcTcTTGTTGTTGAGaGGCgAATCCATtGAAg
>contig300590 length=234  numreads=3
GGCTTTCCTTATATAAAGGgAATGCTGTGGGTGATCACCTGCATCAAAAGGCTGGCAaCG
TTtGGCATCATCGCAaCCCCTTaCAAAAAaCAaTACGCGGCCGGTAAGGCGTACCGCAAC
GTTGTGTGGCATTGnaTAAaCcAAaCCACTTtCAGCGAGacACCGGtGGACAAGTCTTGT
CACGGGGgCAGAAAaCGAAAaTGTCGtCGgCATGCAGTGCTGTACGACATGGCg
>contig300592 length=210  numreads=2
AgACATGTGCCATCAAGATCCCGAACACCGTGGACGGATCATACAcTaCACTAAACGTcc
GTCCTCTACTTACTCTGTaCACcACATTTACGaCaCGAAaCcTAGTCGCCACTCTAAAGT
GCAGCCGAAGCTGCCGCATCTACCTCTTGGCATCCtAcAGATATCCTaCAGAATGATGCT
GTTCAaGTGATGCTGTTCtCCGCACCAacg
>contig300595 length=197  numreads=2
gTGGACGAATTCTtCAGgCTCAACAACATATTGCtCGAACACACTACGCAACTCTAAGGT
CTtCAGCCACAGCACAGATACCTGTAGCTGCTGAACGGCAACGAGTAGAAGGgTGTTGCC
cATAGAGTCTTCCGTGTTGATCtCGAAGCCcGAATtCAATgTCTCTtCCaGGcgCTtCTt
CTtGccATGTCTCgCCT
>contig300597 length=241  numreads=2
ccACAGCAGGAGCAAAggCAGCCGCTCCAACAACGCGGCCGAAGTGAGTCGTTTtCCTTT
tCCTtCCACGTTtGTTTCCTCTCGGAACATGGATGACTCCAAGGTGTTACGAAGTGTTGA
ATGTTGTGAGGTGTCAATTTTCGAGGTTTTCCTTGAGGTAGaTTTGGTAATACTATTTTG
TAGGCGCCCATAACGTTAGATACCACCGGGAGTGTTTTCTTGCGCCGTACaCAACGAACG
G
>contig300599 length=170  numreads=3
tcATCAtCATCAGCtCAGCggCAGCAGtGcTGCTGCTGCTGCTncTgCttgctgttgctg
ccggcgctgctgctgctgctgtgcatgggtgcgcacttgctttcttcgctttcgctacta
gcagagggcAACAGGCTCGAAAAaTTGGgCCcGACCCcTCCCACGACGTG
>contig300604 length=162  numreads=2
ggggAaTACTGAaGAAaCACACGGTACAAAAACaGACACCGTCACGAAAAAaCTCTCTCC
AGCCAATGTCCgcATCTTTTCCAAAACAaCACTACACCCCGAAGAGGATGCACATGCCCC
CCCAAAAGCCCAACGAAATCcAAcAAAATtgACGCAAGCCCa
>contig300607 length=241  numreads=2
cGGgnagTGAgTGgTCaTGTGGCGAGcTCAGCCCTCGCTGGCAcGCCCCcATGACACcTA
TGAcACCTCCCcAATATAGCATtACcACCAACAGCGgCAGCAGTGGCAAGCAGTACATGA
ATCACACCAAGCAAAAAaGaGGACAGTCTTGCTACCAgAaCACGAaGCCAAAAAAAaCGT
AATACAAAAAAAAAagCTACaGCAgtATATtcTCTGCCccAAncccccgtncaTtGTCTC
g
>contig300609 length=227  numreads=4
GGTTCGAGAGCagCAACCAAGCTTTTtGTTtcTTGGTCGCGAGCGACtGGCTGGCTGCAA
GTCTCACGTTCGTtCGTTTTTCACACGAAAATAGCAATTTGGGgCGTACGATATATAtGT
TTTCGATACAGGaGGAGATAGGTTTGGGGGAGTGTGTGTGCAAAAAGGTGgCGGGAAGGC
TTCGAaCGAaTAATtGCGGCAAGATTATGTATTCCcGCcGTaTGTTt
>contig300610 length=232  numreads=2
aGAACAGCAGTAATTCTCGGCGAAGGTCATCGTCATAaTTTCGgTGGGCAGTCCGCAGAA
AaCGTCATCnttgCcGAGGAAGCCCTTGACCTCCTTCCGCGAgCAAATTCGAACCACGCC
AGTCTGCTTGGAAGCTATGACAATCTCCACGTTTCTGTCCGTGAGAGCAGGGGCTCCTTT
ACCAGACGACGCCTTGGaCAAAGCTTGTAACGCCaGCTCCACAgTCTCCATC
>contig300611 length=215  numreads=3
tACGCATGTGCATGTCTTCCCACCACGtCGCAAGACATGACTCAGTGAAGTGGTcTGgTG
TGGgTGGGGTTTGACGATTCTTGGTGAAGGACACGAGAGGAGAAGGCGGGGATCTCTGGC
GTATGgaCGTCACGGATGCGGAGTGGTCGAATGGTCTTGTTCTCACCAATGATGTCATTG
TAGACAGTAATCTGATTGTACACACcTaCGGGTTa
>contig300613 length=241  numreads=2
taGGGGGcaacgttgcgcACGTTACAAGGCTCGAGCTTTCGCTATcggtgaagcagacgc
gcacatttgagtggttctactgttttatgatggtatctagcttggggtttcagaaggagg
gaagacagacgaagggcggcctctttgttttgctgcttgtgtgtgtcgtcttgagttgga
cccgggtggtgctactgccagttctgcacacacaagCCGACGCTCGCGTACAGtcgTGCT
T
>contig300614 length=161  numreads=2
gAAaGAAGGAAGTCGACCGCTtGAACATtCGttCCtGCTAAACTCGCACACACTTATACA
TGCAAGGACTCTCTCTATGTAGCACGCAACCGGCCACCAACAGgCcAaCACAACCTACCC
ATCCGCcGGCTACAATACTCTATGTGCGGGTGGCGCGAttt
>contig300620 length=233  numreads=3
TGAACCcGTGACGCGGCGAAATtAAGTTGTTtAGTATTTTTtGgTGGCGAGATGcAGGCT
CGATCCAACCATtGTGCTGTATTGGTGCaGgCAGGGAGCAGGGTACACTACTCGACGTTA
GCCCTGATGTCCGACAGATGGCcGTGGAGgAATCTTAGTCCAGCACACCCGCCACTTCGT
GgCATCGTCGATGATAGAGAATTGGAGAGTGtatttttGTCcGTCCGTTTtGG
>contig300624 length=203  numreads=2
CAAtGAAGTGCTTGAGTGTTGGAGATGCTCAAAACATATCCTCAGAGGgAGGaCACGAAC
ACTTGGCACGGTAAtGTTATTCCTTCGAAaGTGAATTTCGCGCAaCTTGTTCATCCTTGg
aGaGatGgnaCAanaCaCCAAaGTCTCCGCGGTGTCGCAAGGGGGgCCACGCGATTtCGC
GAAAATGCATCATGCCACTGTGT
>contig300626 length=241  numreads=2
atcaggcagaggacgagacaataggggaggaggaagaactcgaaggaaggtgtccacgaa
gcaaaagtaaattgtgctggtcaaaggaggttgacggtgcctagtaggagcaacgacaga
cgatgaaatggaggaagagggagacaaatgggaacatgaaccaagaaggagtacaaccca
tctgatttttccacaacaatcgccggagaattagagaactacccaggggtagtagtgaaa
a
>contig300627 length=103  numreads=2
ccTTTGATTtATCCGGAAACATGCAGGCAAATAGTGGAGCTGCTTGTAGCGTGGCGCACT
CcAAGCCGGAAGGACAGAAGnaagTGCCAACACACCTtGgTgg
>contig300628 length=241  numreads=2
atcaggcagaggacgagaCaacacaagaaaatacaaggaaaTAGCtttcgatttgttttt
tggatttttttgtatgttgacttttggtttttggttttgggcaggacacacggtccgatt
ttgtggttcccctacaagcatgcttatagctggattttcgtgcgtgcgatatccaagatc
cacgaacttgacggctgctgtggtttttgtcgtgggtttGGttcacgaccgattgcagat
c
>contig300632 length=105  numreads=2
aCAACAAAaTATCAATTAAaTATCAATAGGTGACCAGGTGTCTAAGTTTCTATTAGCGTA
TGAAAAAAaTGGTtACAAGCGAnaGATGATCGAAGGGTGGACTGc
>contig300635 length=209  numreads=2
GGACGGAAGGGAGAAGCTCGCGCTATATTGTGTACAAAaGgTTtATtgAGgTTtAGTGgc
ACTGCTGCTCATTtGCTGCTAATGGGGCGTGCTTGCTGCTGCGTTGTGCTgTCTGTATTT
ATTGAAAAGCGTTTCTTCGGATACTATACTGCTGCTGTGTGTTGCACTACTCCGTAGATG
AGGTGTTTTGTTCACAATATAGCGCGAGC
>contig300639 length=217  numreads=2
ggcgtgatccctccAAAATtcaacActCTGCATGTATTTCTCCCGctccaaaggcactcc
agaccccccctcttccttcccaagcgcgttgcgcatcatggtgatgggctgcatcgggat
ctcgtggtccacgtcctgcgacttgaccgagattatcccccacggggcctccgagtcttc
cttctccttccccaccttgtctcgtcctctgcctgat
>contig300640 length=139  numreads=2
ccATGCTGCcGCTGCCcTTTAGTtCTTGTGCCTGCTCTCCGAGTCTGGCTGTGCTCCCAC
ACACGACGAACGGTCTAaCTAGCGAACGGTTGCTGGCGGTGTCGAATAGTAATGGTGGTA
GGTAAcTCATCTCGCAGTg
>contig300643 length=241  numreads=2
atcaggcagaggacgagaCAAAGGGGGgTGTGAGTGCTTATTATTcggcagtgacaggtt
tactagcctccaatattcgtgcatgaagctgttcaaagtatgctgaggtggaccctctgt
accttggagtttctgaggttggagacaaaacgttgggccttgaccaccacgatcttggca
cgtgcaaacaaccggactgggttgttgaagaatcaggTGagagCCCAAGCaactatccca
a
>contig300647 length=323  numreads=4
ttttttttCCGtGTTCcTCGTGTTGGCcTTTTTAtCATGTAGAaCAGGAGCTCCATAaCC
TTTTTTtGGTTGCATGCCTCGCCACTGGAACAaGGTGTTGCAACGGgTTgTTCTCGAGAT
GAAGAGACaTCTATCACGGAGGtAgaaaacatgcagggatacgtcgtcatgaaacgtcgg
cctgcgacgcgggTgCACGCAGAAtGTGTGGCGGTGCGTTGGAGGtGaaTGAAAGTTGGC
GGAGAGTGGCntcGATtGTACCCGAGAGGGAAAGCGGGTGGCTAGATCCCAGCAATAGGC
GCCGTTGTTGgATTGTCATCgtt
>contig300651 length=241  numreads=2
ccaaccatgccatatgatgtatcactccatatatttcggtgcattgggtgtgccccggga
aacataggaacgtactgccatgcccctgccgccctgccactttccgtgtgtgttcgacga
acgtgaagttcctccactatcacgatcgtgactgccttaacttgccattcatccattaat
caccaataggttgcggccaacgaaacgcccgctgtaacgatttttctacgccttgtctcg
t
>contig300654 length=232  numreads=2
agcacgcgttctctcgccTGGACCGTTTGTTGAAACATTTCAATCtctctctgtctcgct
tgctggaggcggcgtcgtttgattgctttccttttcccccgcccttttgttgtccagcga
aagacggcatccctatgtcattctgagtcccacatggcgattgcgtcaatagcaccaacc
gcctcaacttcgctctccgttgctgtcgttgctgctgtgggcatgacctcaa
>contig300655 length=384  numreads=6
aGgACGAGaCcGTtAAAACACAACGCGAAAAAAaGcAAAACcGGGAGAGCGTGAGAATTG
CAGGCCTGCATATCAAAGAGAAACaTCAGAcACCGACTCGGTGTAaCAACACGAACAACA
GAGCCCCcTCTCCGCTTGGTACCTGTTTCTCGTTCAGTCACCCTCGGACGCACAGTCATC
ACCGCTCCGTTACAAGAAACGAACCTAACAACAAGTTGAAGGAACGGAGGCAACACACGC
AGCGCACCCAAGTCCAAAAAGCCCAGCGAAGAATATGCGATATGCTGAACCGCACCGAAA
CTCACAaCAaCGCAAATCAAGATCCCCAACATACGACCGCCGACCGCTtCTCCTggCCct
tttttGTCtcgtcctctgcctgat
>contig300656 length=138  numreads=2
GGAAAGCGTGGAggCtGtGCCGAgtGtGTCCgAGGgCGgAgaCtGTGAGgAtGAaGACAA
GgCGCTGGCCgTtGCAAGCGTCGAGGTTGTGCCGAGTGATGGGcTGGTGTCCgaGGgCGg
AGACTGCGAGGAAgAAGa
>contig300658 length=161  numreads=2
aTTtCGTGGTATTGGgAGgACGGCGGCCGAAAGCTCGCCGTTCTTGGGGGAGgCGATCTT
CAGTGTTTtACCATGGCGAAATGTTACACATCGTTCtAGCGATTGGTGGTGAGGCCTTAT
TTTtGGTTCGACTTACGCGTGGCAGCCAGGGCTGGGCAGAg
>contig300659 length=400  numreads=5
AGTAGTTTCTAACAATCGTAGCAAaCGCACGGAGCTGTCGCTCCCCCTAGACATGAGGAT
ATTTTtGCCTTGTGTTtGGCTCCGAACgTTTGTTGTGCATTTCGTTCTGTGTTGAGGATT
TTTGTTTTtCATCCGTAGGGGAGGTTTTGGCATGCACAAGGTGTCGGCGGTTTTTGTGgA
GGACTGGCTTTAGTTCCACAAAcgcAAagaTGTTCAaCAAAGATggTAgTGTGgTGTTTt
AGTTTtGTtCAAATGTATTACCTGCCCTtGgTGTGGTGCGCGAGATGTACTGTAGTGACT
AGAGTGCGATCAGATGCACCGTAAAaGCGAACGCAACTTAAGGGgTGTACAGCAGTATCG
TGTACACCTCTTtGACtGttaaaaaaaaaaaaaanaaaaa
>contig300660 length=159  numreads=3
TCCTTGGAAAAGCAGTGATCCCACctGCAATTTGAAGACGAGATGAGTCACGATAGAAaC
TTTTGGtCGAGTTTTTTTtttctCTTGTGACCcGGATAGGgTTAGGgTTGTGTCTTCTCC
AGATGCCGCAaGgtGAAaTTAATACAAAAaCGtCCaGaa
>contig300665 length=238  numreads=4
cGAGACAAgggtGGAGGCGAAGATCGAGGCTGTCGGCTGCTCTCTCTGGAGGACCTGCGT
ATCTCGGCATCACTGACCGCAAGTTCCTCTCGAAGCAGCTGGAGCATCCCCGGGAGAGCA
AGAAGCAGCTCCGGGACGAAAAGCTCCTGCTGTTGAAGCCAGCCGCcGCCGCGGTTTCAC
TTTCAGCCAATCAGAACGTACCGGATTTtGCGgCGGCCTtAACCggaGTcGttGGTaa
>contig300666 length=220  numreads=2
aaTATGTATATATATcAatATATAATAATATGCATAGAAaTATTAAaTATATAAATATAC
ATGCATAATAATATATTATATngttACATATTGTTCTGCCAAAGTCGACATGTTGACAGA
AAGAGATGCCACGGAGAGAGCAACCGAAAGAGTCCCTCACAAACGAAAATGAAACGTGAT
GTATAGCAGGGgAGAAGAGAAACGAAAAGGGGgTAGCCaa
>contig300668 length=232  numreads=5
ttgttACCGACGTCTTGGCATgcAGCTCGTCGAGCACTCAGTTGCGTCTTCGTCTAGAAG
GACTTACACGTCAGgCTTCAACTCTTGGTGCACGTTTCCAGGCTGACGGAGAAGCCCAAG
TtCCTAGGGCAACGTgCCGGGGaCcTtCATGTGTGGGAGTTGATAGACTTCGTAGCcTGG
TgTTTCGAGTCTGAGGgTAaTCTAGCGAGTACAATATCCGGAAAACTCACgg
>contig300670 length=245  numreads=2
ATCAGGCAGAGgACGAgACnataGGGGGGGGGGngTCAGGTCAATGCGCGTCTCTCCTTC
GATGATGACcGTTCACGGTCTGGTGTCGGTTGGACAAGAAAATCACTCGTCCGCGCTGGC
TtGACAGATATACTGTAGgTCTCGTGTGGgTTTGTGTTTaCGGTTGGGTCGTGGTCTGAG
ATGTGGATCATCACCCGgATTTTTTTTTCcGTCTACGcccTTCCTCCTTTCCaaaTGGgA
GTAGG
>contig300675 length=198  numreads=2
cggggtcaaGgTcGAGACgACCAtCAACACGAAGACCAAGGCAGCCCCGTCGCCAGATAA
GTGAAtCGTCGAGGCCGGTTTCTGGTCCAGACGTGTGTTTGGngTTCCGGtCAGACCTGG
CCaTAntATGCGAGGCATGTCTGGGGAAaTCAAAGgCAGATTTGAGAGGgTgaGGACGTG
TAATCGGTCTTCatgcgg
>contig300678 length=237  numreads=3
ACCATTTCTTGTGGTTGGTGCACtGcTTACAAGCTGgACAGCGGGCAGGCTgCCGATGGC
AGCGCAAGGTGgACCcTTTCTTGgaGGTTGGCGCGCCATGCACAAGtCGgTTaGGGGGga
GgTTGCCTATGGTATGACAAGgTGtACCCTTTTTtGCAGGTTGGCGCGCTTCGCACAaGC
CAGTTGGGGGGCAGGTTGCCGGTAATCGTGCAAGgTgTACCcTCTCTTTCAAGTtgg
>contig300683 length=148  numreads=2
aCCGTTTtGAGGTGGTGTTGTTGAGCTGAGAGGGgCGCGTGCGGgTAtAGATTGTTTTCT
TgCGCGGAAAAAGTTTGTGGGTTCGTTCATGTGTCGTTGTTTTtGTCAAAaGTAaCAaCT
TCGtAAaTTTtCGGTGCTGCACGaGACt
>contig300684 length=362  numreads=4
ccTCTACAGtAATTtAGgTCTtCGTCAATCCcGTCGTGACGCCAGCCGTTCTGCCCCAAa
CCAAGGATTtGAGCGAATCATAGatagatttcagcctggactcgttgctgTTAAAcGgTC
GTCGAaGgACAGGCATCtGCAGCGAGTCGTGTGCCATCGGgCCGCTGCGCCTGTAAAATA
AAAATACCCGTCTtGAATGAGAGGTTTTCGAGCTGCCCACAaGCATCAACCCGTCcATAA
CCCGGCTCGTTCCGCTCGCCcTTAGAATATAAGCATGCCGAaCGAGGTTGCTTGATGAaC
GCAAACATCAAGACAGGCTTCACAAGATTGATCGATCTCCCTtGCACcGCCcTGTTtCCA
Tg
>contig300687 length=200  numreads=2
GTtGGCcGGGGTTGCCGTCATGTGGTGGTACCCTCGGTAGCGGAAGACAATGACGTGTGT
TTtAATGTTTCTTTCCCCcGTCTTtGGTTGGCGAGTGTTGCTTtGTCATTTGTGTTTCGT
GCGGCACCGCGgTATTGCTGATGTTGTCGAGTGAATTGTATggtGTTTtGGGGggACCGg
CTACACGGCCCTACTtCCCC
>contig300690 length=195  numreads=2
aGACCAAaGAAAGTTCAAGAAGCGCGTTCGTTCATGTCAACcAACTGTTCTtCGTACACA
CCTCAAAGAaGTTGGTGATCTCGCGCAACacGTGcTCCGGAACGTCCCTCAACGATGTCA
TGTGGTTGAaCCTTGGgTCTTTATCCGGCACCGCGAGAACTTtCTCGTCCaGACCCTTCT
CGTCCTCTGCCTGAT
>contig300691 length=236  numreads=3
tGTcACTAGGGTGAGCGAGTCACGACcACCCCCcCccGCAAATGTACCCTCTCCACTGAc
TTtGGCCACACGCAGTTTTTCACGAAGTtGTCATCTTCAGACATCCCCTCAAACCGCAGG
TCGACTATAGCTGAAGGCcACGTnagTTCGGGCTAGGTCCTCCcTGTAGCTCGCCCCAAA
TGACAncTCCntcGAGGGTTCGAGGCCATGACTGTCGACCACAAATGGCCTGGGCg
>contig300697 length=162  numreads=2
tATGgCAGCACGTACAGTAGTTGTtGTTGGCCAATTTTTTGTCATGgTGATCGCGACTGT
TGTTGTCAAGTTTATTCACcAGTCGCGGTGCCGGTTTTGTGCGAGATTCACCGACAAGCG
ACACTTTTACAGACAGAACCTGAGTGCCATTGATCATCATCa
>contig300701 length=241  numreads=2
cgacaactgccaggccctcTAcatacagaacttcaacgagggctttcgagatgagcaggt
gcgttcttgtggtccgcgaaacggctgctggcgaaccgaaacccaaggaaacccaagcat
tcttgctaatctgtgttttttgcattttctcgaagaaatagaaaatgaaaatgctacgtg
ttggaccaatatcattacgttgtttctgtcttgtggattctgggcgccagtctacacctt
c
>contig300702 length=238  numreads=2
atcaggcagaggacgagacaatttcaagagcccggcataaaaaaGcactgaatcccttga
gcgcttaatgctataatcgagtcgtgtctccagaggtttgcacatgggcagagtactcgg
tgggtctgtagcaacgctctttttcaggcacgttcttttccgcgaggcacgttttgaaca
gcgagcgtttacgccgagaggcaagtgcacgcactacataTCatGGCAtcacacctct
>contig300706 length=166  numreads=2
ccTtGACGGCCGgCTGGTATAGcATCCCATAGGTTtAACGAAGCGATAGCACTGCTAAGT
TCGTCGTCACCGCAGTTCATGAACACTTtGGcGAGCGGGTACGTTAGCTTCTGCcTCCCc
ATGATCTCCTCCAAGAnctGCCTAGCTGTATCCTGCCCCACCCCCc
>contig300712 length=226  numreads=2
GAGACAAAGncGAAnaCagaGAGGGACACGGGTGCGCGAAGCATGAAATAATTGGGGGGT
GGGACACAGCAACAAGAATAACGTAAAATTCTAGAAGAAATCGAAGTTGTTCCGGCTGGG
AaCATTCCACAGAACATTTCACCATCCCGCACGAGGATTGCACACGGTCGGTGCTGCAGT
ACTTAACATGAACCTCATCGAACAAATCATCTGTGGgTTGCATGCt
>contig300716 length=100  numreads=2
cTTCTCGGAAGCcGCTtCGCGGGGAGTTtAGGGAGAGGGGAAaCCTTtGACAGGAGATGC
cATGTAGAGGTTtAtCATTGGGTTGCGTGAGATTCCGccc
>contig300719 length=238  numreads=2
atcaggcagaggacgagaCaaaaaaaaacgaacgccacgatgAcagcacacaggagcaac
agcacaatacacggcaatcagcatgcagtagcagcaaacgaaagcaaacaacacaggcga
aagacacctcgccaaggactacggcacgcatgatacctcgccatcaagcaagccccgcgc
ttagaagctccgcaaagctacgtagccaaagccctcacctcgtcggacagcgatcccc
>contig300720 length=219  numreads=3
GgAAaGCTTATGTtGGTGAAAaGTCGTGGTGTGTGACGTTGgCCTGTGGgCGTATTGTAT
ACTCCacacggatgctgtggtctcccaaaaaacgagcaccgctgctttggttttCAAGAC
CGCGTCGCGCACAgCCAGCTACAGGAGAACGgTtGGTGATTGGATattaTTTTGAGCCAG
GCTGCTTcGCCTATgTGATGTCATCACATGGCcTTTtcG
>contig300725 length=242  numreads=4
atcaggcagaggacgagacaaataCAgCgACATATCaCAAAAAAAaGGGGCATGAACGaC
AAAACtGTGGgAAAAAaCgCGgCGTTTCACcAtGAGGGGgAAagTTCTtACCGGgTCCAT
GTAGGCCTGCGCCCTCTCcAaCAGATGCCAGCACGGaGCCATGAACCCAAACACTTGGtC
ACcTCcACcAAAGCCTGACCGACCCTCTGCCATGACCACATCACTCCcACCATCaGAACn
CT
>contig300730 length=123  numreads=2
GggCTtCCCcAACAGCGGCCTGCTCTTCCTGCTCTTGCACCATCCATGGACTGCTGTGCA
TGCGCCCATTCCTGCACCCGGGGcAGaaaaccTTGAACGTCGACTTTTCCCATATTATAA
Caa
>contig300732 length=143  numreads=2
GCTGCCTAGGTGntAGCGGCAGGAGCAGCAAAGGTAAgCGTAGTGAAGCTAGGCcgCGGC
CGGTCGGACCGCTTTTCTTTTTTCTTTTTTtCcTtGATTTGGGTTGTGTCTCGTCTTTTC
AACAAGATTAGaGAAAGgAAGaa
>contig300736 length=241  numreads=2
atcaggcagaggacgagaCAAACGTCAATACACATACactccaactttacaaacagggcg
gcggggtgtcatggtcgtgcagcagcgacaccagcagcagggagggggcaaaggacttga
agcgataaccgaggccggttggctcatgaggctatcatacaaacttgtgtacggtgaatt
tactctcttcttggagttctagctataaatcaaattggcctcgtcattgccagccttctc
c
>contig300738 length=175  numreads=3
tGGGCGACGGTAACGGCGACaGCGAAGGATAAaGCTCAAAGAGAAAGAGTTGgTGGGGgC
CcTGCTTGACcAGTCGAAAATATGAcATAGGAATCAACGCAGGGTTAAGATACaGGCCAC
AGCCAACACTtGCAGCAACACAAaCGCACGAAAAaGCGCTCTACGTATGCATaaa
>contig300739 length=203  numreads=3
aCGGgTTTTttCngtAGAATTttCCTTCTGnttttcGACTTTTTTTTTCtCGGGGACTCG
ACGGTTTGATGGCCGCGTtGTGgATCATCGGTGGCGTGTTTTCGTGGACACGGAGGCAGg
CAGGCAGgTTGAAAaTTCCGTTcGTGGCGTGCGCGGGAaTCTTGtGCAaGTGTtGACACA
TCAATCAATTTTTGttGaaCTaa
>contig300743 length=182  numreads=2
tTTGTGGCTCTACCCATGGTTTTCATATGCTAAGCTTATTTCTtCCAGGGGGTACTTCAA
TTGTTTTGGCTTTTTTACTtGTACCAATAGAAATAGTTTCTTATATTTTTAAGCCTCTTA
GTCTTGCTGTTCGTCTTTTtGCTAaTATGATGGCAGGGCATACTTtGttAAaaGTAATTG
CC
>contig300746 length=231  numreads=2
ggtCGCATCAACCGCAGAACCCAACGTTAAACGTCGATACACACACATAAAAGCATACCC
CCGACCTTCTCTCTTTCTCACCAACTACAGCAGTACTGCTGTGTnctCAAATAGGTTCGG
ACTGAAACAAAACCCCTCTATTTTCCCTAGCCCCgccttacctcaacgcctctcgtaacc
ggaaacccccacgaccaccaccagttaaaaaaacgcaacagaagatcctca
>contig300747 length=160  numreads=3
TTGTATGCAAAACGCAAGCTGTTTAATGCGCCGTACAGCCCTGACCAGCCGATACCTCTA
AGCGGAGAAATATCAAGCGACCAAACACATGGGgACATTCGGGGGtCCCcGCCcTAGCCC
TAcTCCCAAGTTACACGTTTTtCtCGTCACTTCGGACATg
>contig300754 length=200  numreads=2
aCcTCGTCCAGAGCcGccccccTTGGCAGTTACTAGACACAACAGCGACGgCGGCAAGGC
aGTGTGCcTCGTTtCATGAGGTTCCAACTACTTCGATCTTGGgACGATCGCTCCcTCcaC
TTCcTCTTCTTCcTCTTCCTCTTCCGCCTCCGTGACGACGAACaGCCCCCcTCTACGCCT
CATGgTCTCTTGGAACgCCa
>contig300761 length=132  numreads=2
ggttgcaatatcgtacatcgtatcaagtaggggggctgttggtggtacttggatatgagt
ccgatctgtgcatcctctgtgggggatacgcgtattggaagtatgggtgtgagggtatgt
gtgcggttgtgg
>contig300763 length=241  numreads=3
atcaggcagaggacgagaagtagCaggaGccgcttgcGTAGAGCAAGTGTGCTCGCTCGC
GGTGAAGAaCGAGgTGAtCTGTGGTTCTTGACAATAAaCAaTATATCACAGAaTGACTAC
CcGTTCGAGATATTATATAACCTCAGtCGaaaGGGATGTCCGGAAGTCTTTTCAATGAGT
GgAGGgAAaCcGgCTGGAAACTGGGCTtATTtGGAGTTTGTtCAAGCCTATGCACTGCAT
T
>contig300770 length=241  numreads=2
atcaggcagaggacgagacaagggcgggcttcgaccacaggaatgatccgctaacagtcc
tcggtcagctggacagacattgcggtctatgcttgcaatgccgatattcacacgtcacta
catatcgcagccccccccgttgggggtccccgtggactagaaagtgtcacccgacaccgt
tttatattccgattttaccggcgcatctttgttggcccaccgcatagcgcgctcgatgcc
a
>contig300771 length=220  numreads=2
cTCGTCCATACATTtCGTTtGAGCAGAATGGaGTTTAATCACcACATTtCGGGTATCAAG
CATtATTTGTAAacTCCTTcGAATTATTcGACTGTGCCTAAGAGAAGCAACACTTTCAGG
CACACGGAAGGGCAAAAGGAGCAaGAAAGAGCGAGGCCCACcAGGACTCTCTCCCCCCGC
TCCATTCAAaTGGATGAATTCACTTACCTCcACAAATTcg
>contig300774 length=241  numreads=2
gagaccgttacggtctctagaggCTTCGCAGAacggtAacaaaaaaGtgtcggtcggtct
gtctgtctgtctgtcgtagtcacgaatttggtgggatgggaattacggtggtcgcgagat
cggtgtatctcccgttggaccgaatttgggtagcagccatggggttgaaccctagtaccc
cggagtggacaccggggttgagcagcagcggagaacgcaggggggtggcccggatgggaa
g
>contig300776 length=150  numreads=2
gTAGCGGTGGCGGACGATCACCAgCTCCGGGGACAAAaTCGCACAtCATCTCACGCCTCG
TCGAACGCAACCTTCACCGCTCCcTAGAAAGGTATTTTGCACGTCTATTTCACGCGTGTA
CACGCCCTGGACTTGCATCGGCCTTGAGCa
>contig300778 length=371  numreads=7
aGAGCAATGTAGATAAGGGAAGTCGGCAAAGCAGATCCGTAACcTCGGGAaaGgATTngc
tCTGaGGGTTGGGTACGGGGgTCCTTGGCTtGACTTGCGgCGGCTGCCTTGGGACTGCGA
cctcTCGGGGATGCGGACCCTCGgCGGCTGCCTCAGCGACGGCCTTGGAaCGGCCTTTCT
TCGATCGGCCTTTCCCCGTGCGTTGAaCAACCGGCTCaGAACTGGACGGACAAGGGgAaT
CCGACTGTTTAATtAAAaCAAaGcATTGCGACGGCCGGAGACGGTGTTGACGCAATGTGA
TTTCTGCCCAGTGCTGAATGTCAAaGTGAAGGAATTCAACCAAGCGCGGGTAAACGGcgg
gAGTAActatg
>contig300783 length=241  numreads=2
atcaggcagaggacgagaCAATAGAAGCTGCATGCCACGCGTGTTtgtacgtagccaagt
tggagcacgggaaaagaggggatttggcccttccttgtctatgttaaagttccgtaggga
tttgtcgaatcgcccaccgcgtagattggagtcctgccaactttggtgtccgttagtgtt
caccccaaaaccctacgattcgacgcggaatagtctGCGGGCAGTCCTCacctcCTCcct
A
>contig300784 length=239  numreads=2
atcaggcagaggacgagaCAAGAGGTAGAGAGAGAGaagagaaccttggcttctagaaga
tactttataacgtgaacggtgctgctgtttgtttggtgaagccgacggcgttgggttcgc
gtgcgaaaagtgctcatatctttccgccgtggctgtggctgggttatactctgtatccta
tgtagcttacatcgcgatgatagaaaatgtgatgtcGTGACGTGCTcatctgccggatg
>contig300785 length=474  numreads=9
atcaggcagaggacgagacttaagtagtcgAGGTGGCTtGAACTGGTCGCCAGTGGTGAG
AGAACtAGCAttGTTGGCACCGgCTCTGTTACGATtGttcgctgtgatgggacggaatga
taacgatgcgtgtagaagggattttattgagccgcaactcgTTTGCATTGAaGGTTGCCG
CAgAGCCTTCAGGCGTTTGTTTtGAGGAGTGTCATGTTCCACATTTGAGGAATATCTGGA
GGGCGACTACAACaCccGTgaTTCATGGTCGATTTGTCAGCAGCGGACGCCTTGCTTGCT
TTCATGTACTTTTCCCGAAACCCCAACACCCTAATTTTGTGAGCGCATCAGGGGaGGGTG
GGGTAGAGTTTTTTtGGTTGGCGAGGGACTGGCCTAACCTTGTAGCCATGGTCTCCCAGA
TGCAGTTTTGGCAAGTAGAGTGAAGGTGACCCAAGTGGAGTGAAAGCACATCAC
>contig300789 length=189  numreads=2
ggtgtcatcatcatgaactatGCacgcagcaggctgttgacagcTttcaagaaggaagaa
gggatgtaaaagattcgaaaggaagcatgcatatggatatgacacagccaatattttctg
tgttgtttccgcccggttgatgggtgggtgtgttgcgttgcgtttctgccgaacggggca
tccaccagg
>contig300792 length=333  numreads=6
ACCATTGCTGGCATTTTTCTGACGTGTGTTGTGGCTATCAAATAGTTGTCAACGTGGGAC
ACAAATCTGGAaTCCCTACGTGTCGGATAGGCACGTGTCATGCCAACGGCGTCACATAAA
AGACTGATATCATGTCAAACGTCACTCGGTACCTACGCCGAAGGACGACGACcTaCCCcG
AAAaTTTGGACACACACGTTCGgCATATAtGGTTGGTGGAGGGTTCAATCCTAGGCGGAG
GAGAAAAGATGACGGTTTCGCTTTCtcccacatacaacaaggcgatgtcgctgGTgagca
tgatgaTgTCGGggAtctcgtcctctgcctgat
>contig300793 length=113  numreads=2
cccGGGGTAcAaCcGAAAAaCAACGTtcTACCGGTTCATAGTGGACCAACGTTGGCTCTT
GAGTGTGTAGCCACGGGCGGTATCGACAACAaCAATCCAACCACGTAGAgggg
>contig300794 length=158  numreads=7
CTTAAGCTATTTCTtGATCACTCGGTCGGACGAAATGTTtGCtGACAGTtCcGGGGTCGG
GCATCCAGTACATTGTCTCACGAGACGGgATGTTGCGTTTTTCTCTGGGGAGGAACAGTT
GGAGTATGTCCGATGGCGAGAGgcGGATAAGATAGAGg
>contig300795 length=147  numreads=1
agatctgtgacccatattgcatgtgcctcgaacgccgttcctcctcaccgcgcacaaccc
ctatagtctgttccactcgtcccttatacacacggtaggcacaccgttcctcctcaccgc
gcacaacccctatactctgttccacta
>contig300797 length=183  numreads=2
cTCCCATgACATGgAATAGCCAgCAGGAGgCGgTAGCGgTACTgaGgCATTAAAaGTGGg
CTGAAAaGgTGgCAAGTGATATCGATAGGATAGATGGATGGAGAAAaCATTTTtGAGCCA
TGTGGCCATCGGTgATCGGTCAAGTGGGAACAACCGTCcGTCcTATCGAGGACCCGTGGT
Caa
>contig300799 length=293  numreads=5
aaTCTGGGAGTTCTTGCCCtCCAACCTCCCTCCCCCcTCCcTAAGAAAGGAACACAtAAT
ACCAAGGGgAACCACACGACGAACCAACAAGGACGAAAAAAAaGAAGAAAACTAGCTTCT
AtCcACTTCCGTGTTTAATACATGGgaTCCATTCTCCTGCTCCAGTTCTCGTAGTCGTGG
TCGAAGACGAAGGCCTTGTCGTCGACGAAGATGCAGTCGAACAGAAGCcAGACGAAGAGA
AAGATGATCGGCaCGGTCCACaTCGcccatcTTtGTCTCGTCCTcTGCCTGAT
>contig300803 length=190  numreads=2
gCCGGCGTCAAgAAGTaGTGCACCTACAaTCCCTGCAGTACGTATACGTGCCAAAAAATA
AATtAAGTACCTgTCCGCaCACtncaTtCGACGaCAGCGCGCAGAGAaGAGAGAATCAAa
CACTAATCCCTCGTGTCgCGACCTTGAATTtAATGTTACCATTGTTTGatCTCCGTGcTG
CTCGTcccTG
>contig300804 length=239  numreads=5
TAATGAaCAAGGTTGCCcAACGCAGGGgTGGGTTCGACTGAGTCTCTCGAGCTTCTCTCT
GTGTTCTTGGAaGCCCGTGCTGGCGGCGTACGAAAAaGAAGGCGCGTCTGTGTTGGAAaT
CTTGCTTGCTAGATGTTGACAGTCGCATGCGCATAAGGCGTTTTTTTtCAaCATTGGGTG
TtAGTTCGGAGCTTTTCtGTTTTTTTTTtGTGTCGCGGACTGTCGCAaGGaCTTTTAGA
>contig300810 length=222  numreads=2
aGGgAAGgCCTCGCGATGATCGCGgAGGGACACCTAGGGCAGTCGGCGTCGATGGAGCAG
ATGCGGGAGgTTTGTAGGAACAGgAGGCGGTCAGCGGCcATTCGAGAAAACCAGGACAAA
GAATTGTGAGTGaGGGGCGTTAAGCTaTGCcTAaCCGTCTGTACCTTTTGTGCGCAACAC
GAAAAACTCGCGgTTGGaGgAaCaTCTCGTCCTCTGCCTGAT
>contig300811 length=195  numreads=2
GGGGgTGTAGCATGCATGTGGATAGGTGTCAAGAGGTATCATGGCCTTGGCGCCCACCTT
TCGACtACCTCGAATCGGCTCTGCTATCAAAGCTGCCGCGTGTTtGTCATGGACcTtCAT
TGCAACTGCGCACGTAATTCtGGgACGCGAAGAACCTGCCAGGGCGGTGGGGTCACTGAA
AtGgAGAGCCTGTCc
>contig300812 length=106  numreads=2
cTCGAGCACGGCGTCCCTCTTCGCGCTGCACGACCACGCGGCGTACTGCACCAGCAAGGC
CGCCATcnacGGCCTCACncaGGTGATGAGCGcggAGTGGTCCAAg
>contig300813 length=203  numreads=2
CTtGATACGCGGCATCTGCCAACACGTAACAGCTCGATGCACTGCTTtGCAGATATCCCT
CAAGAACAAaCAaCACCCGCTCAGCAGTACCAATGCTATCGTTGGGCAACAAAAAGTCAA
AAGAGACAACGCGGCtCACCCCCTGCTCGAAaGCCCTcTCTTGCCAGGCGATGAGCACAC
CcGCACGGGGACgATGTTGcATa
>contig300816 length=177  numreads=2
ctcgcgcttgaacaaggcctcgctccttcgagctctccaaacaggtgggtgccagtaatg
ccacaactttacctggcgctgcttttgatgccttgcttttgatattcttcctgcgatgct
attggccgtcgacctcctagattgcAGAATGTATacgtaCAGtagattgTCGagagg
>contig300818 length=121  numreads=8
TgAAAAaGAGAcAAcAGGCAtGTtGCAGaGAGGTAGgCTGATGtGaCTtGaGagACAAGT
TatAGaGAGGgATAGATGCgACTAAGAGACAacagaCAcGATGTAGAGAGGTAGACTGGg
g
>contig300819 length=140  numreads=3
gaaataatcaacaactgcACGACATGCGTCtccAAAGGCATACACaccagccttcgtcta
acagactccgttctatctagtcTATCCCCTTCTCCTGCGTGTCATCTGCCACACTACTGC
TgCACGCACCAGTCTGCGTt
>contig300821 length=241  numreads=2
atcaggcagaggacgagaCAAGAGAGccatagcaaccctgatggagaggagaggtgggat
gaaacgggagtggtccgagatcaagcagcctccccttctgtctctcaggcgtaatgacgg
gcagcacttgaaaggcgctttacacgtcctgtgctgacctgaaatgcctagaggtggacg
gggctatttgctggatatctcgtcactttctcccagagtagCTCCTAGCCtcgctggtag
g
>contig300822 length=142  numreads=2
gTAAGCAnagAGGCTTTGGgTGGTTaGCGGTCCGGGTGGgCGACGTAAGCTTTTTTttGT
TTTTttGCTTCCATCGTGCCGCGATtGCTGCCCAACCGGTCgCTCTGCGgCAGCGAGTCG
TTTCGACCGTTAgTGATGTATa
>contig300823 length=241  numreads=3
atcaggcagaggacgagacaacgggggggaagggcgtcttagcTGgcaatgaacatccga
acaaaaacattattccggaggtatctactgggtagagagcgagatcagaatgtctctaca
actccgtgcaagattccttgcgtaaagaaacagacaggatacagccggtcgaaaattccc
cgtaacctatagagagggggctccaatcgctgggaaaaagcttggtacggagaaaacgaa
a
>contig300824 length=174  numreads=2
cAgAaGGACgTAAGCACTGGAGgAGTTCTTACgTtAaTctCcATGTTTTCcTTGCGgtGC
ATGCCTCATCTtGTTtCCCTTGATAAGGGTTCAGCTGTCGCTTCCCcTCTtGCTGTGTTT
ACGCCcGACTATGCGCCTTCCGCCGCTAGATTGCGATTCTTGTTTCGTtCCCGa
>contig300828 length=237  numreads=3
AaCngcGGAGGGAgTCATGAAGGTCAAGTGGTGTGGAAaCCAAGCCTCGGATTGTTTTCG
GATTGTTTtGGGACaTGTGCGAGCATGCTCTCTCTGGGGGGTGTGAGACACACAAGACGG
GAGGTATTTCGTGTCCGGGTGATACATCCAGAGGCCCTCATTGCCGCGCTGTCGGCCTCC
GCGACTACTAGTAATGTTACTCTTAGgCGTCTACTCTTGATAGCGTCAAAATAaTAg
>contig300829 length=257  numreads=3
atcaggcagaggacgagacaagctgggaggagtacaGAGTACAGAgtacAGAGTTCACCA
AGGTGTGCGAGCATAGAGAGGGGATGGGTTGGGGTATAGGGGGAGATACACTCGGACAGG
GAAAAaCGTTaGGATatgttctgacatggaacgactaaacaaggtgtgtcgaagcggccg
ttcgtgaacagattaggttcgttcgcttcccttggcagcatcagtggtgcggcaccgttg
tcagtttcgttatcgcg
>contig300836 length=108  numreads=2
aCACAGCTGCAcTACGCAAACGTTGTCcTTGTGAATTtGGGCATCCACAGTCgACGGGAC
ATCGTTTCACGTTAAGGTAGACATAGACACTACCAGCGGATGCGTGGG
>contig300837 length=242  numreads=2
atcaggcagaggacgagaaggaagaaggcgacgtgccggtgcctgctgggggcgtgtgtg
atggtcctcgtcgttgtcgtcggagtttgcttggcgctgtggaagatggaggccctgccg
cccttgtcggagtgggccgtgcctctcaagcccgagcgcttccccctctagaaacaccgc
cagcgtgagcgaagcagctattgctgcgttgatgtcatcgtcgctctctgaacttcaaag
ta
>contig300838 length=241  numreads=2
atcaggcagaggacgagacaaGGGggcatcCGAGACTGGTTGTCCtcgtttgttggctcg
acggtacaggtagattttgttcgtttattttttttggtagtttgaggttgcctctttagt
tccggttggaaatgccgcttacctcgatggttgtatctgcgccgtgtgcatgctgccgcg
ttcgtggtgattcgcgcacgtgcacattcgcgccgtgtaaaaatagttacccgcgatcgt
a
>contig300842 length=224  numreads=5
cGTGTGCCCATACCATCTtGTtGTtGGGCAngACACTCTGAATCGTCATGCAGGTGGGTG
TTGTGCAACGAACACCACTTCcGTTgCcTTtGTTGTTGctGCCgacGCGTAGGACGGTCT
CTCACTTGTCGTACAGGTCGGCtGgATCTCGATCGcTGCTGATAACCGTTGTTGGATCCT
CGAAGCCCATTGTTATTCCGcGATCGCTGTTGAAAaTaGtatcc
>contig300844 length=237  numreads=4
atcaggcagaggacgagaCGtctgcattCCCTatCATAATAGCCTtaatatgcgcagcct
ctttgatgacgggattggattatttctcgaggtaggtcaacgtttaaacgagcgcaaaca
ttgcccctgggtcacacaagcagcaccgcgatctGACGTGAAGCTACGTACTAAAGGCGC
GTTTTCATTAGTTGACAGAGATCTCAGATGATGCGGACATGCTGTtGtACCATAACg
>contig300845 length=166  numreads=3
GAGACAATggatgggAAaTGCTGACCCACATTCGGATATCGGTTTTtATGTAGTtGTCCA
ATGAGTAACTGTAGCGtGACACGGCCTCACtCCcAGGCAACACCGCGCACGTATgaaggc
atgattagactttaattaaacttgcgcggcttttgtcaaaaccacg
>contig300846 length=237  numreads=2
aaTGGCAGTtCTGTGTTGTCttGAACTTTCGGCTGCGgTTGTCCATGTGTcGCCTTGAAC
CCGCTGCGCGGtGGCGAGTCATGGCGgTTGGCGACTCGAGCAGCTTGTGGTATGTAGCTT
TTTTGCTACCAGAGGTTTTCCTCTTTTGAGACTGTGTGTCTTGCCTGCACGtGTGGGgCG
TGCGGAATACCCGTAAGTTGTTAGTTTtCCTTTtATTTGTCTCGTCCTCTGCCTGAT
>contig300848 length=241  numreads=2
atcaggcagaggacgagaCaaACGaatgatCATCGAGATCCAGGCgaggatcgactcctg
cctggtcggcgaggacggcgaggacgggctactgctatcctcagacctcgcgggggacac
gggcagggagccagtcccgtggctggtaaagcaggcgatcaggctactgcgcatacggca
ccgggtgctgcgggtaagaaggggccacgacggctctgCCGTACGACGATACgtggcgta
g
>contig300854 length=204  numreads=3
tGGGTTCTCCTACCcATTGGCTCAGAACGCGGACGTTGCCCTCCGTAAAGAAGCACCTAG
GTAGGCTtAGTTCGCTtGGCGTGTGCTGCCTGGCCAtACCTTGCTCTCCTCGCTTGTCCA
CACCAGGCTGCTTACAGCTGGGTGCCAGATTTTTGGCGTGGCGATATTGACGCTGGAAAA
ACGTTGTCCGcGGACTgATtAttt
>contig300856 length=231  numreads=3
GTGGGgCAtGTGAATcGTCGCGCCTTGTCAGCTTTCATAGACGCGaTTTTTTtCCGaTCG
TgTTGGTGTCAGcaCCGACTGgAGgAgAAAGGCAACCTTTTcACAaGCTCCGCGgTTATT
tGCACGAGCTCGTCCAAAGGGAatCGATAGCTGCTAGGTATGACGAGTAACGACACGCAT
CGAaTAGCCCGGAcATCGCTAGgTGgTGGGGGGGgcgcGTGTGAGTGGATC
>contig300859 length=119  numreads=2
tCcGCGTCaGTtGGACCGGTCCAGAGCATAGAnctGgAACAGATtGTAATAcAGAaCGGg
CCcGgCGATAAGAAACGTCAAAATCGGGTCTAGCCCcAATCcTTATTTtGGGTCGAAgg
>contig300860 length=241  numreads=2
atcaggcagaggacgagaCAAGAGCCTGTAGTGAACACGGCAGAAgcgcagaacaggagc
acaagttaagacttgatcgattctcacacccaccacccctgtcgctcacgacagcgggat
aaacgggtaacgtcgtcagaacttaaaatgataacatggagtggcagtcttcatcaggct
agagagagagagagcctggaacagaaatgaaagggtcgggttagcccgccgggtagtcgg
c
>contig300861 length=141  numreads=2
acccAcACCcaCAaCAACAaCAaCAaCAGcACCGgTGCCAGCACcAGCACTnagcACCCA
GCACTAGCAaCAGCAACACCAGCTACAaGAATCACAATGTCcTCCAAaCAaCAGCGAAAa
CAACATCAAACAaCGTCACAc
>contig300865 length=241  numreads=3
atcaggcagaggacgagacgagtcattttgttgtggttgaggttttttcgggtcactgtc
gaagcaaggcggctttactccctatttgtttagatggacggcatcggccagactcgctct
ctcctatcatagctgtttctgcgacgtaagtcaagtcgctgtgtaatgaatgaacgttga
gagtatcgaccacacatgaacctgtagcaaatagcgttgttagagaaccagcatcaacgg
a
>contig300866 length=242  numreads=2
aCCCtCTTCAAaTGCCcTCACGgCACcATGAGCAACACgCCACGAACAtGAGAGACAGAG
CAAAaCCAACGGGTTtCAGCAGTaGGAATACGCGGCAAAGACGGCGCTAGCCTACAAGCA
CGCAcACGTGgAAAAAaTaTTtCCCcGCGGACTCGAAATTtGAAATTtGGTACATCGAGA
CCAAAAAGCCCGTGATAACGATGCCCATCTATACTTGCGCGCCCCcGGGAGGCAATtCGC
AA
>contig300867 length=205  numreads=4
GGAAGGAGAGATCGCTgaCAAaTTGCAATCGGAATCgcGgAACACGTTGGCAGgTGCAGg
AGCTGAAGGcGAGGAGCAGCAGCTATGTGCAGAgATTTTGCGCGAAGCaCGCACTTGgag
AGTTGCAGCGTCGACTAGAAAAACTTACACGGGGgCTTGGAACATGTGGATAAAGTGGAG
GGAACGAgTGCAGAAGAGCCCaTgg
>contig300868 length=241  numreads=2
atcaggcagaggacgagacaaatttggtgtgatggttaggattggtagcgttgaccgatc
atgtacgccgtgcggattctgattgagtagattttcacacctagattttcacacctcctt
cgtatgtacctccttgctccttgctcggtgaaagctattgtgccgctagggcttcaggga
agcttcgggggcaaatgttctatgtacacctttgtcatTTGTGtggtggtgggagtagcg
t
>contig300870 length=241  numreads=2
tggtcctgaagggcaaacAACACcatggAGGAACAACGGCGGTTGaacgaacaatggcga
gtgaaattggaggcatacacacttccgcatcaaaagaacaagtggtgcgacaggacgaat
ctcctacgaatcatgcgtattcaaaatccacaacccacgaagtcagacagaggagagaga
aaaagagatagagagagagaggggagagagagaaagcgatgaactaacagcactagcaac
a
>contig300871 length=223  numreads=2
gAGAGTTATCTCGCGCTACGGACgggCtgAAAAGGAGTGCGTtGAAGAGTATAGTCATGG
CGACCTGTCGATTTTGTtGTGTGTTTCAAGgAGGCGCGACTATCGTGTGTCAAGCTTTTT
CGGtGTTCGgTCTGCTTtATGgTtCGTCTGgATTTtGGGtcaggttcctgttcgggagaa
gccttcgctatttatttgaatggacaggggcacattccgcgac
>contig300873 length=501  numreads=5
ggtgatgcggtggagtcgacgctacgtatgccttaatGGAAATGAcgcagtgccctccgt
tcttgaggaagtagtgcgagttcagcgccacgatacgcgcctgatccGgCtGggCAACAT
CCGCGAAAACtgtgTCGACcATGCCCACGAGCATACGATACTtAAGCGGGTGTCGCGCGT
CCTCGATGATGGGGATGACGTTTGtGCGCGACTTTGCCATGTTGATGAGGTCTCGACCGG
GACGgTGAGcAAACTCcACCGCGTAGACGCACCCGGATGGCCCCACGATGTCGGCAACGT
GCGAGACGGTGGTCCCGgcAGCTGCACCAAGATACAGAACTTTtGCCCCCGGGACGATGT
ggatgccgtctacccctccgaggattgccgcggcaagcttggacctgaacggattccaca
cccggtattcaatcttcgatgttgtgccgtcttcgcTCGGTGGTGCCTccaccgatataa
GcTtctcgtcctctgcctgat
>contig300874 length=241  numreads=2
aaacaaccataccaccacAAATAaAcctcctatttgccttCgccAtgacggcgaatcaac
gacaccaccacaaaccaacctctatgggtttcgccttgacagagaaacaacatcaccaca
aaccaacctctacggctttcgtcttgacagcaaacaacaccaccacaacaaaccgccatg
gcattcgccttgacagagaaacaccaccaccatcacaaaccaacctctatggctttcgcc
t
>contig300878 length=215  numreads=2
aGTCTTGGCAAGTTTGACGGTGGAGAAGTCGCTTGTtGGCGGgCgTGGTCTTGTCAGGAa
CAAcTCGATCCGACCTGGgACAGGgTGGCGATTGTCAGTTcattttctcgatgcacgttc
gtatccctagtactgtacgtgttggcgcgcgaatgattgctcgtgtgaacacagctgttg
gggacttctcgcccagccgacgagcacactagaaa
>contig300880 length=154  numreads=2
TCTTGGGGgAGGGgAGGAGAAGAACAGTAGaGGTCCcTnattAGTgCCGGTATGTGTCCA
TGAAAGTTCACCGGACCCACGGgACACGGGCACTGTTCAAAGTACATAATACGCTCGGTA
ACTCaaGGGtGTGCCCGCCGAAAaCACCGGCGCt
>contig300881 length=235  numreads=2
GAAGCGGTGCTCGATGTTTGGCAGGACAGCGCGGTAGCTTTGATATCGAAGCGAAACTGA
TCCGGTGGGTATTGAAGATTGGGCCGTGGTCAAGCCTAGTTCTTCGCTCCCTGTTTTGTC
GTGGACCCGAGGACTCTGTTTTCCTGTTGTGTTATTCCGTGTGGAGGTTGTTCCAGGCTT
GCGTTCGATGTTGGTGAATGTtGTGCCTGTTTtGgTTTGTTTtCGCCtttttggg
>contig300882 length=214  numreads=2
cGAGAAAAaaGGGGggTCGTGgTGAaCGCGTGAAGACGCGCTTGCTTGCTTGGCATACAA
CTTTCCGCACGgACngaCCTAAGTTTGACCACATACATTATCCCTTTCGAGACGGGTACC
GCTCCTTtCCCcAGTCAAGGCACTTCTGGCGTTCAACGATTTTGGCATGGTTTTGTTGAA
AAAACAGGCAGTACTGGTGTTCGtanttgaCCTt
>contig300885 length=241  numreads=2
gtcagcctgtacctgatgTGTGTTCAAGCTTTCTTTCCTGCTGCTtgcatttgtgttcaa
tcacccgccacggaatagttggtaatcgtgtgcttgtgtgcccgtttgttacaagagaag
tgtgtttttggttcacgttccacctttcttcgaaaggccatcaatatcaatgttgccggg
caaatgtcgaaaataaatttataatccgttgtctcgcgaccaaaagcggtcgtgtttctg
g
>contig300886 length=122  numreads=2
tCCGCGCTTGCGCAGTAGAATngaTTtGAGCAGCCTGTCcGCGACACGGGCGTTTTAGCT
ACGTGTACCTGGTACCATATTTGCTTCGAGTGCATGGCAGGGTATGCTTTGTGTGCGAGG
Gt
>contig300889 length=138  numreads=2
CCAGCTGTTtCTTGTTTTTCTCCGTTTTtGTTTTtcACCCTGAGTtCTTTtCATCCAatA
ATTACTCTCGTTtCCcACGTTTtCTGgAaGGgCGTtGgTGCCcAACGgCGGCGACATGCG
CGAGGgTGTTTATTTCCt
>contig300890 length=234  numreads=3
TCTACTTtAACACTCCCTTtCGgCATGTTATTtAAACACTGATATATGATGCTTAAAGAT
TGTCTCATTTCTtCGACTCTAGCTAAatAaCGATCATAACAaTCACCTGTTTtACCGaCT
ACCCcTtGaaagaTTAaGATCTGAATAAATCTCATAAGGTTCATtCTtACGCAAATCCCA
AcGAaCACCTGAACCTCTAAGCATAACTCCAGnaaagTCCCcAATCAATAGCTT
>contig300893 length=241  numreads=5
atcaggcagaGGACGAGAGGgATCAGATCGGCAGGGCGCGCCAGGCGgCCGAGACGGTGA
GCCTtCCGAAGCTATACAAGTACAAGAccttttcttctttttttcttgttgtACAaatAG
AAaGCcGGTTGTtgTACAttGGtAAaGaGTACCCCCGTCCCCccTtCCAgTtAGACGAAa
GTCATCATGCCcACCCTtAGTAGCTCTACCGCCGTCGAAGAGCGCACCTGCTACCACAAG
C
>contig300895 length=459  numreads=4
gggAACCcTGCACTTTCATGTTGCACCTGTTCGCTACCGGCTTGCTaCGTTGTGaCGGAa
aaatGAaCAATGAATTTCTTTCCATTAttttttcaatcttgctcaatcaaaggacggctt
atcgcgtttgctctgtcttgtccgttctctgagcttacggaagctaaacgcaagagatcg
cggtcgtgccttCGCACGACCTGGGCCTCGACTTCTGCTCTAAGGATCTTCAACGAAgcg
acaccggtgccggcggcagggattgtaccggcccataccagtatcacgttcgttgtcgac
tctgTTTTTcctgtacgtcactgatgattgcgattttttatgtcgttgtccTGTtGTtAG
TTtGTTTTtGGTACAACAGCCGTGAaCTCGAGAAACGATATGAACAAAGGgCgACTCACT
tCTtGCGGTGCaaccGATCGTGTTGTGAGGTCTtCcGAg
>contig300897 length=183  numreads=2
tACcATGCcATATTtCTTtGCCACAGAAaTTACGTGTGGCTCATTCCAACAGGGCCGcAC
ATGGCGTTGACGTGAAGgTCATGCTCGCAGCCTAaGCGTgTTCCGGTGTTCAACTGTtGA
TGACgTtGgCTGTATATCATACGTGAATCAAACTCTCGCGTGAACCAaTTTTGATGACGG
TTT
>contig300900 length=164  numreads=2
gACggACaaGGgCaaaagcaTGTAGTGTATTATAGTTGATGGTTTACCTTCCAATCACGA
AATTCGTGCAATGGTAGTAGAGGTGTTTCAGTATTTTTTTtGGGGGGGGgtCGAGTCGCT
TGTGCTTGGATTCCTGAGGCCGTAGCAATGCGGGGTTGCACAAC
>contig300905 length=240  numreads=2
atcaggcagaggacgagacaaagaggaagcgctggggtattaatcccgagcatgaagtat
tattttgtatgggactgcgtgctccgcggaagcgatgtgctctcttttttgcccgatatg
tcatcagcgatgactgtatctggctgaggtctttttactgttattcggtctgttttttgc
tctgatgccgtcgtgttttggtgttattctttacgattgcaccttgtttgcggtaggtgg
>contig300906 length=162  numreads=2
GGGgTtGTGGTAAGACGGCGTGCTTGTCGCaCGgCATGCCTGTACAAATACagCGaGCCG
gCCACAGAAGAAGAAGCAGCAGAAGAATGAGTCGTATTAGACTAGATGTTTTTGnagTGT
TTTTGGTTtCTTGGAaCGTGTGGTGGGTGTGCGTCCATGTgg
>contig300907 length=236  numreads=3
GAAGGGTtGTGCTGTGTTTTTTTCCCTAGGGCACcTCAAAGCAaGCCTCCTGGTGAAATA
TTtGAAaTATTTAAGGGTTAaGGGGgatgtcgctagtgacttgtgtctatcGGACTGCAG
CCTACTCCATGCTTGATCCATCCCCCTTTTACGCTGCAgTggATTTTTTtGtGTGcTGTT
GACGTCGCGGAGtGTTTGGgtgATGAGTAGTGTAGGTATGACaGTCTGTtCGTTGt
>contig300911 length=167  numreads=2
acGGCTTGACATTTCcnagCCGTtCGCGTGCCCCcTCTAAAaCAGGTGCCGCTGTACACT
ACTTGGCACAAAACCGCCTTCTTACACTCTTCCTGACcACGACCGCGAAAAAGAAGACAG
TTCGAGGACACGaCATCGCTAGACGTCGACGGCATTGcTACTTCcaa
>contig300912 length=241  numreads=2
tgagagatttcgggttgtGTTAATCATCTGATGTGCGTACAGGGTttactgcttaattag
acgaacagcttcgttttccagtaggcccacctctctctctcgactgcagcagacttactc
ctcggacctgcaccacagtagtatggcaacctccacacattctccaaggtagacgatttg
tactacgaccgacactgggtaccgtatcacaacaagcaataagcggcttgtccttgcacC
a
>contig300915 length=151  numreads=4
ggCTCACCcTCATCAATCTtGgCTCATCCTCATCAATCTCGGCTTATCCCCAGCAATCTC
cGCTCATTcTCATCAATCTCGGCTTTcTtCAgCAATCTCGGCTTATccTCATCAACCTCG
GGTTATCCCcAGCAATCTCGGCTCATCcTCA
>contig300916 length=241  numreads=2
cgacccccttctacgcgcgtcttgcttttatccatacgcaattcatcccggatcctacct
ccgcgcgtggtgtctacagcagccaacatggttaccgtgtgccacgtgtctcaaaataca
agcaagagtcgcgccaggcaaacaaattcaatcgattccaagggggcggaccctccaagg
caacgacaaaagattcaactgaaagaatgtcgagacaagaagaagagcgacatattccat
c
>contig300917 length=175  numreads=2
CnaatCGgTgTGTGTTGTGCTGTGTTgTGTACTgTTTtCCCaGcTCTCcAATGAGGgTAA
CcGGgCGCncGACcAGTTCATGGAaTAGTGTGGGTGGGCTGTGATTAGgATGTGtAGGCG
TAGAATaTTATTTtGGCGTGTTtCGGTAGACAGTATTGGATGTTtgAGGAATggg
>contig300918 length=216  numreads=3
AaaGGGCAGATGGCGATATTTTCGGGCGGgATAgTATTtCCTcTTGGCGTGCACCAAGCA
Catgtgcccaggtgtcctgctcttgtcgtgtagctctcgctcaaggcggccgtggcatca
tagagttaagtgcgagtacggaacagaacGCGGGAGGgTAGGGgCAGAGAGGAGGTAAAG
AACAaGAGCCTCCCTGACGAGAAAaCaCGCGGATGg
>contig300919 length=196  numreads=2
aCAAaCATGCACACGGGTACCAAAACAAATCAACACTGGTACCGCAGCCcAAAAaTCGGT
CGGGCACTGGAGGCGGTATAGCTGGGAACACGgCTACACCACCGCTCGCGCCTTTCGaCC
CCCcTtCAGAcGTCGCCtCTCcACACGAGTCGTTTCCtgCcTcTACTCTACTGGTTAcgC
ACAACtACCGgCaCAg
>contig300920 length=241  numreads=2
atcaggcagaggacgagaTTaGcaagcaacCGGAGGTGTGTGTGAgtggccacttttGGA
ccttagtgggcaccgttccggatggcacgtcgtcgcgacgaccgactgcgaagctaaagc
caaggcggggcttaccttgtagaccacgacttggtgtgcgcaagtcaccaccagcgaagg
gctggggtgagacctggtgggtgccttccagttgatcccgaccacatcgttaggttgccc
t
>contig300921 length=239  numreads=3
ttcTTACGAGTACGAGTCCGAGAAGTCGAAGGAGAAGTCGAAGACGTCATCGGAGGAATC
ATATACAGGGGCAGCGGGCCCTGCAACAAGACACGGAAGGAAGGCGGGAAGTGGTGGTGG
CGGAGGCAGCGGCAGGAGAGGTTAGGGTCGACGTCCTGGCAGCTTCGACCATTCTCGGAA
GCGTGCGCTCGCGCGCACGTGCGCcTCGTTtGGACGgAAaTCCcAAGaCACGAGGGgCG
>contig300922 length=180  numreads=2
aCCAGgTcTTTtGCGGGgTGTGTTGTGGTGTGAGTTAAGAGGTGGGGAGGAATCGTGTAC
ACCGCTCGCTATGCAAaGGAATATTtAGgTGTGTAaCATCTAGTTTGTACntCccGACGG
ACTGCTGTCAGTGGTAGTTAACCCTGTAGTATTTTGGCTTGGTTTCGCAGGATAACATCa
>contig300925 length=241  numreads=2
atcaggcagaggacgagaCAAGACACAACAAGTCTGCGAACAGAGcttaaggaggaaaca
ttgccaacagtttccacctcttcagtcagactttcattttgcgggtccgcacggctactg
cagtcgctattgattggctcatctctttccagtcaagccgaaaactataccatttgattg
gaacaccatgggcacaacaaaatctcacccacctgctcctccaatagctctccagtggcg
g
>contig300926 length=163  numreads=2
aCAaCAacACCGGCGGCAACAaCAaCAGCGaCAACAACAACAACGGGGgACACTACAACA
ACAACGgCAaCTACAaCGGCGCTcctcACcAGGACAaTTTGGTCAaCTAGTTCCCGCCCc
GTcATCCACCACTATGGTTCCTGCGTACAaCCCTGCCGGGCag
>contig300928 length=167  numreads=2
gTGTCTTTCGCATCGCTCAACGGACAACACCAGGCAAAAACCGTTCAAGCATGTTGCATT
CCATTGCAGAGTCTTGTTCagAGCTCGGTGCGCTACAGCCCCATATCTATCGCCGCCACC
CCTTGAGCAAGAGACTTCACCTCCCCGGCGTCCATATCTCTGCCCTC
>contig300929 length=241  numreads=2
atcaggcagaggacgagctaaagggcggtgctgtcGaaggACGCcgacactagcacctcc
cctgaagtgcggctatacctgtaattcgtgattcgagagtgcgtggcatccgagaattgt
tgttgttgttgttgttgttgttgtcctcgcataaaaactcatccgagaatgtggatgaaa
atcaaggtcctgaagccaacggccagatacttcaaaccaatattttgacgaactgaaaat
c
>contig300930 length=199  numreads=3
GACGATACATTTTGGCGCCTGCATACTGTACaCCCaTGAGATTGTTTTTCTGTAGTAcTT
GACTtGGTCGCCTTGGATTtCTGGTTGAGCCTGTGGGTAAGAGTGCATCCTTCATGCACA
TCTGACTCTTTTTTTTAGaTtGGTTtGgCCACAATGTGCTACGTGGTGGCTAGGTgTTTA
CTGAGCTCGGCGACCaaaa
>contig300934 length=239  numreads=2
cAGCACTCCCAGTGTTTCGCngtCGtGGtACtCGTCCGTCCCAGCACTGAAGGTGGTCTC
CCCGTGGTCCAGCGAGGACGCCAAGGGTCTCAtCAaGTCCGCGATTCGGgACCCcAaCCC
GgTGGTGTTCCTGGAGAACGAGTTGCTTTACGGGGTGGCGTTCCCCATGACGGACGAGgC
CcAGGGGgagaaCTTCGTGATtCCCATCGGgAAGgCGAAAGTCGAGCAGGAGGgTACGg
>contig300936 length=231  numreads=3
gCAACAATGTCCCAGAGAGTAntAAgAAAGtAGttCgcGCCCGCCCcgCAgTAgACAGCA
GTGTGTATTtGCTGGTGTACCTTTCTTCAGTCCATGAGAGCCAGAGCACAACTTCGaTTC
TTGCGATCTTCGATTtGGAGATCcGGACGTTGTCCTTCCaCGCGCcTTGGTGTtCTAGCG
ATACCTGATGTtGTCGTGCTTGCTTGCGCtGCAGcTGGACGGCtACtGTCg
>contig300938 length=119  numreads=2
ggTgcaaTTTTTTGCTGGCAAaTGtGTTCGGTaCTACTACTACAGCAgTTTGCTCTTCGA
GGCGTGTACCATATCATaCCGTTTtCtGgTTGCTACAGCAGcgCAACTAAaGcGCCCaa
>contig300942 length=192  numreads=4
aaaaCAAGGCACcTGCCTCATGtGtCaTacTCGTGACAGCaTCATGCCCTACTGCcGCGG
gTCGATtGGTTATGTCCGATGCCGCAGGGTTCcTCCACCCcGTGCAGTACAaTGGCTGCT
AtCAACCGCGACAAGTCAGCGTGCGACCATACAACAGgCCCcGCTCTTTCTTTTtGCCGT
TgAatttttttt
>contig300943 length=230  numreads=3
atcaggcagaggacgagaCggctGCAGCAGCAGCGGCGACACGGGgcgtctggatgagtc
ttgtaccgagtgcttcttgcttggcatctctgtaagatacgctgcagagaagtccacatg
aagctgactagggaagaggagcatagggaacgtgtgatctcttttgtggttgatttgggg
ggaggcatggagtgattgtacctgttgctgtcgcgttctgtgttctttga
>contig300945 length=156  numreads=2
aGACaaaGggAAaTAAACTTATtAAGTtAAGTTATTATTCTaGAAAAACTTtaGTCaTTT
tGTTAAACTTTTAAaTTCTAAGTATTTTAATtATAAaTGATCTATTTTCATTTTCCtATA
TTcTATAaTTTAAAGTTTttAtCcAAGGAAGAATAa
>contig300946 length=213  numreads=2
cccTCTTCGAGCACCACCACCTCGACACTAGCAAGCTCGTGGTATTATAGAaGGATTtGC
GATATATGTaTTTTAAGTAGGACTGTGCGCCTTTGTGGTTGTTtGAGCCGTGTAATACCG
CAGTCTATTTTtGCCTGGGgTCAGCCCTGGCCTCGCCTCGTCTGTtCGCCCGCTGCGAGT
TGTGGTACCAATAAaTACGTTGTCCCAAaGaaa
>contig300947 length=290  numreads=6
cTGCCcTAaCGTACGTCATAAAGGCTCCTGACTTCCACCtCccGCCCTCTGAATCTGnat
AACCGATGCGCCCTcTTTGCTAGTTGCGTCGCntcACCTATCcTCCcTGAATGTAGCgCG
AAGTGCGTTggTTTTCTCcTactcttctcgccatgtctctcaacgctgttgttgCTTCCG
ACcTCGACActACtGCCCACcGTCCCTGCTTGACCGACTGCATGAgcggCGCGGTACTTC
CTAACTCTGGGTGCACGTCAAGCAGATTCAGCAAAATCTCGAGCGCCCCC
>contig300948 length=108  numreads=2
AaGGGGGGgAgCGAGAACCTGTGCGTAAATCGAaGACTtGgTGcGAaGGgCgAGACAAGC
GAGgCCCcGAAAaacGAAGACGAGAACAGTGAgAATGATTGGAAATcg
>contig300949 length=226  numreads=3
cACCACGTtGTTTtCGACAATTGCCTTCGCTGCGAAGCAAACGTACAACTGCGGgTCCGC
CAgcaacaaccgcacggttaccttcctgcacaacgtgtcatgggttaccacggccgCGTT
AACGCTTTACACAATCGGGCTGCTtACATTcGgCATtGGATTcTtGATtCAAGCcACCCG
GCATACATCGAtGGGGTTCAAGACTGCaGTGCATCTCATCGTCTgg
>contig300953 length=241  numreads=2
atcaggcagaggacgagaTCGATGCggtatgtAAAGATGGAGTTGtcgcggatgacctcc
cacgaaaatttggcgtctcccctccccggaggagcttcctcctcgtccatgtcccacccc
tggtgtaggttcgtgaagtttgcacacgacgaacaatgaatgaacttggaacatgtcatg
cgcggaggttgaaagcgtgttggtgcagctactggaggttgtacatgAAAAAATGCAGAa
g
>contig300954 length=229  numreads=3
gAGGTtGCTGAGGgtAAGCTGAGGTTGCTGAGGgTAAGCcGAGGATAAGCAGAGTTtGCC
GAGGATAAGCCGAGgTTGCTGAGGACAAGCCTAGAaTGAGCCGAGgTTAAGCCAAGgTTG
CTGAGGATAAGCTGAGGTTAAGCCGAGgATAAGAGTTTGCCGAGGATaGGCGgAGgTtGC
TGAGGATACGCCAAGGATACGCCAAAGTTGCTgaGgATGnagCCgAGga
>contig300956 length=128  numreads=2
tCCCGAAAaCGTCCGGgTCAacGCCCACGTTCAGcTTCCCCAGGGCCCTCGCGACGCTCG
gTTGCTTGTTCACCCGCAACAAGTCCATCGGGTTGTGATTGTGAGATTGTACAACCACGA
CcTGGTcg
>contig300958 length=231  numreads=2
GgggTGAGgCGTTGTGTGGTATCAAaTGTGATGTTATTTGCTCGAAaTTATGTTGTAGAG
TTTCCAGGACGAGGTGTTTtGAAAGCGGCGTATTTAGTGTGgTCCCTGTGGTCCCCTTAT
GGTGATGTCGTTCCTCACCTTTGACGAGGGTTGTAaCGGCTGAtggCGTGGTGTGTCGGG
GGGCTGGGCGACCAAaGATCAAaGATggAGgCaTACGACgACtCTTCAtgg
>contig300961 length=205  numreads=2
gttgctgttggtgctctcttcgcaataagagcgttctggtttgtttccgctataccccct
tcgtccctgctctttggaggcagggaaaatagattccttttattcgcatcctgaccttac
gggtggtttttgcctagtcacgaCgtgaccaGTTGTtgcgctctggtttgtttccgctac
ccccttcgccattgctctttggagg
>contig300963 length=197  numreads=2
tCgTCGGCTCATTTCAGCGTGaCAGCCAATACATATtGTGGGTCTACGTACGGTTCGTAC
cGCcATCTTTGTGGGGCGTTTCGTAATTTtCCTCACcTtCGTGCcGGCTTTGCGCAGGTA
GTTGAGCGCGTCCGgCACCCcgTCcTGCAGTTTgTCCtCGATGgCTGTGACCCCCTGTAT
CTCTAATCCTTGCtCca
>contig300964 length=181  numreads=2
ccTCcGCTCAAAaCTTACTGACACGACCTTTtCCCCcTCAACATCAATTtCCTCTTGGAA
TCCCTATCGaCATGGATGGCTCACACACGCCACCGCTTCACTTCGCGAGCTCAGTCGgCg
TtATtACTGCGCCACGCGTCCAACCaCTGCGCcACCCTCGACACGTTGgACTCCAGCTCC
t
>contig300966 length=234  numreads=2
atcaggcagaggacgagacaaaagggggagagggccgtATCTGGCtgtttgtgtttttag
ggtgatgggtgagattattgcgttttgttaagcccgcccagcgaaggagtggtcctgctt
cttcacatcccggagggcggcgttagcacgagtctctctcgtgtgtgggtgcaagatgtg
ggtggcggcgtcaaagggcccttggtcttggacagcccgtgctgcaggagaggg
>contig300969 length=202  numreads=2
taacaacagcaacaacaacaacaacaacaacaacaacaacaccaatgacaccagcaacaa
taacaacaacaacgacaacgacagcagccggcgtaacattcgttcgcacctcttcgaccg
tggcctgaatgtcggtcagcgactgcaggaggagcgcaatctgcttgtgcttcagtttct
gcaccgcctgcaccgcctttcg
>contig300970 length=193  numreads=2
tGTCAACCCTTGAACAAGCAACTCACATCAATGGCAACCACACGTAACCTTTACATCTAC
ATACCGCTGAAGCGTACACAATACTATATGTTGATGGACTGCGGGACCTTGTCGGGAAGC
AGTGTCGTGTACCCGAAGTTGGCGGCGGCTTTCTtGCCcTTGCCTCTCTTGCGCCAGGAA
GACACAACGAAgg
>contig300974 length=222  numreads=3
CTCTTGCACACACAACCTCACGAGAACGTGCGCGAATTTTCCTGAACAATGTCTCAAACA
AcTCCCGCATGGTTTCAAAACACAGCGTGACGCGAAGAAAACaTGCGAGCTTTGGGCAAT
aCTACTGCAACAGCGGGAgCTTCGCCCTCTCAGCCGCATCTAGCACGTCGCCTCTCAGGG
TCTTCctAaCTTGGCAAATCTCGCGTCCAACACCACntCCca
>contig300975 length=107  numreads=2
aTTAAAAAAAGGAAAAGGTGTGgCATATTTCntCAGCCtCTACCCTACACGCaCAcAACA
TATAGAAGAAATTCGGAAGGCAACCATCCcACCTTCTCTtACACGCg
>contig300979 length=161  numreads=2
aGATACCCGTTCTGTCTTCTCACAATAGgTATGTACGgCATGCATTCCCCCAAAAcAaTC
TCTAGTGAATTCCGCGAAATATCCCACGTTTTGTtCAATGATATATTGAACGTTCGGGAG
AACGATGTGATGTGgTgCAaGtCGTGgCCcaTTCCGcGAtt
>contig300981 length=136  numreads=2
gATACTGGTGTGCCCcGTGTCTACGTGCCCATnctGATGCGTCCGTGGGTCCTTCATGCC
TGCCATACCGCCGCGTCCTtCCATCntcGGTGTTCATCGTACaCAACGTCTGCTTGAGCG
TTtCTACTGGTggTTg
>contig300989 length=241  numreads=2
ccatcggtgacggaggcctcccaatcaCtgatgcCACTCGGTTCGgtgtgctatcatcgg
tacaacgatagacttccatgagttccgttggcgtgggcgcctttttctcgtcgaagaaat
tgacactaggctcatgctgctttccaacaggatgtcgttcaacgagagggtaaagggaca
gagagacagagtgacagacagacagagaggttattcagtccgccgaTaagCCTGatccAT
a
>contig300992 length=210  numreads=2
aaaCAAGCGGTGGAAGACTTGAGTGCACAGAGAGAGCGtGCTGTGCAaGGGGTTGCCTCA
aTGTCGGCATGAACTGGCTCTGTGCCGGCAACCCTCCCaCTCTCTCTTTTTGACAaCTAT
tCTCCcGTGTAGTTCAACCGTGTTGTATGCCCAAtGGTTTGAAaGACCTgATACGTCGCG
CCAGGGCTGGGAGCACTTGCTCTGCGCCCg
>contig300999 length=181  numreads=2
ccGACAAaCAAaCCcACAGgTGCAGCACCGGCAAAAGATGAAaTATGTCGTCGCCGGGGG
GgAAAaGgCCGCTCCCTGGTCGTGCGGAaTGTTGTATGTGCCCACGAGGTCGATGGATTA
TCTGCCTGCTGGTGgTATCGTCATCTAGCCTACCCCTGTTTCCCCCTGTTGAACGGCCAC
g
>contig301002 length=215  numreads=2
ggTAGCTGTAGCtCGGTATTGCCGGCGTGCTTGGTATTGATGTGGACTTTTTTCTTGTAC
aGGTGCCTCGAGGTGCACATGGCGACGCTCAGGGTGTTTTACGACAAgTGGGTGgTGGCG
GCAGCGGCGGACGGCAACGTCGAGGAGgATGACGCGgACcTCAGCGACGaCGAGAAAACG
tGGGTCATGTCACtGTGgTtGCTGCtGATGTTGCT
>contig301006 length=201  numreads=3
TTTTTTTTTtttCTtCTGCATnatGGTGTGGAGaGACAGaCaGACAAAAGTACGTAGTAG
GCAGGCAAGGCGGTGACGATGTGCCAAGCACGCGCATGATTCGGATGCACCTCGCTgCCC
ACTGACTGGTATCACGTCGCAACTCTTGCGGAGCACCACTCACTGCTGTAGGTCTCTCAC
GGGTCGTGTTGTGAATGGCCa
>contig301007 length=241  numreads=2
atcaggcagaggacgagacaaggggggggggacctcgaggACATCttctcggaatctgtc
taggctgttgaaaacatacatgcactattaatatgtagaagcagcagcaagcgcaccaac
ctgctcgcgaaaggaatcctgtgggcgcgtttcctatttttggaggcgacggtggaggtg
gggttcgggacacgtggaagctctccggtgctgcgcttaCTGATTGAGCCGATGAgagtt
t
>contig301011 length=138  numreads=2
ACGAGACGAAGGAGGTGTCAACGGCGGCAGTGGAGGTGgCGATGgTGGTAACGACGGCCT
ATCGAaGAGCGGGACGCTCGAGCAAGTCATGGCGCGGTTGCAGCTACAAaGTCACATCAA
CCAGgTTTGGTTCGAagg
>contig301013 length=101  numreads=2
cGGGTCtGGGgCAtCTTGCGgCcTCAGCAAGGGGGgTACgCGATATCGCAGCGTGgTAtG
TGAGAAGGTTCTGATAACATGTCCGAAACGGCATTCAGATg
>contig301014 length=205  numreads=2
gtaccacataccccggccgtacccaatacccgcgttgtgcgcatatcgttactatggacg
ccggcaggttccattatcggggccatacggagcttgcgttgtctatcctcaacaacccaa
acgactacaacaaccctcttctgtggaaacttagacagcaagacccacccgagttctgct
ggaactcctccatcgccgagtccaa
>contig301016 length=250  numreads=3
cTACTTCCTCGAGATTATGTGACGAATGACCGCTATATCGGTTTtAGCGTAGGgTTTAAC
CGAGCTCACAACATGGTGCTCAGTTCTTGGGTTTCAAAGTCTTGGAngctATATCAATTT
CTTTACTGCCAAATCcGTAAGTGCGGGCGCTAAGCTGTTTGTCCGCCCTTAGGGACGGAA
CCTAACGGGGGCTAAAATAGGCTGTGCTATGAGATTGGTTTTATGTTCGAAATGTATtcG
TGCGTTTTtg
>contig301018 length=552  numreads=6
atcaggcagaggacgagaCaaACGGtgtACGTTGGTGATGGAGGAgtgcctgttgcccac
tacagtagttggcagaggggccggacaacttcttctttgttggtggacttacttcatcac
gatgcacgatcaaggacaccgtgatggcatccgcacGTCTACCcAAGTGCacTAGACTAT
ACTACTTATTTCCCGTATTtATCCAATCTGGACATGATTGATCTTGTAGCTCTTCTTCGC
GATAGTgtcgtgtggtattatttcatgctgttcgtgtagtatactgtagtcgaggcTGAT
AGGAGTTAGCAGgTCAtAAATTGTCGTGATTCCGTCGtCAAATCGACAACTACAACTCCC
tAGAATCATCTCTTGTGTGCAAGCAGTGTTCGCGATGTTTCATTtCTGTATTCGCGGTGT
tACTCAATTTCATGTAGGGTAGTGCGTTCCGAGAAGGGCGCGCTCTATGTGACAATGTAG
TCTACAGTAGTAGCTTTCTGTGGCGAGGACGGATGTAAGTTCCACCACTCTCTCTTTGTA
TGTATGACTGCa
>contig301023 length=241  numreads=2
atcaggcagaggacgagactaaagccccaaaaataataAttaaataaaaaccaacacaca
tacattcaacggccgaaaaataatgattaaaaaacaacacacatacttcatccgccctcg
aacgcgcggaaatgtccacatccaccgcccgcacacgacgcagatgaaccaccagccgct
cAAgcagccgacgtttcttggacgccaaagggggctGTAAAGCAGACTtgtaaccgtttc
a
>contig301024 length=227  numreads=2
gCAGAgncGAGAntnatCAggACACAGAGACAGAGCGACACAGAGAGAGGGGGAGAGACC
ATCGAACGAAAACGAAAATAAGCGTGCGAnaGTTCGTCCCTTGGTCGCAAACAGACAGAG
GGACGGACGGACGGTGAAGCAAACGTGCACGAGCGAACGAACCcACAAGCAGCACCCAGG
AGGGGgAAAaCAAACCAACAAGGCGCGGAACGCGGACTCAACATTCg
>contig301026 length=127  numreads=2
CCAACAGCGACCGTTGTGGTTTGCCGTGTGTGTGgCCGTtGgTGAGTGGGGAACGTTCGG
TACATtCTTTGTCTCTGCAGAAGCTCGAGGAGgTAAgcAAgCCGacAaCgAaggcTAAgc
AaGGTTa
>contig301031 length=129  numreads=2
ggAGTAGCGGTCACTCgCGCACCGGACGCACGCATCAAGCACTTGAAGCTAGTACACTAC
TTCTTGATATGGTAGACATCAAACGACCGGCAATCCACnatCACGCTCTCTCAAAACcAA
AAaCACCcc
>contig301032 length=241  numreads=2
acgcacagccagtaagagGAACATGCAACAGCAATCACGAGACAAcaacaccgccgtgtg
catgtgggaagtaggggcggagttcaaagcaggcacacaacgcgcgcggacgaagcacat
gcctttccaagtcttcgataccttagcgcaagtgattccgcggtctaccagattgtaccg
tacaatttgcccggaggggcatggagttgactgcggggacccaacaacagctaCAAAAcc
t
>contig301040 length=236  numreads=3
tCAGGGCATGTGTGACGATTTGTGTCTCTGCGTGAAaCGAGTGGTCCCGAGGAGCGACAA
GGTTCTGACGCAACCAAGTGTTGAAGAGGGAATTGTCCTCGACAGACGTtGGGGAGATTG
TATCTTCATGAAGGTGGTCTTCTCACAAGGGTAGTGTGTACTTTGGAACATGGCGCCAAG
GACGTGACCCCCTTTGACTCGGCTGGAGTTGGGGTTGGGgCGCCGGCTGTTGCttt
>contig301042 length=160  numreads=2
GGgCATAGtGCTGTGCGGATAGGTTGCGTGTTGAGGGAGACGTACCGCACGCGGGCAGGg
AGGgCCTTCTGGAGGACAGAGATCGCCGGGCcgAACcAGCATTCCGCCACCAGGTCTGCA
CATGAAGCGGCGCAACAAcaGTCACGGAACaTtCcggAGa
>contig301043 length=241  numreads=2
atcaggcagaggacgagaCaaTCTACTAGCGCACGGGCTGCCATCacaatatgaacaact
acagcatcgacaaccgacggacaagaacatcaacatatcaacagaggcaggcgagcaaag
agagtaaacggcacatgcgaatgaatctcccccctggaggtgggccatagcggcccctcc
gctctgccccgtgtggtgtggttactttctaagttacaacaagattacatcgacagtttg
a
>contig301049 length=128  numreads=3
tGGCATTGGCGAGgCCGGGCATTtCCTCCGTAAGGCAAAGATGGCATTCTTGCAGCACAT
GCcGCTAGACCGGCACGgCAGTTGGACATCAGAGCGTTTGCCCAGTCATATTAGTGTAGT
AATATtgg
>contig301050 length=240  numreads=4
atcaggcagaggacgagatTtgctgccgaagaagAGGAAAAGGTttgcatgctcgcacac
cagcctcaactacagcaactgctttcaggctgtgatctactcgtcGTACTCAaCAAAGAG
CTCGTTCTATGAGGAGCAGGGGGgtATTCTCCACACAAaCGAGCCCATTCCAACTGAGGG
ACGACGATAATTCTTTCGTGCGTCATGTTCAaCGTCACAAAaCCGGCTAAAACATTTTTG
>contig301051 length=205  numreads=2
gTGCCGcGAAACATGCTCtCcTACCAGCTcGAGCTGCTCGgCGAGCTGGTCAATGTtCCT
GAAGAAGGTGTCCGGATCGGATCCTTCTTCCATTCGgAaGTTGgCAAGTCTtGTCATGAG
TTGTtGCCtCcTGncAGTTGACTTGTTCtGATGCTTGTTCTCcAGCGCAAGCCAggctgc
ttggccgtctgccttccttctttac
>contig301053 length=191  numreads=2
AAGAAGCTATTAAGAGTTTACGGGAAAAAGGTCAAGCTTCTGCACACCAAAAAATAAaCC
GCAAAACTATTGAAGGAATTGTAAATAGTtATATACATATAGGTGGAAAAaTTGGTGTAT
TGATTGAAGTCAATtGtGAAaCAGATTTtGTtgCACGTCGTGAAGAATtCCAAGAATTAG
TTCAAAATAtt
>contig301056 length=225  numreads=3
ccagggcggcggagatccGCGcctattgtcgggcatcatcgagagccgacggagggagga
gaggtgacggacgggataaatggaaacgaagaaccgccccgtgttgaccaatgattagga
aaggcagcaaactgccTAGCATCCACGACATGCaaCACGCACGCCTATACTCAGACAGAC
AAAaCaTGCCATGGGATCCAACTACAGACTCGtcctctgcctgat
>contig301059 length=282  numreads=4
ggCAACGAaTAAAAATACcTtGTCGTAGTnctttAGACAATAAAGGCAGGCCGGGTACGT
TTTTCGTCATGTCGGcGTGgcTtCATCcACGGCTAGCCAaCGACAAACCAACcACAAATA
CAAAacAgTACCCAACACGaCATACAAGAGaCGCCACAaCGAaCAAaCCCtCTTTttCCC
cATTTTtCAGGgTACACACAcACCtGGCcTCCtCGtGTtGCGCTTACAACACCATCATCT
TCTAACCGTACGGAAAaTGTACACTTCGGgAAAGTACCCCCC
>contig301060 length=236  numreads=2
tctacagtgagaaaggtgggCgtggtttacctgaGccgaCttGGCtgacaaggccttgct
cgcgatgagctcaagctgggcaagatccgccacctgctccctctcatcagcctgttgaaa
ttaccagcagagcaaccacgcaagggaggcaagccaacagacgcccatcagttcccgctt
caaacagacatagttatgcatcgaacaatcaagcatgggggcaaaagcgaacagag
>contig301070 length=224  numreads=3
GAAGACAGAAAACAAGAGTGAaGACAAAaCAAGAACGAATACAGAACAAGAACGAaGACA
GAATAAGAACGAAGAACACAAAATGTGTCGAAACTAGGTCAAGCATACTGGCGAGGATCC
TCATGGAGACAGCATCCTATTTCAcAaGAGTACCATTGAGGAaTCAGgATACAAGTCACG
TTAaGGCCTtnaCGTATGTTGGTCAACACGCCAAATGTCACAAt
>contig301076 length=213  numreads=4
aGGCGTCCCCAAGTCTTTGGATGGGAATTGATTAGAAATACTGCGCGTTTCAACAGGAGC
TATGTGGGCTAACAGTGGTTAGGCAGGCAAAATGCCCCGTGTGTGCCGGGTGGCACCCGC
TCATTCCAAGCGAGGGCGTATCCAGGATTGGCTTTAGAGCATCCCGTTGTGCCAGACAAA
CAAGAAAATTTGTCGTTCGAATGAACGGCCCTT
>contig301077 length=241  numreads=2
atcaggcagaggacgagactaaggttgAttGccAccagcgAGTGcctcaacgggatgtgc
tttctcgcgtccaagtagaggtagggacagaacagaaatgttgtgtggctgccgagggat
gtctttgtgtcgcgtgctcgcaccaggcccggggccgcctcgcggtatgtgtgtcgtagt
tggagccgtattttttcaattcgacagtctattcttctcatgttcggtcccgacgctggt
a
>contig301079 length=181  numreads=2
accgcccgcgtatgtagaGCtaacggtccgttctctgcggtataggtataCCGGttgcct
tctttgtcgttcgtcaatgcagaggaagacctgacacacaagcttcccaaccaccgacat
acccagctatgacgttagctcccgccccaccgccgtctgcaaggacgaggtgcagtccat
g
>contig301080 length=146  numreads=2
CGGGgTnctGGCGTGGGTGACCACGCAGGCTCAGAGGCCgAACCATGTCCGCACATTTTT
tAtCTGTATGATACAGCAGTGGTCGCCAGgACGGTGCGTTCGTGgTCgAAaTCTGTGCTT
CTTGCACGCTACTACTGCTGTGTTGt
>contig301083 length=241  numreads=2
atcaggcagaggacgagcaactgtcacgaaattcatgaccacgaagcgactcgtaaacga
tcgccgtgcaataattaatgttcaccacacaggaggaccacttggagcagataaagcttg
ccagaagcaaagcgtccaatctcctagtgcccgacgactacgacggctccacctaccacg
cgaagctctccagagaaattgcccaggttagtactgccgcgaaaaggagggcgcaaagcg
t
>contig301084 length=238  numreads=2
atcaggcagaggacgagacaaCAgctacgcctattttcagcaaggctatggcgctgagac
cgagaatggcagtgtacggtgaagttcgctgacttcgcaccatgtcatcacttgttctgg
tcctggaagcattagtttgtacctctgtcacgctacgtagtatacaaaggcccgaatgag
tgcgcgccgtgcgtttacgcactgagtctttggncccgntatcacgcacgcggggagt
>contig301085 length=193  numreads=2
TGTATTCTTGCTGTGCCTgTACAGCAATACATGTACCcGAACAATTCCGAGAACGGTGGC
GGCAATTTtATTTTTCCATaGAAGCGCcTCCGtATTGTATCTGCcGCcTTCCCCAGTCcT
CAAGTCcTCAAACCGAGTtCTACAAGCAGCAGCAGnaGCAGCACTAGCAGCGGCAGCaGC
TAAACcctAaCct
>contig301091 length=98  numreads=2
gATAGCCCcTTtGCcGTCGAGCaCCccATGCACtCCCGGAGCTGGCCCACCAgaGTcACC
CCTTGCTGCTTCGCCGTGTtCTTCAgcAGCACCTCgTg
>contig301092 length=539  numreads=8
gACGAGACAAcccGAAGTCGTAAGAGGTGGGgCGATGGATCGGCGGgggCATGGGGTCCA
cTTTTCGGTaGgACATCACTCCAACCTGTGTCCATCATTCCCGCAACAGATTTGTGGCAA
CATAGCCGAGaGGGAAGCGATAGAGGCATCCGCCACATTTCCGTTTgaGCGGGGCATGTA
GGGAATGAATTTGGGCGAACGAAAGCAAACGGGACACCTGGGGGGTTCGGCGACACAAGT
CCAGTTTCAGTTGTGAATTGTGCAaCAAAATTATATGGCCTACTCTtCTCGTCGATGGAA
GTCTtGACGGTCCGCCGAAATTTTTGtGTGGTTGTGGTTGACcGATCTCGGAACAcACCC
cgTGGGgCCcGGCGTTGTGTTtGgtGCGcGTTctgctCTTGACGTGCATGATATGCCGAA
GACGTTAATACAGTGAGCACcTAAaTGgTatgttgggttcgaagcactcaactgatatat
taaagggttcgaagtttagtcaactcaagcataatttgacgccacgtcacgtgttcgtg
>contig301093 length=200  numreads=2
CCGTGCGTCGAGaTTCCcGCGTCAAAATtCAAGCTAGCCACAACcgCAGtGTTTTTGtAT
AGGTCTTACAGTAGTGGCTGTCTGCAATCAAGTCAAACCGTTGATACGAaGTTTACATCG
GTACTGTACCAGATGGTACCAGCAAAAAAaTACGCACCTCTCTTCGgTGAGCGGCaTGAT
CACATGACAGCGTCCGAATa
>contig301096 length=211  numreads=2
CCATCAGGAAaCCGCAACTACAGCAGCAACAGCAACACcGgAAaGAAGCAACCAACACCG
CCGAGTCACAAaCACcGAAAACAAGCaCGCTCTTaCGTTGCAGACAGGCCAGCATGAAaG
ACACcAAACAACGCAAAGGGGCTGCTGCCATtCCcATGgCAGCAGCCGAGAAAACaGGGg
TAGAAGCCAGGGGGcgCACAGAAAGGGAaCa
>contig301097 length=236  numreads=2
tgAAAGTTGTAAAAGTAGTATGAGAGCATGAAACCAGTGCGGTTCAGGTTTTtGTCCAGT
TCGTGtCTTTTCTCcGATTCAAGGTTATGgCCGTCATTATGGCTATAGATGTCAGGGTCG
CACGGgCCCGGGGGTgTtGCTACAGCAAGCAGTAGTCAGtcttgaggcactccattggag
tatctcgtgcatcgggcatgatttacagtaaacagctgtcgtaagaaaaaaaaaaa
>contig301098 length=192  numreads=2
cAGGAGgCATATCTTGTCGCTGGAGgAGACAGCAACtgCTGTTGGAATCTGAAGGAGGCT
TtCGTGTGGgTATTGTAGTGGATCGATTtCCTGTTGCTCGGGGAAGTACAGTCGCGAACG
ntcGACACGATCCGTCGACGTACAGTTGTAGGCAGCAAGGCCATCATCAAGCATCaGGAG
TaGAAAAAAAAg
>contig301100 length=241  numreads=2
aggcgtgttttgagtataTGTGCCAGTCTGCTGCGGCAGGGGACGtgtcgggaatctacc
ggcagttttagcatgtgattacgcatcgtctacagtttgcacggtttttgaagattgagc
tgggtgtatacctttgaaaagatcatctgcgtctgctagaagaactcgtttgtggatctt
gcgtggattctgtttttttccaggaacatctacaagtTTAACGAacacaTCGaatgaagt
c
>contig301102 length=241  numreads=2
atcaggcagaggacgagactaattTttgtgttttggatgcccatgtcgactgttgtgttt
tccgttttgtacgtcggatattttcccgtggttgttttgcgcggagtctcttgttcgttg
tgggcttgttcggaggggatagaccagttaggatagactagtttcaggccaagggccgaa
actttgctcgagttgtttttcgtgtctgcggccgtgTGCCGTAccatGATTCggttgctt
c
>contig301104 length=117  numreads=2
ggCAAGCCcGgCAAGCAGCGCACTAACGGCACGCCACAAATAAATGCGTGACACACAaCG
GACAACACAACCAACGGgTCGCGcaTACaGAaCAAAAAGACGCGCAAaCAGCAACaa
>contig301106 length=152  numreads=2
aCTATGGCgTTAGGTGGCTACTTGTTGGTGTTGGTTAGTGAAaTCGaGAAAAGTCAAGCC
AGAACGGTCAGCCCGATGCGGTGCCGTTTACcAAGgAaCATtCTTGAaCAATTCAAAATT
tCCATTGAGGTCAATGAGATGACGGTCATACa
>contig301109 length=219  numreads=2
ggggaatcgcctccGAgagacgatgcgttgatttgtacggcatccctgtttattggaagc
atttttattccccgcgttttgactggcttttcttttgggacccgaactttgtgtggcatg
cggaattcaatgataactgtcgtacagaatctgctgtttgtacttctgtcataaaccatc
gcgggggattctgtgtcatgtgtctagccgcagtaccag
>contig301114 length=156  numreads=2
aCcATAACAAGGCAGCATgtcACACAAGCAGGCATATAGTAGCCCTTCCGCGACAAGCGC
ATCTCTTCTGTTGTCACcTCGTTTTtGGTGGAGGAATTTCCGAGATCTTACCTggggCTG
GCTGGCGACGaGaaaCTCGACCAACCcAGATATTTt
>contig301126 length=218  numreads=3
tgggaagtctcaagcccacatcaaattaaggcgagcgcagagcaggatcaggacaagcaa
gcttcgacgagagagagacaaccagaaagataataggagaaggaagaagtagacaaggag
tcggggacctcagatagacagatagagacagagagagatacacaaggaaggcacgaagac
gttttgcaagaaatacaagaaaagggatagactacata
>contig301127 length=140  numreads=2
TGCTGCAGcaGAaCACGAaCTTTTTcATCGaGATGCTCCACAACCAGAAAAGCACCATGC
TTGAgTGGACGATCATCGTCCTcATCGCGgCTGAGATCGTCGTGGgAgTGTGCGACCTtc
TGAACGTCAaGCCTTTCCca
>contig301131 length=187  numreads=2
TAAgggcGGCATAGCAGCAGGGTGGGTtCTTGTTGTTCGGCTGGTATATCAAGGCTGGAA
CAGGgTACCGGGACCTACCGAGGCCGGTGGGAATtgTAtGGGTGGCCTAACGGgAGGCTg
TAAGgTTGCGGCGGAGACTAGATGGGCATGGGAGTGACtGAGCGAGGGgTGGGGGGTTGG
TCCATGc
>contig301133 length=170  numreads=5
gTCaTgggaTTGGGTGACGGACTCGACTCTTTCGACTCCGATGTTCTGGCGGGCATCGCT
GACGGGATCGAATCCGTGCTTCGCGCCCCTATCGGGgAAGGCGACAACAGCAGCGAGGCA
TAaTGAAGAAGGCGTGTGCAGCAGTGCCTTACATCCGCATGGCGGTTCGG
>contig301136 length=218  numreads=3
gtagacgttgcgcggttgaaccatcagcacagtacatgcgtaggaatacggggtgagctc
ggtggtggtgcgggaaggtcatgctttgctggaacagcttttgggtgcaagagatcgtgg
AAGgaGAtAGAACTGGAGTACcACGAGATCATCTCTCGCTCTTTTTCTTtcAAAaTaGgA
CAATGaTCACGAGTCGTTCgTTCGCAaGTCGGAGGAgt
>contig301137 length=241  numreads=2
ttgttttgtctcttgtttgTgcagtacttgggtagtgtATGGGAGggagacaatgttgat
gttgtaaagtatttgttgtccaaaccgtccggacgaaattgtttgcccggggaacaataa
aaaatagtatcacctgagataccctgcttatcactggcgaacatgagggtcaatactaac
aacaacagcgacggcatcatcaactgcatgttgaatggttCTagccaAACcagggCCCCA
G
>contig301138 length=180  numreads=2
ccTAGCTATCTTAGGGTGGAGGntAGGACCGGTCAGACTGCGGAGATTAGTACCTCTGGC
TAGTGGACCCGGTACCTGTCGACACCGAgCACCACACCAACCCACACTTCCGGTCTTGCG
TTTTGCTTGTTATGATTGTAAGAaGgTGGTATTTtCcTtCTGTntCGCTggctgTccGTc
>contig301139 length=107  numreads=2
ATAAATATCaCGAGgCCcGCCCcGGACAACTCCGTGCATTCcTCCTCgTCCCcGCTGCcG
CAGTtGCCGTCGntcAGAaGACAtCAGTTTCGGCGGCACCACACCTg
>contig301140 length=194  numreads=4
AACAcgCAAAAACAGCTGCACCGAAGAGAAGAAGGAGACGGGgACGGGGgTGGGgTAGCG
CAGGCgAGGGTGTGGACCCGAACGCGCCTGGCGGAGCTGTGCGGGATCAGCGAGCGGCAG
GTGGTAGAGTGGGCGATTCTGATGGGGAACgACTACACGCGGGAGCTGTCGTTCAGGGTC
ATCGGGTTTGgtAg
>contig301142 length=235  numreads=2
ataataattggtattgtacggtggcgtactgcctcctcaatcgggaaaaaacacgcaaaa
agaatggtcgtatgcatacctccaccatgtccttaggcacgcccatttcctcagccatcc
ccgatatgtcaaaggaggacaaggcctcctcgaactccttgacggcttcgaccgtatcca
cctgtatcacgttgtttcacgcggcagacagcaaacgggggagggatagagagga
>contig301147 length=238  numreads=3
GGgAATCaCAAATTGTAGCGCAAGCAGGTtGTTTAAACTCAATTACTATTGCCACAAATA
TGgCTGGTAGAGGTACTGATATTTTACTAGGTGGGAATCcTGAATTTAAGGCaTTGTCAT
CTACTCGTTTTATACTAAAAAAATtAATTCAGAAaGAGGACTTTTTTGtCCCAGgcATTA
ATTtAATAcGTTtAAAAAAgcTTTAAAaaaaTaaaCcAAaCttGATtCcATaTCtAca
>contig301149 length=194  numreads=2
aTGACGGATTTtAcAAAaTACAAAGcATtACAACAAGGACAaGAaTACTCGTTCCAGATA
CAATCACACAGTCGAAGGgCAaGGGTTcgTTCAAaTCAaGTTTCTtGGAgTGAGTGGGAG
AAAAAAAAatCAGCAGGACACAGAGCCTCCGGTtGTTGTCCTGGAGAGTgAGGGAGTGAG
TGAGTGAGTGAGTg
>contig301152 length=221  numreads=3
ggACAAGCATCAGTGACGCTTtGCGACCGCTGTTCgAAtCTCGGTTTGgTCGGGTGGTGG
ACTGCTGCTCGAGTAACGACCAGAACATGTGCTCAGTGGGCTTTtCGTGAACCGTGtGTG
TTtGgTCAGGgTgggtactgccgttcgaggaacgaccacaacatgtaagaCtCAGtGGgC
TTTTtGtGAACcgtttgTTTTTtGGtgAGGGTGGggACTGc
>contig301153 length=227  numreads=3
tACACTAATGGTTGTATGCTGGTTCGTtCAACTCATAATCCAAGAGCCCATGGTATCGGG
CATGCGCTTCTTCCTCTATGTCCCTACTCGTTACTCTCACTACGTATTGTTAGATCAAGC
GTGGCCAGATTGTTTCCTGGTACAGGTATCGCtCAGACACcATTTATTtGgTGTGGTTGC
TGGGTGCcTGTTTTTCATTTCTCGCTGAACTCCTtCCAATCTCCTGg
>contig301158 length=200  numreads=2
nggtACAACGAGAGTCACATCAACAAAGCATCGAAGCATtACGACACGGTTTtGTGAGGC
TGAAAATATCCatGAACACGCCtGAAGGCATGACcTCATCGATACAACCGTGCAGAACAT
GAGATAAAGTAGCAAACACTACGGCGGGCTtCcTTCGTTCCAGCCCTCCcACAATCGGgA
AgAGCACtCAACAAGCGACa
>contig301160 length=234  numreads=3
GACGggaaGTATAACCGTGATATGTGATTTTTTTtACAGAACGCCCCGGCTAACCTGACG
ATGAGTGTGCTCGGGCCGGTCGCAAACCTTGCTGCAGCTCTTCCCGGCTTACTAGTCcAA
CACCAACAAAACaCACAAGGCAACAAGCAGATACGAAAAACaCGCAGCACACGGCAGGCG
gTTCTGCCTACTGTTGCcGCTTTGTTGTGGTGCACTGCGTCACCCCCGTCCcTg
>contig301162 length=318  numreads=5
aaCATCGGcAAAAACGCGCAaGAGGGCTCCGCGTTcAAAGGTCTTGTGGGAGGCAGGCGT
TCGTATtGgTTGATAaTCCCACTTCTGTTCGTTATGTTGTtCCAAGAGaGaTAGTGGACA
GCGGGCGCGTAACGTTCTTCGTGATGAGGgCAGCGGTAGAGGTATTCCAATCCCTGACGC
ACGTACGTGGGAGCAAAGGGTCTCGAAGTTAAGACCGGTGTTGTTGCCTTTACATAGGAT
GAGTACTAaGAGGGTCAGTCTTGAGCTTTTAGCTGGAGGCGGGCCGgCCGTAAaGAACcA
CCAGCCAaGGgTTTAGTc
>contig301164 length=241  numreads=2
aCCTggCCGCCTtAtATTGtATTGATCATGTTTTTTTTTTTTtCTAGTTTtCTtGTTCtG
TTCTATGCATACTATACTCGGTATGATCTTGGTCGTCGgTCGTTCaTtCTCTTtGCTTTt
CcTGGGTGGAGAAGAAGGTGAAaGTGAAACCGGCGTTtCGCTtGTGGCAATGATCGTATG
TACCTTTTGTTTtCTCGTTtCGTCGTTCTGTGTTGGGCTGGTCAGTGCTtCGTGTtCAGC
T
>contig301168 length=143  numreads=2
cccAAAcGAACACCAGCAAGAAAGAAACATCTCATCATAAGAAACGTCTTGACGCACGCG
GCCTTCAGGGGGGCCCGGGgAGGGTACGGGTGTGAGTGCGGGgTCGTCTGCGCAACGtac
AatGGCAATCGAaCACGACGTCa
>contig301169 length=241  numreads=2
atcaggcagaggacgagaCAACAgTgcgcggAccccgAGActaggttcctggagttcttc
ctcacgttcgccgcgaagacgcggcagtactcgggcgagcagatgaagtggtttcgatcg
tccaagggccgtgatttttcgtggcaagcttgggacctcggcgggccgattgaagaggta
ccacgccgggcaggcagcggcgagaaaagagggggcggtgcaaaatctcatgaagccgga
a
>contig301170 length=211  numreads=3
cGTTCAGTAGGGCGGACAAGCAtCGCACTCAGGGTTTTTGTTTtCTtCCTGTTCATGTGT
TTGGAACGTTTCTTACTTATAGGTGAATTTCTACCATTAAGGCAAGCATGTGGCTTGGCG
CGAGAGGCGCCAGCGTCGGCGTCCCAGACCAaTGCAGCAAGGCGTTCTGACAGAGTAGTT
GAGGTCGTAAGGGCgTtCGTTGCCGAaGGTg
>contig301171 length=241  numreads=2
atcaggcagaggacgagacaaaaaaagcagaaaaatacaaCACgattcacgaaaaagaaa
aacataatggtgggggcgtttgaacggcgggagcggcgcaagcggtggggccggcttcct
ttctgatgcacgccgctccgcccccggccgctagtcgagcctcgagctagggagatgatg
agaggttgatgatggtctcttctcctacatatcgatgcaggccgctcgctccccgcggga
a
>contig301174 length=120  numreads=2
gggCGGTTAgCCAGGGCAACcAgCCTCTTCGCCAAACAACGCAGTCTCGCtCcTGTGTGC
GCCGGgTAtCATGTtCAGttCATGTCAATGGTtGAGTCCcTGTTTtCTAACACGCaTttt
>contig301181 length=187  numreads=2
ttGGgaaggCTcGTGtttcttttATTTTTTtttGtACGGtcTTTTCATGgTCCTcTgTcG
gCGAAGTCGACGTGAaCGCCGTTGATgCGACcTtGCTGGgACAAaCaGATCgACGTTGtG
TCTCCcGGTTcATAGCTTGtACGACGAGGgTCAGTCGgACgaCCTGCTATGTACAAcGAa
GCGCTtg
>contig301185 length=212  numreads=2
ATCCCACCGGCGCGAtACAGAgccACCGGCGACACCCaaCCGGCGCTGTTGAGGTCCCAC
TACTGCTATATATTCAAGTTCTAATAACGACATGGGCGTTCGTCACATCTAGCAGCAACA
CATGCATCAGGAGgAGCAAAAAaGAaGAGACGAGTGTTCCGTGTGCGGGCCGATCATCGA
CGCCATGTGCATGTCAACCCTGTCCACGGCAg
>contig301188 length=241  numreads=2
atcaggcagaggacgagagttcttatttgtagcaGAACTCAACCCggggcgatagaacgg
ggggccggtggttgtgacaggatacgggatgggtcggccccccgaatatggagtgtgaaa
ggggtattaggtattagataagcggagaaagcgagcaacgggcgagggtgcaattgtcaa
gaaaaggattgaagagactcggtgaccacgttgtgtacctccctgaatcactccacctcg
c
>contig301190 length=241  numreads=2
cgggggtgcttgacgcatcactccgatttgagctccaCaCACCCTtgaacgacacacgca
agcacgccgcggccttgtttcccgtcgtcctggcaccatccgggggagagtgatcattca
tgttgacctttcgctttcttgctttgcgcgacgtgccccgtccatcggccacggatgcat
cgtcgccgaggaaagcgacgtggtcgatccgtacacaggggggaaatagcacccgcttcg
t
>contig301191 length=198  numreads=2
gccctgttcaaggagggctgccggtcggtcaccagcgagggcaaaggcggtagcgtcaag
actgtcacaaaataagtggcaagcaatgcttacaaaagcgttcgggtgaccccgtgtgtg
gcggcatcgctggactcgctgtcaaactttcgtgtggaagactagcgctggagaatcgac
gactcagaggatgaggtt
>contig301192 length=240  numreads=2
atcaggcagaggacgagaCAAGCCACggtggcattgggctagttcaagcttggcagtggc
gacaaagaacgtctgtctagactattgaagctgagttcgaatggcactggaaaaatcaat
ccactgcaaaatcaatccatgctcgaggtacttctgcgtgcacgatactgtggctgaatt
ggttgtcacacactccagcggtgcagatatcggtccctgttttccgggttacgctatccg
>contig301194 length=241  numreads=2
cTTCCAACGgTCATCACCCcACCAGTAACCTTCAACGgCATCAGAAAGTACTCCCAACGG
TAACCTtCAACGgCAACACAAACTACGTCCAACGACCTTCAACGgCAACATAAACTACGT
CCAACGGTCATCACCCCAACGGTAACcTTCAACGGCGTCATTTCATGTCACTCCTCACCT
GGAGGAGGAGCTGCTTGGTGCGCGACTCCATCGCAATCATCTCGGCCACGGCGTAAGAGA
A
>contig301195 length=232  numreads=3
ttGGGGgCTTCGCCTttttAGTTGTGTGGTACcGTtCACCTTGAtGttATtGAGACAAGC
GATTCGATGGGCACCGAGTATGGCGAGCCTGTTTCTGTGCCCTCTGACAGAGATAGTGGT
TGGTGTTCAGgATAaTTtGGTGTAAaGAGGCTTGTTGCGGgCAGTTTCGAGCTAGTGGTG
TTTGATGTTGCATACGGAACGTCGTGGTGgCtGGGAaTTAaGTGATgCAaCC
>contig301200 length=196  numreads=2
atcaggcagaggacgagaCAAAgacacGAAtttgtgaAAataaGCtaatctctaaacttg
ttctaagttcggattgaaggctgcaactcgccttcatgaagatggaatcgctagtaatcg
ctggtcagctatacagcggtgaAtccgttcccgggtcttgtacacaccgcccgtcacacc
atggaagctggttata
>contig301208 length=566  numreads=14
atcaggcagaggacgagAnaagaGggaGCGTGGTAACGGAtGAaTCcAAGCGCTGCGAAC
CATGAGAGTTGCTTTATTCTGTTCCGCAGgCGGGgAaGAAACaTAAAACCTGGTACATTA
GAGTGCGTATTGGCGTTGAaCGGAGAGTTGCTTtATTCTGTTACGCAGGCGGGGAAGAAA
ACAATAAACTGGTACATTAGAGTGCGCATTTGCGTTGACCGTAGTTGGAAACATTGgCGT
tGTAAAGCAAGGAaGgAAAAGGGCCACAAGCCGCCGCGCGCATGTATGtcTGTTaTACGC
AGCTCTTGGgAGCGGGGGGgCGTGGGGAAGTCTCTTTGTTCTTGGTCTGCTGCACCGCCG
CTGCGAGGGTGCTGTAGGCTCATGTCACGCAGCTTCTGATAGGTTTCTGATAGACACATA
TATATATGTGCGTGTGTTTGGcAaTACCATAAAaGTCGGTTGTGTTtCGATGTCCTGTAA
TTTTTCTtCTTAATATTCTGAACAAATAGATACGCGGTGTTGTtCACGGCCtGTACGTTC
atCGTTTCGACTGAaCCATGAGCTCt
>contig301214 length=241  numreads=2
atcaggcagaggacgagactaaacagggacaaacatgaaacggttgcctctagtctagaa
cacgcgaagacactacccacgacaaatgacagctacacatacatcagcccgcctcccagt
tacccatgatgctcgcctctctctctctgaatggcaccaaacacaaggccagaaacctaa
tttatctgtactcctctggatggctccgcactacttcccctacatcgtccctctcacggt
c
>contig301218 length=237  numreads=3
ttGGGCAGGTTAGaTATATCATGGTGTTGCGTTtACGCACGCTtCGAGTGTgACAaCATG
TGTTAGCGCGAGtGCCGAACGCTtCAGTGTTTCTGGTAGGTGGgCGgAGCAAAGAaGTGT
GTCATGCTcttggaagtgtggatcccgcatcggtcttgtgctggcgtcatcgacgcaggt
tgatggcgaagctacattataatagttgccacgcgaagctcgaagttacagttaata
>contig301219 length=200  numreads=2
TATATTTTTTtCTACTTtAATAtCAATCCCtAAAGGtATTGTAATCAAAACTGGATGACT
ATAACCTAAATTtAAGATTAAATCTTtCCcTTTTATTTGAGCACGATAACCAACCCCcTC
AAGTTGAAGTGTTCGTTCAAATTTTtGTGAAaCACCGATTACCATATtATTAaTTAATGT
TCTTGTTAATncatAAAGTT
>contig301224 length=241  numreads=2
agctcggcaggccaccgtGGCACATGTGGTTGACGCTAAAGTCGCgaaaactggctctat
acccagggggcacgttccgcgacgacaaagcctgccgaaccaattctgaaacctatctgt
ttcataccacctcctgggagatgcttccctcgtaagtttttgaggacgcggtcacatgaT
TTttagaatcatttaatggttgatcatcggcctattcaaacaccatcaCAGCAGCcttgt
a
>contig301227 length=241  numreads=2
atcaggcagaggacgagaccataccatccatcggttCATCCACgcacccggcggacgtcg
gtgttatgtggtgtcgggcggcagcttggtgttgtcgcggagagagctgccgtgtcctgc
gatggttggtattgtgtttccactaccgcctctggtctgtgggggggagcacgaggtgga
accggtgctgctaccggtggtcgtcgcctgtgctatTgaggtacgattgaggttacCgca
g
>contig301229 length=153  numreads=2
ttGGGTGCAgCGGGATCTTCACGCTGCcGCtCTTTTTGGGGTCGAGCTCTACngCTGTAG
CTCTGCACATCAaGAaGGGGgCAGAGCTAGGTCGTCGGATCGTCAGAGCAGGtGCGTGAA
GCGAGGAGGgCTAAGGGGTAGCGGAGGGTaaaa
>contig301231 length=224  numreads=3
TCTTCATGTGTAAGTACCGTGTGGTtCTTGTTTGAGATGCTGgAGTCTAGCGCGCCGATG
CTGGCCGcACCCcTAATGCTAGAGAAAAAGAAACGCGAGTtGTGAAAGGAACCATCcAAC
AGGCATACTCATTGGCTTAGAaGGGGTCATTCGGAAaCAATGGTtGGTtCcACCAATCAA
TGCGAGTGGCTTTTGGGCGACCAtGGTtCTACCATGCCcAACct
>contig301234 length=241  numreads=2
atcaggcagaggacgagataagggcgccgtggaagcggacaggagggacagcgagaccgc
ggagtgaacgaacgcctactggctgcacacgtgcgtgaatgccaccgtcgttaccgtcgt
tttgtttttgctatggtggttattttctcgtttcttggtgatttgttcttcggctgcatg
cgttcgtaccctcgagattttttgctgtacacccacgcgcgggtaggcgtcgtgcgtttg
t
>contig301235 length=224  numreads=2
AAGAAGccgctagtatcagtgACGTActgcagatattcgccgaggttcgcgtggggaacg
atagccccagattctttctcttaccgcgccaaggtcaatggccgctcctcctgtttcggc
cactttggcagagagaaggcgcccaccgactctggatgttgcttctaaaactatcacgtc
atagccgcgatgcgataGCTCACGGGCAGCACTGAggcctgCAA
>contig301236 length=465  numreads=4
ccGACGACTCCAGCGAaTgCCGTGCAGACACGGACTTGATCTACCCGAAcAACAATACGT
TTCAAAACCAGCCTcTTCCTTGATGAGGTaCATGCAATtAGTCCTCTTATGCCACCCCTG
GCCAaCAatGATCGACAAGACGAAAaTACAAAaCCCAAaCAaGACCGGGGTCGTTTGGgT
CAGACGCTTGGCGTGTTCGATACAAACGAACAAaCaCGCACACACACATAAAaTATTATT
tCCCcGcTTATACGGACTTGCCtcttCcTGCGATTCGTTTTCAGtCGCtCCgCGCggTCG
ATGGCAATCAAACAACtACACAAAAAAaCACAGcACcaCGCGCgATGTTtCTTCCCcTAT
ATTCCaCATATGtACCACaGCTGACGTCCAatGACTAAATaGCcAATCGATTGGGCTAGC
GCGGTAATtAAATCAAAAGTTTaCAtCAcACACACTTTTGtaGga
>contig301237 length=241  numreads=2
atcaggcagaggacgagaGATGAAGGAAACATCGCCGCATGCATGttgtcatcttaaggt
actgacccttcggtttgtattgattgaattgcgtgagcccgccgcgtttgaagtgcaggg
gaactccagcaattattgtaccgtgattggacagtatgtagaccgtagactatcaggcca
cagaagccgagcaacagatacaataccaccaacatgcaaaaaatgatacgcttctgctac
g
>contig301240 length=178  numreads=2
tttCCTATCACACTCTACGCCAATGCAGATTTGCTGGGAGAGAGAGngaTAGCGGGGGAG
gCCTCTCCGTGTCTTTATTTAGCCTTCGCCGcAGCAGCGATCGCcGCCGCTtCTGCCTGC
AGCTTGATCTCTTTCTTGATGCGGGCCTTCTCCTTGGCGTAGAACTCGTCCGCtcttt
>contig301241 length=444  numreads=5
gAGGTTTTTGCCTGGTGGATGGGGCCGGTtGTTGcTGTTGCCCGTTGTGCCTTGTTGTTT
TtGTCGAGTCGTaGTGTCGGGATTGACGATGATGCATACACTCGAGAGACGTGCTGCGTG
GATCGTAGCTGTCTTCTGCGCGTCGTtGAaTGGACTGAAaGTTTGTTGATAaTaacaaag
gtctgattccaacaaccatcaagcttgcactgctgtaGCCAAAcAaGCTTGCGCTGCTGT
GCTTGCGAACaCtATCTTGCGtGCGGTTtCgtGTGTggtgttcccggcggcgaagctgct
ttacatctggaacacctgcaggtgcgccagcacttcagcaggagttggtcgacaGCAAAG
TCTATCTTAGATGTTCGGTTGAtGGACTATGCTTTGCTAATGTTGTGATACACGCTTGTA
GACTGGTntAGACTTGATAGATTg
>contig301243 length=225  numreads=3
CAAGAATGTTTCGTGATGTACAATATAACGGCAGCTTGGCGTCCGGTGGGCGCTCTCTCC
TACCAAGTCGATCTACGTCCGCTTGGAGATATCATCGTGgTTGGTTTGCCATCGCTCTAT
TGTTTGGTAGATGAGCCTCcGGATCGCTCCGAAGACCACCACGTTTGTtGTCCGgcTtGA
GGTTTATTtCGTAaCAGTTAAGCATAGCTCAAGATGTTTAtGGTg
>contig301244 length=243  numreads=3
atcaggcagaggacgagaaggtataGGGtaggGTAGGGCAGCTGTagggtgcagcgggcg
gaccgcgcgcagcagaagtaccacgacaccggctacctgtctgttttgcatagagcgatg
ttgtggcagtgagagtgtatggcatgcaaaagcaagtagcttggcgacagaggaaagTac
gagtgttgcgtgcgaagacaaccattcgcaagcctcaacctcccatttcctcgttcgtcg
ttg
>contig301246 length=241  numreads=2
atcaggcagaggacgagacaacacCCCCgatcATTGcgcagGCTAaggacgtggcacaat
tgtacttcgccctttgtggcgtcgtgccttaccaggattggtcgcaggagcttaaaaggt
aggtgcccacgtttgtttttcttaggcagcgcaaagaacgtctcagccctctgaaaaact
cctgtccaggaacgggtacctcgcatgtctgatcgaTGCAGTTGACACCTaggTACCCat
g
>contig301247 length=168  numreads=1
cagtttggttgagaaaacgaaacacttgtttcgcctttctttcatctcttctgggcgtca
gtatcgccgtgagtgctgtacgctgaatgctaacatttgcaccccacaccagtgttgttt
cttgggaactcgatctcgtccatttggcttgcaaccttgcagCacctc
>contig301248 length=101  numreads=2
TTGTTGACCAGGGTTTCGACATGTCCTCATGCGCATGCCAAAngcGCTGAaCCGTTTCGT
CTTGGACAACAACATCTGCTTCAAGAACGAGCtCCTGCTCa
>contig301249 length=169  numreads=2
AGAGCTTGTGGAGCCTGTgCGGGGCGATGAGGGTCTGCATGCCGAACATCTTGACCACcT
TCTGGCCCATTACTCTCTCCAgCGTGGGGTCGCAGATCACcATCGTTTtCTTCGTGGGgT
CCTGTAGGTTGTGCTCCTTGATGTACTGGTGCACGCCGCTTCTGATCGt
>contig301253 length=217  numreads=3
aTTGTTCCAGTGTGTCACGCACCAACTCCGGCCCTCGTTGGCGCAGCGTGTGCTGCAGGT
GTGGCTTTGAAGTGGTTGTTCATGTATCCnGTCTTGGGTGCGTTTTTTTGTTTTGTTTTT
GATAAAAGAAAaTGTTCCGCGTTTTTTTtGTTATTTTTGCAAAGGTTCCCTTGAAGATCG
ATTCGAAGaCCTCGGcttgtctcgtcctctgcctgat
>contig301258 length=528  numreads=9
atcaggcagaggacgagaCaaacccccaagccaaaagtcaataacagaacgaataacgat
gcaaggtcagggaatatcaaaattaagaacaattaatggtttaagaaccccaagaaaaag
acaacaaataacgatgcaaggtcaGGGAATATCAAAaTCAAGAACATTTAATGGTTTGaG
AACCCcAAGAAAAATACGTCAAAAGTCGGAaGAACAAACAACAGTgCaaGaCCCCaCGAA
AACGCCGCCAaCACGTCaGGAGAACCAaCAACGACGCACAGgCCcGGGACTTAGCCCcGG
ACaCAAAAACCCGCCGGTCGCGAAaGgACGGACCAACATCCCCCGAAATATCGCCTCCAT
TCAGGAgagAAAACAGAAGCGgTAGGTATACACAGGTCCGGTCAAGGTAGGATGTTTGCG
TGAGCTGTTCGGTTATGCTCGGGTCCATCGGggagCGGGGGGGTTCTGCGGCAAAAGTCA
AGAaCAAAaGGAAaTGTTCAaGGGTAAACAGCAGTAGTAACACGCCAG
>contig301261 length=359  numreads=4
AGGACGAGAGCATCTTCCGAGGTTAGTGGGAAGTCAaGTCAAAACATAAAAATaTTGTAG
AGCAATGCAAAAATTGtnaTCCACcACGTGAAGTTAAAGTtGCAAAAAtaCTTCGACAAG
GTtGGGTTGTGTGCAGTGGTCTCGCACATACAGCAGTACTGTGTAGGAGTACTGTACATT
ACAGCAGAGTACTGAACGTTTTTGntaCACTCTCTGATTCTTTTTTTTttGGCCGcccct
gttttCttcttctttcttcggcAGCcAACGACGACcAGAAGTGGgCgTGGTTCAGGAAaG
ACCAGCGTGTGGTAATAAAGAAGTCAccacGGCCAGGGCATCATGgTgTCaGGAaCgAt
>contig301263 length=165  numreads=2
gAGAGgCcAACGGACATCATGGCAAncGAATCGTATCCATGGTCGTATGAACATCGAGgC
GTCCGGgTTTCCAGTAATGATGCTTTCGCACGATAACCAGCTGTTCGntaGCTCGTGCCT
cTCTCACACACGCGTCGTCACCaaaCGaGTTTTGAGGGGTACTCt
>contig301264 length=98  numreads=2
GTAcAgcATATGCCGGCGTTGAGCGATCTAGCCCCCTACCCCTGGTCTCCCGTGAttGTa
CccTCTCGACACACTGTGcTATCCTTCGGCGCATAGGT
>contig301266 length=241  numreads=2
atcaggcagaggacgagaCAAGCGAAGGTGCTCACACGCTGACTCgtgacttgtcccgcc
acagatgacctactaagcagttgcacctgccaggttctgttgggtgtgagacctgtgttc
gctttttttatcattcaggcggttgggtggcattatgtgctgtcgggctgcggagcttcg
tttttttttgaggcgactcgtttgaatttcttacgacgattttctttagtgcccccaccg
t
>contig301269 length=255  numreads=3
ccccGAGAGCGCCTTTTGTGTCTCTGTCGTCTGTTGTTAGGAGCTACCAGACATCTCTCT
CGAGTTCTCTTGGAAAAACCTCgACTCTGTTATGgCTTCCaaTTAGCgAGGGCTTGAGTT
ATTAAgagtgcgaaGGGGggAGCTaGGgAGcACGCACTGCTGATGCAGTCTGAaTTGGGA
TAAATTGTCGGAAATGTAGCCTCAGCCCGCCTtcGTCCcGAGCTGaGAaCnaCaCAAGAA
AGCTGCgTAGGAAAt
>contig301271 length=160  numreads=2
tGTCGTtCCAAAGATACTGTCGCATCGCGAAATCAAAGCTGACAGAACGAAGAATTCAGT
TGTGAAAATACAGACTCTACGGAATGAAAATCGaTGCTTGGGTTAGATTTTCAAAGCGAA
TGTCTCGTTCGAAAAATACAATTGCATGTCGCAaTCGAAg
>contig301272 length=234  numreads=2
cACACTCAACACCGGACATGTGACCACCGGGCAGCGCGTCAACATtGCCCAAaGCGAACA
AGCcAGGAAGGGGGaCAGACAGACCTACCGTATATGACACAAGACAACACaCCTCCTGGA
CACatttttcaaagctcgatttctccacgaaccgagaggatgcatacactaaacgaaacg
atacgttttcggagagctctcgaccagaaggctgcaacgccgccgttttcggca
>contig301276 length=181  numreads=2
GAAGGTAGGTTtCCCCcTATTCCcTTTTTTTtgTCATTTCcGGGgTCTGTGTCCCTACTC
TGCCGTGTTGATGGTtCGTTGTATGGTGCGTCCAaGTGTGTCAGGGAAGGGgTGGTCgTT
GCCGTTTGACTCTGTGTCCGAGgCCGTGCCGCCTGCCGTCGGGCgACTTTTTTCnCTGTC
t
>contig301277 length=241  numreads=2
atcaggcagaggacgagactaaGcccccttccctGtctctctctcccgcttcccccaggc
ggtgtcgggttgtgttccctcgttgtaaataaaccgatcatggccaataggcttagtcta
cagtggtgtcaaatggaagatacgcaaggggatgctagagtattgtccctgaccgggcaa
tccctccccgcttcggggcaagcatatctgacgatcccaaagctgttttgactgtttaga
g
>contig301280 length=230  numreads=2
GGAGACTGCGGCTACGCATGACGCAGGTGCTGaacTGTGCATACGAGAGTGTACTTGAAT
TTGAAaTCGTGTGtatttgctgacgtttatttatccctggtatcgaacgtttttggtggt
tggtgtaaggtgaaacagagaagaggtgggtcgggtagggatcccagcattcctcgttcg
ccntctacatactgcagaaaatcggggtgacaaggtccgccttttcaata
>contig301282 length=211  numreads=3
tCTGAACGAAGATACCCcGGCGTCGAcAAGACGAACACGCGTTGTTTGGCGGCAACCAAG
TGTTTCATATAGgCGTGGGGGTACACGTAAAAATCAGGACGGAGGATTACATTTTTCGTG
TTGATTTGTTTATTGCATCCGTCTCCATGTACGTCGCGTTTGGCTTTTTTACtGACAaGT
CATCAGTGAATTAAATTAACAGTTATTTTCG
>contig301284 length=241  numreads=2
atcaggcagaggacgagactaatcgcccccaacctagtcgcggcccctatcctgccggaa
tgcggcgcatacccttccggtttcaatccttgaccagccacgagagcgcacatagctgtc
gacgattgaccacacgtccaaaccttccaaaccttaccagaagggtaagcagcaatgggt
accatctcatcgagctgcggatagcagcacatcaattccagcaaaacttcgagcccgcct
a
>contig301285 length=241  numreads=3
atcaggcagaggacgagaCAAGatgagggggctgagtagcatacggaatggcggagaatc
tctttccggaatgttgtcgttgatttacgtggtagagtctcgcaaaggaaatgttgttgc
aaacctctgtctgttactttgtaaccaatgggtgtagtgtatgcacaatgagctgctaca
gatggtattatagtacgtagaaaaacaataacctcgcaatcgcgggaaaagatgtcaaaa
a
>contig301286 length=127  numreads=2
CGGATCGAGCTCGTtGAAATCAGGACcTCGgTAAaGGgAAGAGTCCCAcTCcACGTTTGC
CGGGTTGATGCGGATGCCGTGCACGGCGATCGTGTCTGTGGCCGATCCCGAGAGAaCCAT
CTTCTTc
>contig301290 length=241  numreads=2
atcaggcagaggacgagacaatggggaaccagtcACGAGTCACGAgctgtgacggaagta
ccttctcagaatcattcgcgaagcctacatcggctagcacaacacgcgatggcaaggaaa
ccgaccccttcctctgctcaagtgtccgcacgacgttgtcgaagcacagcaggaaggaaa
ctaagcagcctggaagccgtcgggaacgagctcggcctgtagcgcgtccccccagcattc
C
>contig301292 length=218  numreads=2
aggtctgtccacggctttGTAGAaaTGACGCATataTAACGCCAAtgcgttttgtgtgct
ggtctctcatcgatgttgtgctgatttgctccgtgtgacaatcaatggtgagtctacggc
ggttggtcgtggttttttcgtccacagagacaacgtcgttcaaagaaagtgctacgtgta
gactacgcagctgcacatcctctcgtcctctgcctgat
>contig301295 length=571  numreads=4
atcaggcagaggacgagacaagactggctgactggacttgcgctttggttctgtatcggt
acattgtaggagatctgagaggtgaggcttgtttggtggacaagatgttctcgtctcgtg
gttgtttgagtctagttgtcggattgaacgatcgatcgagtgcgagaaagaatgggtGGA
GCGATGncaaGAGAaGATGTAGAAGCAAACGCGAACGCGCGATACAAGACGCGGGCGGGg
CGGGgTTCggacaagttggcgatattatagatgtgctccgttgacctagtaacgtttatt
tcttgggtgtccttgcctcttttgtctccttttcgtGCGTGTGGTTTCCTCTGGTATTAG
TCTTGCCCCCCCttGnctAcAGCTTtGATCCTCTtGCTTAGCGtCGTGTTGatcgtgtcg
aggtattttttctccgccactgtgagcacaaacagtatggggaggcgaggggggtgcatt
tgcgccctagtatatcggaatctctctgttttatcttgacttgattttgtctcttgggac
gaaaacgatgctttggcggacaagtgaaggt
>contig301296 length=151  numreads=2
tttttGTCCACTTTtGgTTtGTTCtCTTATACGCTGCtgTGTCACCCTGTcTTATTATCC
ATTtGTTTtGTTTTtCTCTTACATAAGTatATGCTGCTGTATCATCCTGTTgCTTTttAT
TCTCcAGTCTTGGCTtGTTTGCTTCTATGGC
>contig301298 length=240  numreads=3
atcaggcagaggacgagacaagggggcAAAAAaCAGCAagAGGGCGGGTGGCGGTCTTAG
GCGTACTACGAaCCTGTACGAACCTGTAGTAAAGAnttATTCGTCGTTTACCAAGAATAA
AGCACCGACGGGAAGTAGAGTCACAACGGTTGATGTCACGCCACTGGCGCCATTtGTCTC
TGCCACTGTTCCTTAGTGAAAAaTGcgTCGCGGTGTGACTCGATTCACTTCGGTAGGTCC
>contig301301 length=241  numreads=2
atcaggcagaggacgagaCAAGGGGAGAagATCATGCTGGATAaattgtcactccctatg
cctatggactgtaggaggtcatgcttgaccaaagtaatcctgtccatacagacagcagtg
gacatatctcgataccaccgaggtcttacagtacaccaacgtcaggtcaacccaaactct
ccagaaaagtcgtcggtaccgtgagatatcctgacagcaatgtgctggcgccgagcccgt
t
>contig301302 length=233  numreads=3
aGAAGGCGGAAGTTTGCCTGCCGCCGTCtGtCTTCCAGCGCTATATGAGAGATGAGGCTC
CGTTTGGTTGGTACGCGgTGTCGATGTCAGGCATGTGCTTGTTTTTTTttGTTtCTGGTT
GGCGTGGACGTCGGCAACCcACTTTTTCCACACCAGTGCCaTCCTTtCTttggTATGTTG
AATATTCATTTGTtCACCGCcGTgTGCTTTTTttttGgTTCACCTCCtcTTCg
>contig301303 length=237  numreads=2
gtGAGTTTTTAGCCCCCcccTTtAGCCCCCATTCgCTtGtAACtACTGTCAGTGTTGTTG
CGATTAGCCACGGCTCGTGTATCGCTCGTTGTGTGTCGTTTTTAACCCGAAACCTATGTG
GCAAGAGCCTTAGGTTTGGCGTCGGTATCCCGTGCTTTGgTCGACAGACATGTTCGCACG
TAGACAAGGAATGGAGTACGAAGTGTACAAGGTTTGCAGATACCAAGGTTTGCAGAT
>contig301307 length=241  numreads=2
ctcattaaagaaaatcggcccagtcaaagaacatcCACAAGAAAAcgcggcgcagtggag
gagtttcggagtcgcagcaccgcccatgcctagcaacctgatgatcacgggcattgggcc
cgggaagtctccccggctgttctcttgctcctccaccaccgtcttcaagtcggcatccga
gcaaccaccggtcaggctgcgatttgaacaaacgacgtttacgattgagggccatcactc
t
>contig301308 length=103  numreads=2
ggAgCAAGCAAGCGCGgCTGTGAGCCCCTTAGCACGGTGCAAGGCAAGCAAGAGACAAAC
ACCCCCaGCCTCTtGTTGCAGTCaCACCCCTcTGctccTcTCc
>contig301309 length=216  numreads=2
aGGCTTACGGtAGGTTTTGCTATGTACACAGTTCAAGAAaTGGGGCCTGTtACGTAGTAC
AGAACGCGCAGCAATCAAaGAGGCcTCAAaCcTTTCatcccgcagcagcaaccttcggca
gcacggtaacagcagccctgaagccttcagcaggcttgccaatgcctcgtgatgcccatg
aacttccgccctctggaatgattccaaGgcacgctc
>contig301310 length=170  numreads=2
tGACCTTGGTTCTGGCAGCGTGGGATGTTAAACACACCCCAGACACAACCAAGTTGACAC
ACCAAGTTGTTtCCCGCTGCcGCAAACCcTTCGTCAACtGCCTCCAACCCTTcGCATcct
cTGCTCAACGGCTGCGCCATGCcTcAACACATCTTGTCGATTTntATCgg
>contig301311 length=241  numreads=2
atcaggcagaggacgagaCAACCGATCCGCGTggtccagctgggggcgcccgtacctgca
cacgcggatggttgtggagtttagcgggaagagaagcagcagcacgcacggaaagcggcc
gtttgtgtcttgcgttccggtggaactcagggatactttcgcttcgggaacagaaacaaa
gcgggatcaggaattcaatatgggtcctgttgcgtgtgcttcgcgtgtggcaggcacacg
g
>contig301312 length=169  numreads=2
aCcAGgACGAACATCCcTCAAGCAACATCAGTCCTGCCGTtGgTTCAGTGCAATaCATGC
AGCCCGACGCGAaGCTTCCTCGCTCTCCCTGTGGTTCCCCtGCTCACGGTGAACCTCTGC
AATGCTGACCCAaTTCTtGGAGTTCAaCGGgTTAgCAaCGgCCGCTCta
>contig301315 length=242  numreads=3
cacacccgtgggtaccatTTTGtcgtgtcAcAAAAaCaCcACCCTTTTcGACAACtGCAG
GGGgAgAGCATCcATCAACACTCAGGCAGGCGACGCACACGCTGCTGCTGgCGCATcTGG
GCTCTCGCTCCCTCCCCcTACcGGCAaCGTCAAGGAGGCgAACCGAAACCAaGCGTCGCT
ACAGCGgCAACTATCATAGCTACAcTGGAGTCACGGGCgCTTGGCCaTGGTGTACGCGAG
AA
>contig301317 length=171  numreads=2
tttCCCCCcACCATGCTACCGCCACGCTATCTCGCGACCACCcGAGCTCCTACACAATCC
CAACCCGTGCcTCTCAGCCACCTATTGTTCACTCACTCTCACCTTCGTAGCACCGGTTGT
CGACCGCGAGCCCCCCTCCGATCTtCTCCCGCCATGCCATCTCGcgTTCAt
>contig301319 length=202  numreads=3
gTtGTGGTGATGGATCGTGAAtCGTGGACGGGGCGGAACATTGCGTGATCGTGCTgTGTA
CCATATATCGTTAGGtGTGTGTATCGTTGTCTGGTAGCTCTTTGTGtACcATACGGgTTT
CATAGTAATAGTTAACAACACATAATACTTGGTACAGCATCTAGTTGTTGCAGGgTTCGC
GTTATTTGTCTtATTtGAaGTg
>contig301321 length=168  numreads=2
CGAGAGTGCAGCCGTCAATTTTTTGCGAGGgCTAGAGCTgCAAaGCTgCAGGgCTTGCGT
TGCGGAGgtGGAACTTTTGTACGTAATGGGTGCcaCGTTgTAGCTGCACTTCcTTTCtCT
GGCATCcTCGTATGCGCTCGaCATCcGCTTGTCACGgAgCGTGCGAgg
>contig301322 length=241  numreads=2
atcaggcagaggacgagactaaggaggggggggttagagcttttcagatccatttcgcct
ttctttctgttggctgtctcggtccgctagtgagtgtctttttgtgttgttttttttatc
gatagccagcctttctttgtggtgtctgcgatgattcgacgttactatcgtgtcagggcg
aaagggaaggtttgtttagttcgtcgaaagcgtctggcggtataaactgactgCTGcgat
c
>contig301323 length=216  numreads=2
cAgAAGGACTtCCGGTTCAACACTGGCACTCcTTCngaCGTCGgAGGAGgACGATtCTTC
GCCAGgTTCTGgCTAACTAGgCCGgAACGACCCAAGAAGTTTtCcATCCCCCCCCcaaaa
aaaaactacgtaccgcaccacctacgaaaaagcgtgtagatataaattgtaaggcacccc
aacgcttttcgtgagcggagcaggagtgtgtgtggt
>contig301324 length=185  numreads=2
cTTtGTCGTgAAaTGTtATAATGctGAGgTTTtGGaCGCGCgTTGCGAAAGTGaGGAGgC
GAGACCCTCTTGCTTATAGTCCCCCTGAAAACTCGATAACAAATACCGAGGTAGgCGTAC
ACAACAATATTGTCcTGCTTaTTTTTTATTTTTTCGTAGATTGACGaTGCTGTTGCTACG
GTTgg
>contig301325 length=137  numreads=2
tttnatCaCTACcTcTGaCGGTcGGCcAGGGCTATTGAAATCAAtACTATAGTACTTGCA
TCATGCATGCGTTTAaCTCtCCCCGCGCGTCTCGGCCTGCCCACACCGTCCTCTCGTCTt
CATTCTACTGTGccTtg
>contig301328 length=209  numreads=2
GGgAGgTTGCGGGGGCGTTAAGCGTTtCATCGAGCAAGTGCGCGTCCGAAGACGATTTTT
CncGgCAGAGCTGGAATCGATCGAGAGACGATTTtGTtGTGCTCGTCGCACGTTGCAATG
CCTTACctGTCCACTGTGGTATCGCGGTAGTGGTTGCGTTTCCACCAGCTCATCAACCGa
CAGACATCCtGCTTCcTTtGTtGACTGTa
>contig301331 length=241  numreads=2
atcaggcagaggacgagaacgttttttgtcacaccgcctggaattgagacagaaggtcca
cacaccaacatcagttgagggtgtacatcaccatgtactccaagaatacaccataggaga
gcctgcgattgaagcccacctgacacagcaggcttcgcgtttaacctattttgaacgtgg
cggtatcgaatgtatcataacgaatctggcgcgcatgggagcagccggacttcagccaca
t
>contig301332 length=199  numreads=3
aGCTATTATTGGTGTTTGGCATTTCACCGCTCCTGTTGTTGATTTTCTATTCCGTCCTTG
TGTTGTtGTTTTtCGTACTCGTAGGAAATACATATATCTTAAAGAGCTGTAGGTGGATCG
TAGCACTGCCGGTAGGACAGCAAGAGAGCATTTTGCTTCCCCCGCTCGACaaCCGAGTAT
GTATCTGTTGGTTCCTccc
>contig301335 length=240  numreads=3
AAAGGGGGTAGCACGcGATaGTTGCGATTGCGACgAATGGAGTACGTGGAAGCATCACgC
GAGGGGTTTTGAGGGAGGCACTGTGCTGCAGCtGTtGGgCTGAAtCGCggttCGATTGgC
CAAGAAAAaGTTAaTAATAGAGAGACAGTGTTGGGACGAAGTTAGTTtCGGTTTCGCCAc
AGACCCGATTGTtGTTGgTAGATGCGAAAAACGTaTTTGCTTtGCATCATTTAGCCCGaa
>contig301336 length=241  numreads=2
cgcgtaagcaagacatcatatatcgttgattttgtcacgaaacacgtacaacgagactag
gtgttcgtccgggattaaaagacacagttcgcctgcccttcataccttcttgttgtctgt
gtgccgtcgcgtttaacaaatcaggacgagatcttggcgaagaatcatgacagtttcgta
gagagacagaggcgaaaagacgaggagcgcaggggggagacagtgcgcacggagtggtgc
t
>contig301337 length=338  numreads=5
ttGGTcTTCTAATGCGTaGAAAAAGGGgACGGGAGTCAaGTgTTTGGGTGTGATGAGTCG
TGCGCCGGCAACAAAAAAaGGGGGgTGCGAGTATCCTTGGGTGCTTGCTATCTCTCTCCC
TCTGTCTCGATGTTCGTTCGTGgaCTGACTTCATTCTTGGACGTGGAAGGAAaGAAGGTT
GTTtGCCGTCGTGTTtCGCcGGGgTGTCGAGTAGGTAGTCGAAGCaGTaGCAGCGCAGAA
TCCgCGgCAAgCAAGGATtGGCTAATAtttcttgtagcgcggtacgcgtcccgttttgtc
caacatttgttggaatactggagtgtcggtataatcgt
>contig301343 length=225  numreads=3
GAGGacGAGtAcATGATtcACgAAaGAGAgCcATgaCcAACAGTTtCGTGAGCGtGCcgg
CcGACCTGGggCAGTtGAaTtGcGCCgCTCTCGTGgCGGgTGTGaTcGCcGGAGTCTTGG
ACGGAGCCtCGTtcccggcgcgggtctccgcacacaacgtggagatggagaaggggcagc
gagaaaagacggtgtttttgatcaagtttgatcctgaggttttgg
>contig301345 length=213  numreads=2
gaacaaacacgagctacaCGCAACGCAACCATCCCTCTCCgccTTtgaaaaacgaagagc
tattcgacaccttgccacgcgttcgcccgaccactccgacgggacactgcaagagcggtt
ttggtcacgggcgtcggcgcctacaacatcccctagcgtctgggttgctccttgagactc
gtatcatgcatgagctctcgtcctctgcctgat
>contig301346 length=112  numreads=2
atCGGGgTCTGTGTTGGAGAAaCGAACTTTGTATCTTGaGTAGAGAGGAGTTCACGGTAa
TGAAaCAGAGGCAaTTGATGGTTGCGtGCGAATtAAAGCTATTCGAATGttt
>contig301350 length=141  numreads=3
GATGatGAATTTTCCGTTCGCCTCTCCACAGTCCACACCACAACACTCTCGAACCTCCTG
TTACTGCCGTGCTCACGCACTCCCCTTCGCCAGATAGGGCGTTGCTTCACGGTGTAAGTa
TCTCcTCCTCTGCcGCTATGG
>contig301351 length=178  numreads=2
tGTGCgAAGGCAACAGCaGCAGCATCACCATCaGCAaCACCAACACCACAACtGCAACAA
CCAGGGAAaCACCAGTTCGCACCATCCCCCAAGACACCTAGCCaGAGGTACACCTGAGAG
CGTTCAGATGGGGCGTGAaGCGCAaGACTGGCGCCTTAGATGCACACTTGGCTGCACg
>contig301353 length=207  numreads=5
ATCAGGCAGAGgACGAGAtgAGGAAGCGGTATGAAGCCTTCaggagggaagagtttttga
gcctgctgaagaagttgcagctactggagttgctcgcagttgtcTtCCGGCAATCTTTGg
AGGCTTCGTTTCACAACATCGGTATTTtCAATTAGGCATGAATGATCACCACCAAATGtt
GTGGgTGCcTTGTTTAAaGtACTGAGt
>contig301354 length=357  numreads=4
ttGtACAGAaCATTtCcAGTtGAAaaCAGCTgCcGGGATGAaGgAAAGATGAAGGgAGCG
AGAAAGaGAGATTTAGgcGGGgAAAntaGAGAgAGAGCAGCAGTGTCCcTtGTGCCTCGT
GCcGGCTCGGTTGTaCAAAACAaCGCAAAAGgAGAGaGCTGTGTCGgCCTGGCTCTCtCG
CTGAAAAACcacGACCTATGATATCTACGAAagaGAGGTtGGACATtAttttttgaaatg
aagaacgcagacgactagaacatttgtagcttgtagccgtgtgtctttccgcttgctcaa
tcgacgaactcaCCTcggccacgatctgcTctTTCTgcttctcgtcctctgcctgat
>contig301362 length=229  numreads=2
aaGGAGGaaTGTGAGAAGTTCGGGAGCGTCAAGTCTGTGCACATCCCCCgCccTAGCACG
ACAAGCGAGGCGGAGAAGCCGGGCGTGGGGTATGTGTTCGTGGCCTTCGATGCGGTGGAC
TCGGCCTCGAAGGCGGCGGCTAGCCTCAGGGCGAGGACTTTCGaCGGCCGCAAGGTGGAG
GTGACCTACTGGGACGAAGACAAaTTCAaCGACAGAGTCTTCAATGaaa
>contig301367 length=236  numreads=2
ggggCCTGCAGAAGgAAGTTAGGGAGCGTGGGGATACAACCAAAACGATGTCAATCAAAC
CGACTGTTGATGCGACGACACTGATACCGCcGCAGCAagCAGCGTCATCGCATGGAGACA
GTCAAGaCCCAGCCGCAAGTCAACTCCtGTTTTCtGTTtCAAAaacaGCGTGTGTTCCTT
TCGACTTTGCGGgTTgcGTTtAAGCCGACaGTCTTTCtGGgACTTGACTACTCAtC
>contig301369 length=241  numreads=2
gtttaacgctcaggtgaTTTCATCTGTCTGTCTTTCTTTCTGCCTttctgtctgtctgca
gaatgcatgcacgtatcgttatgttttccgcaagactccccaccgcccgatgcaactgcg
cttgctaaatttacttgcgaatgtgctttgctatttgcgaccgaactcatcacacgaaag
gtcgtctggcacgctccttgcgagcattcccttgcctttgttccgAAGTagaCAACCGAC
G
>contig301370 length=239  numreads=2
atcaggcagaggacgagactaaaaagcggaaacaccataaaaaaaactgcggccacaatg
atcacggcgacctcgtatggtagatggccaacaagggggcaccagacgcagacacggtcg
ccactgcggaggccttgcggcaaaaacttctcatggcggtgagtgagtgattgcatccaa
gcggtgcagaaactgctgtgaagcgctctctctcgcgatatatacgcgcgtgccactgg
>contig301371 length=132  numreads=2
AAACAAAAGATtAAGGCTtATAAAATAAAaGGGgAtAAATAATAATTATTTAACGGTTCG
TAGTTTAATTGGtAAAaCATAGTTCTCATGAAGCTACCAATGTAGGTTCAAGTCCTGCCG
AaCCGATtATaa
>contig301372 length=219  numreads=2
gAGAAGTAAGGGTGGaGCAACACCTtCTTGAGCcGTTTtGGCGCCGGAGGGCCAGCCGAG
aTCATACTCTTACTCTTTCGTGATGGTTGGATTTTAGGGTCCGCTtGGTGGACCTCCTTT
TTTtGTTTTTtCGTnagCAGCAGTTCCCGAAGaTCtCTCTCTTTCGTCTGTGgTATTTTt
ATTTTaTTTtCTCGACATGACCcAAGgAATCCATCTCTa
>contig301375 length=138  numreads=2
aCAgggtggAgTTGGTtCAGCAgttGTTGCCGTCCGCTCAaGCGTGCGAAAGGTTGCTAC
TCAATGCCATGCTCGCCAGCCCCGTTCTTTGgTTCAAaCGCCCACTtGAGGTGCATGACC
TGTGCcTTTTtCTCGTCC
>contig301382 length=240  numreads=3
atcaggcagaggacgagaCAACACAGACAACGAACAGCCTTCCACGaaaGGGCAGGGTTA
TAGATGAAATTCGAAAATACAAACAAACGGAAGAGGGGTTAGTCGAaGACGCGTTGAACT
GAGCTAAGGACCAAACAAGAGGAACGCGCGCACACGTGGGCTGGCGTTGATTTTACCTTC
TTGACGAACTCGTGAATCTCGGTGATGCTCTGGTCCCGGTTAGCGCGGAATTGGTTGTAG
>contig301383 length=241  numreads=2
tgatatctcccccagaagCCATTCGTccAAGGaCCACAGCCTAGCatcgtccaggaaacc
ctcaaccttggagcggtgggagttcttcgtagcaggccatgatccacatcaccaaagatt
cggggcgagggtggtcgaccaagaaggtactgccgagcatggacctaagcacccacctac
gcgcctggtagagacgaggcagaatagcacggtgcgaaagacccaaggcccgggngagac
t
>contig301386 length=194  numreads=2
tGCAAAAACACntCCCGtCGTGACCGCCAGCCAGAAGACGCTGATGAACGACTTGAACTG
CGCGAAGAGGGAGAGCACccATGCGAGGAGGTAGAGCTGGTAGCCCCAGCCGTCGTCCCT
CGCCACGGAGAAGGCCGCGTACAGGATGAAGTACGCCAGGATCAGCATCCGCGAGGCCAC
GTAGATCGACAGGA
>contig301390 length=241  numreads=3
cTTCtACcgtaCAtAcgAACTGTTGCATCgATAGCCACGACTTTCCCTtGCACCTGCCCT
ACCTGATCTtCCACCTCCGCaTCGGCCaGACCCTTCAAAaCGCTCGACAGGAaGCCCGCC
AGACGCCcACTATCCTCTTCATCCTTCGATTGAACAGTGTTgTTtCcGtCCaGTCCTCtC
GAaGCCTCACTTGATGCAGgTTttGAGgTAGgcTTACGGgtACtGCCCAAGGCgACTCTC
T
>contig301393 length=170  numreads=2
aGGGCTATGATTTTCTAGCCCGGTCATGTAGCCGCCGTAGAGGGAGGTAGTTGTGCCTCA
CCACCGGGCGAGTGCCTCCGTTTTTTTTtGgCTGGTCAAGTGTGTCTGTTGTGGTGTAAG
ATTGTGGTCGGGtACGTGTCCGATGGGGGATGCGTCGTAGGCGATACGGt
>contig301395 length=241  numreads=2
ggtcacctcgccttgtgtaGttacancattcaacccccgccgatagGGGGtgggtcgccc
caaaaacaacaaacgaacctagaccatgatgaatgccctaccactccaaatctaggcttg
atgaatgccccacgaatcacgccacgaaagagaaatggcagcctcactgatgacacgcct
acatccaaaagaaccaaaaaaaatagattgcgaacaatctaaggcacgcctcttgccctt
g
>contig301396 length=241  numreads=2
atcaggcagaggacgagaCAATGGAAGGCGGATTcagcgcCTGGGccagagacgatagcc
tccccgcagaagtgtagttctcctgtaacgcacgcttcggcgtgggaaaacacgatgaat
ttggaattttcccgtgatggaagccgagttcggggttcgggcagtgcatgtcgaggctgg
ccgcggacaggtagactactgccacagcaggataaacgtggtatgcgTTGtccaGGGtga
T
>contig301400 length=228  numreads=3
acgccctttttcgactatgtAAACGACGCGTAGGTGTATGTATATatatatgcagaggtt
gaatctatgtactctaagttgaaacgaaaattcgggctgtgtcgctacgccgattcttgg
tgctccgctcgaacaaaaagttaaagttttggcaccaacaaggaaggtgttccagctgtc
actttgtaaaactcaagccccctccatttgtctcgtcctctgcctgat
>contig301406 length=162  numreads=3
cGGGCgCgAAAGCAGATATTAGGTAGTTGAaCTTGGGCTATTtAGAACTGGCTGGGTGAT
GTTGTTGACGCACACACGCGGCGCGCGCACTCATtGAGGGTGGTTGTGTGTAAaTaTAGC
GCcGgCGGCTGCTGTCGTTGTGGTTCGACAACGCGAGTGGGA
>contig301407 length=121  numreads=2
aaaCTGTCCATAGTTGAgtGntAtATCGACGCACCCGGGGATAaCCATCTACACAACCGT
GTACATCGACGTTGTGcTGCGCCTCAAAACTCGCGGGTGTTGATGTATCGGGgTTTTaaa
a
>contig301408 length=241  numreads=3
cccGCCCcTAtGGCGtGGGTGAGAGTGACGACCTCATCTGAAACACGGCCTTTCTTCACC
CTAcgaTcACCATCCATTCCAaCCGAAGCTCAGCcAACACCACGgTCGATCAACAAGTCG
AGACGCCTCTGTAAGCACCGACCACTGCTGTCAAAATTCAACACCATGCGCCAGTTtAAC
CCCcAaGGCGGGGCGGACCCTCCTCAGTATCCTGgTGGgAACGAGCCAACGCTGGCCATC
T
>contig301411 length=183  numreads=2
aTTTAGCGGgTCGGCAGTTCAAAGTAGTAACGGATTGCTCTGCACTCACATGGTTGnttt
cGCAGTAGGgAGCTTTGCCCCAaGTTGCATaGGTnggcGCTtAGGCTTATGGaGTAtGAC
ATAGTATTAGAAtGGAAAGCAGGAATGCaTCACGTACTGCCCGATGCTTtaTCCcGTctc
ccc
>contig301412 length=241  numreads=2
cattggtcagccggttcgcGctagtcggTgctAAACATGCACACAcacacgcattacgct
gatgggttccaggagcgtgaaggtcgaggttcccgggggagtggagagcggcatcgctat
ccacgtccgaggggagggggctgaaggagagaagggcgccccgaacggcgacctctacgt
gcagctcgaggtggcacccgacccgtacttcgagagatccggagcggacttgcacgtgac
g
>contig301414 length=216  numreads=3
TttGGAGgAGAGTCAGTCAGTGgTGGTCGtGCTcTTtGAACTGTTCTCGTGCAGCaCAGA
CCATTATCCGTGATAAaCGTGATGATGAGCTCGACCCTCcTGTTGGGAGagCCTCGTTGT
TTACAGAAGACCCAAGATtGGACGGCCAGACACTCTTATGCCTTGGAATtGTGATATGCC
AGTTGGTGCGCGTTGTATCGcTATTCATTTGTACcA
>contig301418 length=241  numreads=3
atcaggcagaggacgagacaaaagggggtgtgttaTCTTGTGTCAtatacggtatactgt
cttcatgtgcacctatcatagcagaggttagcacacgcaacgaaggctattactaattca
aggtacgtcgcttttgtctccgtctcgcggtctacgagggctgtgggagaccgactgtaa
ggttgcagggagagcaccacacagcagtacacggcgagttacatAGTGCGCGGACGGAAa
a
>contig301420 length=234  numreads=4
atcaggcagaggacgagacaaGtggaaGcaataacaCAaGAGGTGGGCCAGCATGCTGGA
GGCGACGTGATAATCTTACATTTTCAACGCTGCTTTCCGAAAGGCGATGCTCGTCAGACT
GCTGTCGCGTGAATGACAGCGATGACAACAGAACTTACAGCAAATAGGTTCATACGTTTG
CAGCGTCGAAAATTAAGCTACATAGATCAGGTTGTAGGTGCGTGGTCTGTACAG
>contig301422 length=241  numreads=2
ggtcatcggcccgagatacctgcttagcaccagagcactgatagcaccatcatcaccacc
accccgataatcgtttacgtccgaaaagcgcgtccttttgctatatctgcagttctccat
cgtcgtagaaaacacctacttgtacacacacactcgtgccgtgtcccagaagcaacacat
tcaacacttggatgaaacgacgcacacgcacgcacacaatccgcagcctttggtcgaccg
c
>contig301427 length=170  numreads=2
gACcntcGgCGtCGATGGTtGGTtGTCCTCGCCTAGTTGCAACCCTCGCTCgATGTTCTt
CGCACTGcTGTTAGGGCTGCAAGACCGGGGATCTTCCCAGCGTGTTTCCAATCTGTCCGG
TGTCCGATGTCTACTAGCCGTCTCTATGGGTGATGTTTAGGGCGCGACGt
>contig301428 length=231  numreads=2
ggggCGTCGTACTTGCTATCTTCCTACGGGtCtGGtATTTtGCTGCTTTTCTGCaCCGCG
TGTGAACCTCATAACAGCGGgATGTCCTTGCTCCACAGGAGTTtGGGCACGTTtCTGACA
CGGGAAGATTTGaGAGATACGCTCCACGGATTCATGgATGTCGTATTTtGGACAGATATC
GTTGGCAAAAGGCAAGTACGTCTGGTCCGgTGtACTCGTGTTCGCAGAGaa
>contig301429 length=211  numreads=3
GGCAACAACACCGACaCAGCAGCAATGGCAGCAACAGCCGACACAaCAGCAATGGCAACA
ACAACAACAACAAATCTGGACAAGCCTAGCCCACTCTtCCAGAaGAaGCCACCAACCCCC
cGCATAAAAAAGCTCAAGAATCCGGATGATGCAAACGCCATCGCGCGCTCGCTCTGgCTT
AACAACACCGCATCAAAACTGCGGgTTGCAg
>contig301430 length=241  numreads=2
ctctctctctgcgacagttctattcgaaagggtgcgtagcatgcgtttctgtgggccagt
agtgtccacataaggtaagtaagatctgatcccgaccattgtgcctttgacataagggta
acaggacgaagtgatgttgtacttacgggtgttgtagtaattgtgttgattgagcacgga
agcggggtggttgtctccggtgagcgtggaaaaaatcctgttattcgtgcggaatgcatt
g
>contig301432 length=241  numreads=2
atcaggcagaggacgagaCTTTTTACGttACATCACtcGGAACTGtttacccatgacctc
ggctttatgctttagaaaaacgtgtgtgttgtcagtggttgttgttaatttttgagtgaa
ttaattcaatgaacgaagttgtgctagtgcgttgttcatgtgtatgatttcccattcgtt
ggcataaccgccccctttttggccgaaggacatataattgTAGGTCGttgaaagTtgacG
T
>contig301434 length=158  numreads=2
AACCATTTCGgCCGCTGAaTGAaCTACACGgCACAGAGTCaGTCTACAAAAGCTGGTACG
GTTGGTTCTTGTACGTAGATTGTATGCAtAGAAAaTAGAAGAGAGTGgAGAAaTCCCccG
GACCAaGCCctGCGgATGGAACCcACCcGTGGTAATcc
>contig301435 length=238  numreads=3
aGgttGgAAAACgTAGCGAgAaGGgagagagctcaaatcccggtgtccaagtcgttgtgt
tgaaacactgcccagccacaggggttttcgacgtgaatcccaaaaagaaaatgcctcgta
tgctcccggacatattgttaatgttctcacaagcggtgggggcttgcgtgtgagcctttt
ttttcgatgtggtcaagcatcacggttgtgccttcgattgtaccggagaagaaggtgt
>contig301442 length=232  numreads=3
GGGCATCGGCTTGaTtgTATCAAGCTAGAGAGTAAAGCCGgAaGTAaCTTCTTGGCCGCA
TGATCTCCACGTTGCAGCAAAGGAGTACTGATTGGAACGAAAGgTGACGCTTGGCGAAGC
CTATCCATTGTAACATTTCAATGGACCTTTGAACGTGACcGTtGGAaGCcGGTtGgTGGG
CGCGTTtCATccccGTTTCGTGCATGACAaTCGTTTGTTggagaaatgcaag
>contig301443 length=231  numreads=3
ACCAaCCACACTGGTGCTCTGTCCCtcTATCAACCAccaaCACatgcacacaccggtcct
tcttctggcatcatggtttcgaccaatcacaatgcccgtcaacttggcaacttccaaaat
ggtggccgttctcgcagcggatgactcatCGgTGgTGGTTCntcTACTtCCCCcGgACcG
CcttcAGCATCTTCGGGgActtngTCTCGTTCATCACAAGACGCTCGTGtg
>contig301446 length=241  numreads=2
atcaggcagaggacgagaCAAGACAGGGACAAGGGCAAGAGAAGGacagggcaagtgaaa
gacgatattgcggactctggtacatctagagcacacttgataaatgggttgattctagag
acagcagcctgtgaatggacaagacacccggcgttttctcaaactgggacaaggcgaaaa
cgctttactacatctacgatacgatactactatactatcctatcccgtaacgataactGC
T
>contig301447 length=137  numreads=2
aGaGGGntGGgaCcAACTAGCTTCGGCGAAGGACTtgCTTtCGAAGAGCAATTGTATGCG
ACAaCATACGAGAAAATGCCGGCAAACGTACCAGAGATAACGAAATAAGTGTTGGGCTTT
GtGTGCcAGAAACACAg
>contig301451 length=224  numreads=3
GAGAACAAaGATCGCTTGCGAAaGCTGGTTCGAGAGATGAATGAGaGGGGaCaGCTGCTG
GTGCTCATTGTCCTGGACAAGGAAGGGGACACGTCCATCCTCaaGACGAGAGAGGCTACG
TACGTCAaCGGCAaGCTGGTGCTCACCAGCTACCTCGACAAGTACCCTTTCCCCcTCTAC
ATGTTGCTCAACCACATCGAGgCTCTACCAGAGACTCTTGCGGa
>contig301452 length=116  numreads=2
CaatGgAGGGGTGGATGTCGGAGTACGGTGCGTtCAAGTCGATGCCTGTCTAGATGGTCA
aCGGAGGGCACGTTtCACAaGAACGACATGGACTGTCCAGTTGACTACTctccccg
>contig301453 length=241  numreads=2
ctaggtgaaggtctaagaTGGCgTTGGCACGAgccAACCAAcccGagatgaggcaggagt
gaggaatgcaaatgacttcaagttttacgctgggtctctcaaaagacgctactatgagaa
tatttgcagtgctgctcaagagcagcgaaacccagaaaatcgaagatggaatgcttccaa
atccagtacacaggctggtcttgtaccaggaaaccgaccgtattcttgggggactgctcc
c
>contig301458 length=210  numreads=3
gaggtgtttggtGTGGTGTGTAGTCGCGTGATCTGCGGTGGTTGGgAaGAGGGTATAATC
TGCGGCGGTGCTGACGTCGGCAGTGCAGTTTTTTtCAGCTTTTTGTTCAGGTCGAGTGTA
CACGCGCAAGACCATCTATTGCACACCAGCTAAATAGCAGCGACAGCAGCAGCGgCTTCG
CTAGTTCtCGATCTCCCTATTTGATCTAca
>contig301459 length=142  numreads=2
aGAGAnaGTGTGTGTGTGTCGCATGCCAACGCTGTTGGAaGAAGCAGAAGATGATGAATC
ACGACGAAAAGGGTGCAGCCCTCGGAGGgCCGgTACCGGCGGTCGTCGTCGAaGTGCCca
gCACGGCGGTCACACAgCCACa
>contig301460 length=207  numreads=2
cGAACTGCAAAtcACACGCACATATCACTGCCcgTGCCGGTGCTACTCAAGAGAGAGAGA
GAAGATGGCCCGCAATTTTCTGATTGGCCAATATtCATGTCGCTTCCAATAGTCcTGACG
CcGCcGcTGCattATCTTCTTCGTGACTGTTgCTGTCgCTGccGCCGCGtACTTTGCGTA
CGTCTAACCCaGAGcACTAACcAcTCc
>contig301464 length=242  numreads=3
atcaggcagaggacgagacgtttttttcctaccagcatttccgcGGTtCTCGTGCCTACG
GGCATTCTTTTATACTCTaGTGAAAAGaCAAACATTTTtCGACTATTAGgAACAAGAACG
GCCGCCGTTtcTACcAACTTCTACAAATCTCCCCGTATTATCTTCATcTAAAGGgTTCGT
GAaTATTTTttGgTTCCCTGCAaGTtCCCGCAaGTGTCAACTAGTCACCAACCTGTTGCC
Cc
>contig301465 length=241  numreads=3
atcaggcagaggacgagaCAatacaaaagacaaagcaaTaaatagccagatcagccaggc
aacatacctttagaacaaagagagtatgccctatacatcaccgacatctacacctacgca
gccttgccagtagaactcttacagccacaccagaaacaaaagagtagcgaccctctggtt
gcagagacaatcgccaaaagacaaaacacaactacattaccatagccgctaacttgtaaa
g
>contig301467 length=241  numreads=2
caaggaaggtcagtgcacGTGTCAACGTATTGCCGAGGTGTAGTTcgttagttgggggga
ctcacttgctttggggaagggttccgacgaacgatcgatgtacgtacgtgtagttggaca
tcgcaacccgagccgaaacgaagacatgcgacgtgttttgtgcttgtggaggtgtgctta
ttgactattaggttggtcaacgccttcatcggacgggcatggtcatGTGGAAGTTGttgc
a
>contig301468 length=167  numreads=2
gAGAAGAAGGGGAACGGAATACACAGntAGAGGGAAAACACTCcGAAAGCAGGGCCCAAC
AAACGTCGACGgTtCCTACCAGAGCTCGACCATTGATTCTTCCAAGGATGTTGGTGAAAC
TGCTCCCTCCCCcTTCACCAACGCCACGTCCACACACTTCTACCGTg
>contig301469 length=166  numreads=2
gCTGCcTTGTTGCtGTTGTnggtACGACGTTGTGTTCGGACAaCAAAATCTCCAGCGCCC
GACGTTtGGCTGCTGTGaTGGACAaGCGGATGGGCATTCTGTGCGTGCCCCTATCTTGGC
GTCGCGAGAAAGTGCCGCCCACAATCAAACCtCAAGTTTCGAGTag
>contig301475 length=217  numreads=3
gTACggggTCGcACATTGCACGTGAGCTGCGAGAAGagTACATACAGAAtGCAAACaCAG
ACggccaacagaagacaccaagccgaaccatgattgcaacattgcaacccaaaaatcaat
tgcgatccatgttttcaaccactcagaggaggcttacatttcaacaccGCgAGGGAgTCC
TGGCACAGCAGgTGGAACcTGgAAGGgaCGcTGCAgg
>contig301478 length=241  numreads=2
atcaggcagaggacgagacaaccaCTATGGGAACgctAGAACAAAcgcgcagcaagtacg
tgtacccacccaacacatgagagtcacaagacaacgaaataataaaaacgaccaaaacaa
agaaaaaacgccaacgccgttccgaacaacgaccgctccaccgcggtagtccatccccac
aaacacacgagagaaaaagtcgccgtttcactaaagtcatccgccgcgagacatggggga
t
>contig301479 length=241  numreads=2
atcaggcagaggacgagacaagtgtgtgggtcATTTCggggtAaggttgagggttgcatc
aagggatcgttttttgtgatgatgacttcgtggaatcaaaatcatgggtgttgacgcggg
ccgcctatctcaccccgtgtctagtagtttttgtgtgaaggtattatagagtcgtaggtt
tttgcgggttctgatctcccgtcttttgaccgaagcggagggtgtggcgatacgcgagag
g
>contig301481 length=241  numreads=2
atcaggcagaggacgagacaagggtgagggaGTttGATacaggcgtaacccccccccggc
gttccatctctcttgccgttgttttagaaggccaccagtactcctgcggaggccggcgag
gaagtcatctgccttcacccggagctggttgatttcattttctggtgtacgtgctggccc
atgcaacccctgtctcccctctattgacaaatacgatctcgtgtcatggccactattctg
c
>contig301486 length=123  numreads=3
GAaGACCGATTTCACGCCTTCACCCTCtgCATTCTGCcTtCAaTTTCACAAAaCAgTAcG
CACncGTCCgAtttaaGgatAaCtcACCTACGCTGgCTCAAnaCAAACCCTCTCAACAAa
TTg
>contig301487 length=241  numreads=2
cacagcgaaggggtggctccagttttggttggagggattgatggaacgagccagttggcg
ggtagtgtcgtggcaggttcggggactgtgacgaatgagggtctagctgttgagacggtg
agaaagatgaccaagccacagttgtttgaactgaccaagggcacattagtggacctcatt
aaagctgggggtgcgacgccaaggtgtggaggaagaaggaatttttagtcaacgctttgc
t
>contig301488 length=241  numreads=2
cgtcaggtttccggtcttggtgtgtctttcgcaggatgatgggttacgaaaagttcttga
gcgcagagtcaccgcacacagagatggtgtgggccttgattgactttgcggcgtggtgtt
tcgagtcggaaggaaaccaggccgggactatatcggggaagttggcagcggtgcagtacc
accacagggtggaagcacatgtagagatagtcacgtcgtcgccgttgctgaagtgtgcac
t
>contig301489 length=241  numreads=2
cgctggcctcttggaatcATGCCTCGTACAGCAGCagtcgcaattttaatttttctgcca
gtagtgttcaaccaaccaagccccaccaagcatctccagcctcacaaatagtacaaggga
tgaagtgatgtggtaatctccgtgatctccggtatcaccgtccgtgggccggtgccgcca
gcatgtgcatcagccctccctgcaattcttactttccgctctaaggccattgcacgccgg
g
>contig301492 length=275  numreads=3
cTTTTCTCGAGTGAGCACGATCGATGCGTGTCTACCATACGTCTGCTTTCTCTaCTATTA
TTACAaGCTTTTTCCTtGGGTGTTTGTGTTGATGAGCAAGGAGATGAGAAGatgagctca
cgcgtgtccaacttaattggccgggaagtcgggctttgtgttggattttttttttttgtg
aaaccgtcctctctgcgtgcgcgggtgcgaggttttcgtttataatgtAAaCGGGGGgAA
GGAACAGCAACACCCCCTGTGGCCAGCTGTGTCCg
>contig301496 length=231  numreads=2
tGAATTATTATCGGATAGacAGAACAGTGGTCTGTCCATGgTTngtaGAGTCCCcaCGAC
AACAtGGCCACTATcTACCCGAACTGCGTGTATCCCTATATCCATTCCCcAGACCAGTAT
CTTCGCcAAGTTCCACAAACCAAACATTTCnagTACTTCGTACTTCTATGTTTTTAAGCG
CAGCcGAACGCACAcAAACCAAAAaCaCCcACATGTGCTGGTACGACAGCA
>contig301498 length=394  numreads=4
atcaggcagaggacgagacaaggAGCAGGCGTtCTTATCTCGAGTATTGCTTGTgTTGGG
gtCTTTTGTCGTGTTATGCCTTGTTTTGTtCTAGGCACTTCGTGTTCTGTTATTTCGCGT
GGAtGTAACCCAACGCCCTGTGAATTAccccGCCTCTGGAAGgTTTGAAAaTCCAACCGC
GTAGGTATGGGTTTCTAAAAGCAGTTGCGAACAGGgTTACCAGATGGCGTGGGTGGAAGT
GTAGGTCAGCTGCAgcagtagtaaaatagacgtgcgctgcacgatgggtgtcgaggttga
cctgaggagaatagatctctccacctacgacccggcgagtcactcaacttgacacctctg
tttgtatttaggtgtcaaaacgcaataaataaaa
>contig301499 length=242  numreads=3
gagcccgcacttgcagatcttcgcagTaccagcctccctgctgggacggcgtggacgccg
cggtgactacctgcgtcttgccgagcttggaggacaggtcgaccttcctctctcgggtct
tgaggtaagcccgcgctgagccTGCTGgCCCCGCCgCCcccAGGgCAgCCGGCTGGAaTt
CCTCcTTTTGaCTTCTCCTTGCAGGCCCCCcTTgtCcTTTtCCtGGTAGTCGTCGCCCTG
cT
>contig301500 length=140  numreads=2
GGGgTGGGGGTGTAAAaTtGGCngaCTTCGCGGTCTTGGTAGTAAAATACcgCGCCCCAC
GTCCAGAAAAGCGATGTACACGCCGgTGCAGGTGATGGTTAtGATTTGGTTTTTGCTTAT
TGTCCAGGTGTGAAGCATta
>contig301502 length=180  numreads=3
ggCGTTGTCTGcGggTGCGGGTGCGGGTGCGGGgCATCCcGGCGCCCaTCcGACcGTGTA
CAaTGGTATCTgcGTGgTgCGGGACGATGGGGGGTAATGCCAaGgCTGGACATTCGATCG
TGGCTGGAAGGGTgCGGCATGAATTGAGAGGCTAcgTGTTCGGGAgCTACCGTGCgagAT
>contig301503 length=162  numreads=2
aCATTTTAGAGGAACCCGGACACTTCGGTGCTGCGTGTACCCGCGCTGCTTAGCGGGCAG
GGTCGTTCACAAGTGACAAACGGACACCcGAGCAGCCCTTTCTTTTTCTATTTCTTATGg
CGACTAAATGCCGGTGTGCTGGTGCTGCTCCAGCGCGATCgg
>contig301509 length=178  numreads=3
tGACAACTCTCACGTcACGACCAAAAaGCAATCACATGCCGTTGGTGGCTTtGGAAGCAG
AGGGgTATGTGTGTGTTGAGGGACGTtGTTTCTTATAATTGCCTCACGCATGCTCTTGAa
TTGcTCCCGAAGCaGTtCATTCTCCAGCAtgACGCGGgTTtCCAGCATGAAaCaGgCg
>contig301510 length=175  numreads=3
agaagattggtcaaaggaacttcgccggtttggaatcaagaagctatcctcattcgccac
cagatGGTTGGTTTtGAAGAGATcTTCTTCAAaCTTTGGCAGCTGTCCCGTTCCTTCcAA
TGAGCTCCGTGTCACCAGTAGCGGGAGAGACACCTCTGTGTATCCATGCTCCGTc
>contig301512 length=247  numreads=3
atcaggcagaggacgaggAGAGGATGGACGATGTGGGATACGACGacatcgggggctgcc
gcaggcagatggcccaggtacgttttttttaagggtggaccacagatggatgtgtgtcGa
CACTTGTAGATATAGATGCGGCGgCGCTTGTTTATGTTGTGCAGGCGCCCGCACACGTTC
CGATATGTCGCTATCTTTTCGCAGTTGCCCGGTTGgTGCTTTGTCATTTGTTGATCGAGG
CTGGaaa
>contig301513 length=343  numreads=5
atcaggcagaggacgagacaacaCATgcggctggatgcatgctctcagacttgtctacac
ttggcccgctgcgaagtgCaGTAAACGTAGGTACTGCTGTTGGACatCGCGATGACACGA
AGAGTCACAGCCAGCCATGAATCATCGAATAAATGAATGAAaGAACGAAATgaaTGAACG
TGgAGAGGCAAGAGGCAAaTATTTCAAACcGTCGTATTTGATGGgTTTGATAGGttttAG
AATTGGTTCGCCAGgCTTTGTCAGCGCAGAACGCntCCCccGGGgTTTtGAGCCAGTTTt
CGCAACTTTGgCCGTCAACCACACGCGCCACGGAGGCCTACCG
>contig301515 length=241  numreads=3
atcaggcagaggacgagaTGCTTGAGGTCACGCCGCTAGCGATACgcctccgaaaggcgg
ccttggatgccggggagaggcagcgcatgcaaaggtctaagAAAAagCAGAAGCAGTGAA
GGAGAAGGCcAAGCCATGGgCATCGGgAaGAaGGGATGGCcaGcAgAGaTGCAaGAGcGG
CGAAAATGcACAACGGgAGAGCTACATGgCGAAGCGtGTCGGaTTTTttttcGAcatgtt
t
>contig301516 length=117  numreads=2
aggggtggCGgTCaGGATTTGCTCTTGTGCAAGAGTGTTtGGGGGCAAGAGAGAGGGTAG
GGGGGGggTTAaCCcGtGGTGTGTCGTGTGCCCCACCTGAGTACGTGTtGCTGTACg
>contig301519 length=250  numreads=3
atcaggcagagaCGAGAAgAAcATACGGTACGcACCTGAGCcAAGTGGTTATGGTnGGTG
GTTCGAaGCTgCGACAGcAAGACcGACCCcAcAATGgAGCGAAtCTCTCTTTGACCATGC
TCCAGCGTCGCCGCGTGGCGCTggctgctgcgggtgtactccctggaatcgaagtcctcg
tgccagcaaatgagctcctcgacgtcctgcaagaagacgaaaaacncaaaattaacggtc
ccaacgccaa
>contig301520 length=133  numreads=2
tGGCCGGTTTCAGACcACAAGAGAGGTCctCGAAGGAaTgCggAACggCTATAAAGCAAC
AACAAAGACGAGAACGACAAGgAaTGCGACGACAACAACAGAAGCAACAGCAACAGTGAC
ATCCTTCTngTcc
>contig301522 length=227  numreads=2
atcaggcagaggacgagaCAATGCGTCGGCACCTTCTCGttgTggAgCaatagaacaacg
acagggtatcgaacgtcaataattgccgaatgggcgcgctttcaagcgatgttgggtgca
cgacgcaagcagccgcgcacattgtatgctatgcatagcaacagcacgagtagtttgaga
tctcgccagtgcctgcggtacgctgattcgaaaacgatcagtaCAca
>contig301523 length=204  numreads=3
gAATagTATACAaTAGTGTTCGCGAGCAAGCGATAGCACCATCGTCCGCGATCAAACCGa
TCCGCCGTCCGTcgcatcgtcgtccaaCCAgCGACAACaGcAaGAGCAGCaGCAGCAGCA
GCAGcGgAAgCAaCaTCcGGCACGGGCAGcAaCCAaCACAGgAGGAGgAgACAAGCAAGG
taCCTtcAGTCGAGAtGAAAAAac
>contig301524 length=199  numreads=3
gggcAaGGaCGAAGCTgTGAACAagACtaCaTACCcaaaGCTGATGGGGATGGACGGCGC
CAAGAAGGAAGcGCGCaGGCTtGTGGACGAAGCGCACAAGGCGTTGGAACCcTACGGCGA
GAAGGCCCGGCCtCTGCTGGCCATCGCCGACTACATCATCGAgCGCAAGAaCTaGAATAT
AAGAGAATAaTAAaCCGCA
>contig301530 length=241  numreads=2
atcaggcagaggacgagaTACCACACCCACTGAAacaatgctTGAagctcgattacactc
catggcaaagcgggaggggatgcaaaaaccaaacgacacgttttccgaatgcattctacg
ccaagtttccgacccctgtcatttttcggcaccgtcactgatgattgttgcaaaaaagta
atcgagctttgaaaatcggtcacgggggcgtggcatcttacatgcggcctacggcagCAG
C
>contig301533 length=233  numreads=2
TGgTTCcGaCTGTTtCTTTTTTTTttCGTtCATGTTTtGGTAAaGAGAGGATGtACaCAA
CGgTCTTTTtCTGAGGAGTtCTTCCTGTtGCGTTGCCAGCGTGTCCATtGGCCCGCTCGC
TTCTCGCAAGAGgCcGAGTCACGATCtGATGTAGATTGTATGCAtAcGAACGTTGTCCCT
GTTCTGTAGTAAGTAGTTGCGGTTGcAGAGTCTaGGGGAgTTGCGATTtCGag
>contig301534 length=148  numreads=2
aGCGGaTCGACTTTGGGAaGCTGTGCATCCCATGTTGTTCGTTCAGAGTCTTGCGTTCGT
TCAGAGTGTTGCGAGCGCTTGTATGGTGAGTAGTAGCTGACGAGGCTCcGTTGtACCACc
AcTAGTAGTTTGTTtACGgCAGGGACGa
>contig301542 length=241  numreads=3
atcaggcagaggacgagaCAAGTATTCTACTTCTTATCTATAGTTttgtgcaattaaaat
ataataagagtaatcatttaatgttttatctttaaaataattaattatttaattattgtt
cagctggtgaaaggacttgaaccttcaacctactgattacaaatcagttgctctaccAAT
TGAGCTACACCAGCATTTAACTATtGTTTAaTAaTGgATTtCATtCcTTTactttacgta
t
>contig301543 length=241  numreads=2
gaaagcgcctgagcgatagccgtaaaacgacattttgcaactgtcaaaataactcgatgt
agggaaacgctttcaacagcttgttgcttaagattctgacacacgcacagcaacaggcga
agatgggaaggaaaattgccatgaaaaaaatgaggaaaacgaaaccaaacaataacatgc
caattccagacacggcaagatagtctgtcaaccaagttccaccattggtgtcgcaagacc
g
>contig301544 length=210  numreads=2
cgTCACTGncgAaGGTCGCAGCAGTGaCGAAAGTTTGCCACGTtCGAATGGCGCGCTTCG
TTCCATtCTGTtCCTTCGCTCGCTCAATaGTTCTCTCCAGCCAAATTGCCAAGCCTCAGC
CTCCAGCTCTTGCACGCGCTGCCGGATGCCCTTGGCACGGCcntcGGggTcTTATGATAa
CCaGTGCATTtgATgCCCCcatGtggCCca
>contig301545 length=165  numreads=2
cGgATTCAACGgTGGGAGGgTGAGGAGTTTTTCCGCATCACTCGGAACtGTTTACCTTTG
GCCCTGATCACATGCCCTGATCACcAGCCTATTCATATGTGTGTTgccGTTGCGAATGAA
TTGAATAATTAATGAATGAATGAGTGGGTGGgTAAGTGAGATTgt
>contig301546 length=239  numreads=3
atcaggcagaggacgagacttttaggggcaaaggcaaatatcgtgcGGGGgAAAAaGaCG
cGCACCaCGTCAACGgAAaCAaCAGGACaGCATGACCATCATGAAaGGCCCTCAACTGTC
AaGgATGAGATGTCcTGGnCCGTGCGCAAATAAAAAaGAAAAACTACATATGTAcTCCAT
ATGCATACACGgAGgCcTtGnCTtACTtaCGCCAcATGTacACAGCAGTAGTgTGCGGC
>contig301550 length=241  numreads=2
atcaggcagaggacgagacaatgttcggtgtgtcgaagggaagcctggtttctcgagtgt
tcatgcaagggcatcatacggcaacacggtcgcctgggcatgtgtgcggcgtggttttac
ctctgtgggcgggtactattatggtgttgcactttcacaaatcacgaatgaatcaagtct
tgccaaagtgtgggacgcgcgtgcgtgtagcatggttttgacgcgccaagtgagggcaca
c
>contig301551 length=226  numreads=2
tgagcctcctgtcgtcaacgctggcacggctgACACCGcTGAGCCtcctgtcctcagcgc
tgacatcgtcgataccactcagcaacctgccctcacgatcgacaccgctgagtctcctgt
cgtcaacgctggcacggctgacaccgctgtgtctcctgtcctcaccgtgaacgccgctga
tcctcctgccgtcacggctgacaccgctgagccctcctgtcgtcga
>contig301552 length=226  numreads=2
atcaggcagaggacgagaCAAGAGCACTAGGATAGAGCAGGACAGcgagagaaatttcaa
gccgaatcaaacaccacatcacctcgaggctatgtctatttgtgtacatgctaagagccg
ggaggtgtcctgcgcaaggatttagagagtatggcaatacctgctgattattcgaaaagg
ctacatcgaactcgggagattcttgccacgctgatcaagcgtggcg
>contig301553 length=223  numreads=2
atcaggcagaggacgagacaagattggaccggcaagcagccttcctgcggcttgcacagg
tacaccagagatgccacgtccttggttgcagcggcgaagtctccgtcaggccccacctgc
atggtcgatcgatcaacggccacaggcgcaacaacatcaatccatcgaggcgtggcacga
gagcagaggtgctgcgtttcatcatgtgtgcaacaggcgtcaa
>contig301554 length=202  numreads=2
aCGGGATCTGgATtCATCTCCAGcGACGAAGAATAACTGATtGCCGATGGGTCAAGCCCT
GCTTTGAaTCTTGTTCGTTTAGATGTATATTtAGGAAAATAGTtCATGCTGACGTtCGAC
GAGGACAGGACGACGAGAaGAAGGAGGAGGCAGTCGAACTACcTGGTATTTACAGTGGTC
AGAATATTTGGTaCCTGGTATt
>contig301555 length=179  numreads=4
TCATGGCGACAGCAGCGACCGAGTACATCCATGCACAGAAAAAAaCGTATCGGGGTCCGA
CCCCCTGtagtcagcgacgtcccccttaaaatttctatatcccgcctttgcaaggatgca
aggcctacgtaacaacgtcaaatggatgagtaccccccttgtctcgtcctctgcctgat
>contig301556 length=241  numreads=2
cgcgttcgactcggtggcaagaagtagcacaggtatatgctaggatggttgtgtttcacc
gagcacgccgacgctttgccgacgtgggcaagcacgcaagtgtttgcaaaagctatcgtt
tgtgcatatagtcttggcatggtgttacggtgttgtcgggcgcaccgtcgcacgacctat
gacttctcaatcaggcgccctgcccactgcagtaagattttcncaaccttagaaaaaaaa
a
>contig301557 length=189  numreads=2
cccAAATGAGATAAATTTAGATAGCCCCTTAAAGTTTATTAAGAAAaTCAATTTATCTAa
CAATAATACTCTTACTaTttATAATAACTTACAACGTAAGgAAACAATGGGTGGGGAATT
ATTAGTCCAGTTTCTGCGTACAACtCCAGGTCGTATTATTTTTAATCAATGTGTTAATGA
TATATTaaa
>contig301559 length=235  numreads=3
atcaggcagaggacgagacaacatgagggagcGaCGATtGgTGATCTGGtCTCgAATCGa
TCTACTGTAGgTACAAGATACCGGGgAaTGtCCTCACGAAACttGGccATGTCTCGAaCG
ATGCaTAGCTGTGAAAGTGTAGCGTCGAGTTCGAACTACATGCGCGCTAGTCAAGTAACG
CTCAaTAATACCAGCAGAGACGACcACGGTCAAGCAATCGTATtCGTTCCCGTGA
>contig301560 length=197  numreads=2
tGCGGTAGGTATAGGCGAGCGCAaGTTtCTCGTGTAGGGGAGTGTCGGGAAGGaGggTGT
TCGTGCCATCGTTCATTGGCTgCAGACCGTAGCGGCTTGAGCTTtACTtCCCGCGGGAAA
TATcGTACCCCGCAAaGTACTGACCACGTtCTTTCGCgAACGTTCACCCACCTCGCTGGT
GTGTCCATGTACGCgTa
>contig301563 length=216  numreads=2
AGGgTAGGAACAACCAGTTCAtATGTGTGTGTGTGCCACTGCGAGAGTATGTGATAGGAT
GGAATACTCATGCTTGGTTTAGGTTTTcGAGTCCTGGTCTTGGTTTCGAGCGCTTTgtGG
TTGCACTTTTtGCGTCCCCcTTTtCTTGCGGTAGGTtAGACACAGAGCAGCCTGAGTATT
TGCCCGCTCAGGGgAAGGAGTAGGTGTTTtCACACa
>contig301565 length=143  numreads=1
ccccgccatccgccttgctcttcctcctcctcgtcgcggcaccacatcggtgtcgacgtc
ccaagccttaccgtattcggcatgggaccccgcgctcggcagcaggatcccggcccccgc
gctcaagcgccgggtcggccgac
>contig301568 length=241  numreads=2
agcatttggcacccatgtcttcgtttgtggtatcgcgtatgttgtttcctaggtacgtat
atatttgcttgtgtctctttttgggcctttgagggtttgtttacctttgtcggcgtgagt
acgtggtgtgtctagaaaggtttgacaaggtctttccaatgctcgatctagcccatcaaa
cccaacccacacctctgcctgacctatgatctagacgtagaccttcggccgcttaagtcg
g
>contig301569 length=241  numreads=2
atcaggcagaggacgagacaagggcgaaggacgtgggagttctacaaaatcgaaacacgc
gttggtctcaagatgatgaaacggtcaccgtattgccatcacacaaaacggatccgacca
agatccaatcctttgcaacttgtccgaagccgtcagttagagcaatcaaattcggtgaga
ggcacatgcaacattgtttgtagatgctgctgaccagtacgagtggctgcggtagtgctc
g
>contig301570 length=166  numreads=1
CattgATGATGTTTCTAtgttccgcgatatggtactggcggcgttccatgttgtcgattg
gcgttgcttctgcgacatttttttttctatgtacatgacgtcggcaactcggaaactaat
ggtgggagatagtccccccccggcggtggcattgcatgttttgtcg
>contig301574 length=241  numreads=4
atcaggcagaggacgagacttgttgcgcactaaaaGtctagccagttggggaaacgtgtg
cacctgcaggaaCAAAaGCTTTGGgCAATGAACAATCAATCTCTTGCAGCACTCAaGGTT
CcGCcATCCACcTACcTACGCTGTCTGGCCCTAaTTGTGATTCACCAAACCcGCTTGAGT
TTCTTGAgTTGGACGATGTGACAaTATGATGGGTCAtCACGAAACaCCaTCCtCTGACTG
a
>contig301578 length=190  numreads=2
cTTCTACAaGatncAcaCATACAtCcACgCAaCcAGCAaGCAAGCAAGGAAAGAAGCGAA
ATCaCCcGATTGACctACATAAATCGGTgTGACAaCCCGTCGAACATACAACACAcGGgC
cAGaGCGtCGGGCACCCTGGGAGGGGgTAGGgTaCACTCAATCTTGCCtACgCACCGAag
aCCATggcag
>contig301579 length=155  numreads=2
ccGACATncGGCGACAGCTTtGCCGCACATATTTGCGATGGAAAAAaGCTACGTAGTCTA
TGTATTCTAGCGATGCAACTCTtCcATCTGTATCCCCGCCGTCACCGgCGCACTGACTGC
GAcAAaTCTACCTACCTATCTAGCCTtGGCAACgg
>contig301584 length=172  numreads=5
GGGGTGTACCTCGTCTAGACGACAAACTACAGGCAAaCGTACCACCcaCAaTCCTACAAG
CGCTAGGTTGTGGTCAGGTTGGCAACGTGGAAGGCGGCACGATCTGCTGTTGATGATGTG
GCGCAGAACACGTGGCACCcGCGATGAGTGCGCtGGTTTTGCGAGGAAGGAg
>contig301586 length=241  numreads=3
ggcaaggggggttcggaaacagccCgacagaagcccttgacgagaagtgcctacaaccac
aatttttggtgttggcaaaaaatctgaagtggtctatgggagggtgccatctctccgcct
ctttacagtactactgaccagcaggaaaaggagggcggcggcggagggggggattGGtGc
TtCTTGtCAGGGGGGGTTTATGgCCCCCtCAGTGGCTCgCcGGAGcACCAGTAGGGTgCa
C
>contig301589 length=237  numreads=2
gttgcgggaagttataccagtactacttgtgggttatttgaacactgagaggggacggac
cggtcgaactggattacgacgtggcgactttgagatgaacaaaaggcgtcagtgaacaat
cggcagcgttttggcgtgcatgatgtggtgatcggggcattgttggtggtctaagtcggt
caaactggaggagacacatgtagtagacttaccgtaggttgcgtaagataccacact
>contig301590 length=315  numreads=5
GAGGGGATCGAGAAGAGGGCAGCGGGCACCTTTGCGGACATGTGCAAGGTCTATGGCGAG
GACAACGCCGTgCAGATGGTGAAGAACTCGCCcTCGTGCCTCGGCTACGACGGGTCGGTT
TtCCAGGCCACCTTCGAGGCCTtCACGGAGGTGTtCGGGGAGGAAGAGACGAAAGGGaTG
GTGACTCGCAACCCCAACCTCCTTGCGGTGCGGCcGACCGGTTTCGGCGGCGCGGCTAAC
GCGAAGTCGGACACGATGCaGAaTGAGCTACGtCATCGCGGCcACTAGGCcTCTTGGACC
CGTCCTCcTCTTCgg
>contig301597 length=197  numreads=2
ggaCTATACTAATAAtAGCTGTCCACGTACATTAgACTCAAAACCATCAAaCGTTCTCGA
AAGCATCGACAACATCgTCTCtGCCGACATGGCCTCTTTGATCGCGCAaCATTTCCAAGT
TGATACACAGCAGTGGTGTGCTGCGCTTATTCGCGTAGTGCTGTGTCTTATTCTTGCcTC
CATTGTACTGGGCCAAg
>contig301602 length=241  numreads=2
agagaaatcggcaagcaagctattccgtgAggtgTTCGCGCAAGGttcccggaaacacac
tacaccacttcgtatcttgtatgacaaagcggtgcatttatgcacacaggctcagcgtgg
tgcaatgcgctcgaagcagtgagaaaatcccctctgaaagaaggccattcttgtgtccgt
tttccagagcatgagtcactacaggtaagtgttgttactgtggggtGcaGgtaccaactc
t
>contig301603 length=221  numreads=3
AAACTCCCATGCTGGCAaCATCCAACaGaaTGTACTGCGCGACTGCGCGGACATGAAGCG
cTCGCAAACGAGCAaCTTAAaGTGCCGTGCGCCCGCCCAAaTCCCAGGAGAACAATCCAT
GcctGATACAaCAAAAaGAGTTACCAGCCAACTTAACGcGGgCGgTGGCACAGCACCATA
CCACGAGTTGtaCAAGGTATtCATCGGAACGACTCGGCACG
>contig301605 length=233  numreads=3
aaGgttAGCtGGCCCGGTGCTGGTTCCGCCATGCcGCACTCTGCTCGTACGTACTTGGTG
GTCGCGGAGACGgCGTTACTCCCcccTTCGATCTGCAACCAAAaTTtGAGgCCGAAAGCA
GCTACATAGTTTGATATTAACAACGAAGCTCGTATTGAAGCACTTAGTtGCTGGTTGATC
CCGTAAAGaGTTGCTCGCAGGTGACATGTTGTGTACGTATGTATCCGTGCGca
>contig301608 length=191  numreads=2
TGGTGgTCGCGGTGGCAGAGGGAGCTTtGGCTCAAATtGCCAGTGGATAGAAGCGGTCTA
GTGACCGGATGGTACAGTGTCGTCGACGGCTTTTGTTGCCTTTGCTTTTGATGTTGTGTT
TGAATGTATTTCTGGTCTGTCCGAGCTttGTGTCGGAAATGGGAAgTATAGCTGTCGAAT
GTCCtGCAGTa
>contig301609 length=176  numreads=2
atcaggcagaggacgagacaaggtggggctctgaagaatttggcagaggtattgacggcg
cgagtccggcaggtttccgacaaaagagggacttaaagcaccaaatgcgcggatttgtgt
ttacatccccaaatacttcttcgggtggtctaaccgtccgacgaccgtgactaaca
>contig301611 length=230  numreads=4
gggTGGGGTGAAAGGAAACTGTCAGGACGTTGTCGATATCTCGGCAGGCTCAATAAACAG
AAGGGCTCAGAAGAGGCGTTGGTGTCGGTTTGGTTGGAGACCAGACCGATATAGGACCTT
TCCTCTAATGGCTCGGAGGGCTACTTGATGTTGGCAGGAGGgCTAGCCATGTACGCCTCT
CAACGAGACATACATGTAGCTCGCGACGgCCGATGTAGAATAGCGCCGTa
>contig301613 length=198  numreads=2
ttCATCCATATGATCGTCGTCTGCtGTTTCtccGTCCGCTATAGAAAAtggACCTTTTGT
TTGGTATTTATTTTCATGATAAaGATCATCTTTAAAaGATGATCGTTtATGTTCTTtAAT
AAaTCTATAGGTTCTTAAAAAGTCTTTAaTTTtAtCTATCCCaCTTtCaGGgTAAAAaTA
TCGGTTTTGAtAACaGaa
>contig301614 length=195  numreads=2
tATTGCGTGAAAATCGCACCTCCCATCGTTACAaGGgTGTGCGGGTGCCCTTCTCATGgA
AGCCTGAGTGGTGCCaTCGTAGgtGAATTGCCAAATGTtACGGGCGGGCGGCGGGGGTCG
ATGGTCGTTGCGTTGtCGCCAaTGCGTGGGAgTTGTTGTAAGCAGGTGATGCCTcaCGgT
GTtGCGGCTGCATgg
>contig301615 length=228  numreads=2
AGGgAACGTCTAGCTGGAAaGTTCGTAtCgAAGAcACCACCACGntcAaCAACGtCGCAA
CGTTTTCACgTGTTCGAAaTTTCgAGnccaCgATTGCCGAGAAAGGCAGGTGAAGTCCAG
GGGCCgAGTCAACGTACAACATCCACCAngaCGAATCATGCTACcGTCCACcTCTGGTTT
GTTTCAAGATGTACCATATGGCCATGAaCGTAAACaCAaTAAAGGCCa
>contig301616 length=205  numreads=2
cGaTCTCTATTtATTTTTGTTCcTTGATtGCaGCTCCTCATGTgCCCCgcgcgaagagca
tggtagcgcccttacggcagccgcgaaataattggtaaacagagcatggtggcgctctta
cggcagccgcaaaaagaggagtgagcggatggattttgtcttggaggaggcctcaccgcg
ttgccgagtaaaacatgcatatact
>contig301617 length=231  numreads=4
ggCGAAGGCGATCGACGAGGCATTCGGGTCAATGGACGAGATGAAGGCTCaGTTCGGCAC
CACCGCGGCAGgCGTgTTCGGCTCTGGATGGGCCTGGCTCGgTTGCACCCCCGACGGAAa
GCTTGCCATCACTGgCACCCCCAACCAAGACAACCCCCTTATGGAAGGCGCAGCCGGCAC
GGCGATGGTGCCTATCCTCGGCCTCGACGTGTGGgAGCACGCCTACTACCT
>contig301618 length=207  numreads=3
aGGAAtCTGATCCAGAGTTGCGGTGTCAGGGCCTGAATCACgaaGAAGTtCTTGATTGGT
CAGTCGACAGCATATCGATCGAAGACGTTGATGGTGCTCATGCGGgTCCcTGGTAGTTAT
ATTTtGATGTGGCTACGTGTGATTAGCAAAGGTaTTACGgCGGCCTGAAaCGTATCATGT
GCTTGATGAGCACTCAGaCGCTGTTCg
>contig301619 length=122  numreads=2
GGgACTCAtCTCTTTTGGTGGTGTGTGGTGTAGTTCaTTTTTGgAAGCCTGGGCAGATAG
GTCTtGgCGAAAaCGgaCGGCGAaGGgTTtCCACAAGCCGGGGTGgCGTTTCGTTtCTGT
tg
>contig301622 length=241  numreads=2
GGgAGCGGTGGgTaGGCTtCGTGTCTTGTGTGTGTaTGAGTTtGTtCTTtCGAGTtGTTT
TGTCTGTGAGGTGCACGTGTtGTTtGCGGttACtGCTGTAGGGGAgAGAGCGAGCGCAGT
AGTAACGTTGgTtGTGCTTGGGTACATGTCATGGTTTTTTgTTTTtACtCTTTTCGTTTG
CGCGGGGGAGgTTGATTTCTTTCGTGCCGACGTCGACTaCCGGCACGAAAAGCCGCcAGT
C
>contig301623 length=241  numreads=3
atcaggcagaggacgagataacagGGGgctggttGaCCCttcGGCgcgagaattttcaga
ccatcaagaagtgcaacgagggagaaagcgggaaccgactgggaaggacagcaacgagag
cgtgtacggacggagcgggtcgattttggtcgtgctaggactggccgcagcgacaccgga
gcagcggcaccggagcacacggacgacatcgaaccgtgacgcacggacgaacattttgtg
t
>contig301625 length=241  numreads=2
atcaggcagaggacgagactaaggggtaagcctagagtggttcaaggggggatgtcagag
ttattgcggggagagaaacctgaatctacgaaaaagcaccagggaaaagaagggcataga
agtctggaatgacgaccgaaggaatagggtggttcaacgaagtaacttgcatagaccaat
ggatgcaggcacaatgttgatgtcacatttaggactggggacattggccttcgagtacgt
a
>contig301627 length=237  numreads=2
CTGgTGATGAGtGCATTCCTGCCATTGgCTGTTAACGCCGTCCGtGcACGGGTTGTGTGT
GTtGTTGGCTGTTcGTGAGGGACTCGAGTTGGgTGGGTGTGATTTgAAGGCGTGTGcGGT
GGCACCAGTCACTGTGGTCCTGCCTGCGTGCACACcATTTTGTCTCGTGgTGTTTGTGTG
CGGATGTACAAAAAAGAaCcTCGAAGCGAGAGGTtCTCATTTtCAAAAAAAAAAAAA
>contig301628 length=166  numreads=2
gAAAACCcGGCcTCCGAGCCAAAAACCCTCGCAAtAATtCCACGACTACCGAAATAAAAC
ATCATCGTTGTCATCTCAACTACTCcAaTTCCcTACAAACGAATGCCAATTGCaGCGTTA
CGTTGGCATTTGAaTtACTTCAATTCCCcTACATGGCGACAtACCa
>contig301629 length=129  numreads=2
aGACAGATGGTaGTCATCtGgTGGTAaCACTGAAGAcACTAGTGTACCcAGAaCCAGCCA
GgCGCAAGgCCGTCAGCTCCCTCCCCCCCacGTGGgCGAGGgCgTtGAACCTGCACACGC
CGTCCGCaa
>contig301630 length=238  numreads=2
atcaggcagaggacgagaCaaccGCcaCatgatatgcaatcagtcgcacgggattcccgt
gtttttttgtgatttttgtatgcagcttctggttacatatcatgtgcttcggttgtttcg
atcgacgtctattgttttgaagtatgcatactagctgttgcctggccaccagcttgcagg
atgcgtggctccgggtctggtgacaaaaacgtgaatatcatatagaagtaggttgact
>contig301633 length=107  numreads=2
AAAccACGAggCGAAAAatCCCCTCCTCCTGCGCGCGCACGACCcAGTAAACGCATGATC
GGAaGgCCTCCTCGTcGACCCCTtGTaTCCTCTTACtccccGttttG
>contig301635 length=238  numreads=2
atcaggcagaggacgagaCAAGAgagggcgcaaaaTagacacacacacaatggaagacac
aacaggggctccgttcagccacgaaagagctcacttgaaagctgtcaatgccggaggcct
gtcatcacacggcacgtgtgcgttggcctttgctgcaggtcggcaataccaaaccgggcg
ctgttgtgcaaagctgtgggagagtgtataggccacgcaacagcactgtaaatatagg
>contig301638 length=241  numreads=2
ccGCTTCGATtCTGCAATACTGCTGTCGACTGACATAAAGTTtCCAAAAATCATCGAAAa
CGACTCGTCTAGCTATCAATACCCCCGACCcTCCcAAGGGATGCCTCAAAACCGCGGGCT
ACAAGTTtCTTGGATGAGGTATTGGTAGCATAAGACTGCTGTTCGTtACGAGGAgCCCAG
GCAGAAACAaTAGCTCGAAAaGATCTTTCAaTCAGAGCAAAAaTATACACACCcTGAAaC
a
>contig301640 length=241  numreads=2
tgctctaatgcttaaccgtagttgtgcattcttgttcgaagctattatagttatggttta
caagctaaaagtttatatcacttttcttgtgaatgaaacagagtgtgatgagctcttgta
ccgatacacgaactgatgggagtgtcggtcgttagccgtgatgttgtcatcggtcgtcgt
ctctatctacgccacgtgatcgccgttgagtgcttcgcgatgccgttctgctgcagctgc
c
>contig301641 length=241  numreads=2
atcaggcagaggacgagacaaaccggAACaattgcAAatccaatacaaaagcgAAAcaca
catacatgtttattgtgtatgccagccacatgtttcttggtgcgtgtgtgttcgacgggg
aaagaagtgggtatcacctttcgcgaaccaagcatcgtcgtgtaatgtggcggtaatatg
ttgttgctgtcgccttcgtgaagataatatcgggctgtcgtctccgtaataaatgacaag
c
>contig301642 length=218  numreads=4
gCTGCtGTCACaCCGCCCGTTGTTATTGATGATTGTGTTTtGCCACTgTCTTCGAACATC
GCACTGCTCGTCAAGCCACGATTGATGCGACCGATGCTAACGCACGTGCGGCTCATGTCA
CCaCAGTGAAaCGCGCGTACATCACCCTCAACTTGAaAAAAGTCGAGAGTGCcGCTACCA
TGCCcTTTCCTGCAACTCtGTtGCCGGgAGATGGCTat
>contig301643 length=197  numreads=2
atcaggcagaggacgagacaaaagcgggacaattgccgtgagcgctgattggacgtggaa
gtgaaggcacctacccttgacgtgcgctcacaagcaagcgcgaattgtacatgcacgcaa
gaaacgtggttgtgttccttttcgtttctctgtacaatgttgttggtttattctggggtt
acatttgtttttaacgt
>contig301644 length=206  numreads=2
cTgTAACTTGGACATCATCCCTGATCAGCCGACCcAATCCATCAAAACGaCAACAAGCTA
CAAATCAAcAATCGGAAaGCACCATTCGAAAGCAAACCGTCGTGaCcAAAAACaCAAAGC
ATGGTTCTCGCAAAAAAAAanaGGTGGgCTaTTTACAtACAACTtCGCGCCgTGGAaCCG
CcGGCGCGACCGCCGCcGCTGCCGAg
>contig301645 length=230  numreads=2
TGTtGGAGGTTGGTTaGCGGCcATGCGgTACTCATAGCGACACGTATGCAGAGCTaTTGG
GgCTACGAGGgTTttgAGGGggCGGgAGGTACcATCCACCcTTGTaGTTGTTGTCTCCTC
GGAAGTGGGAACCGAaGATTTTtCTtCCACACGTAGCGCGTAGGGCCGTCATTACTCGCT
TTTTGGAGTACATGAGTAGTaGTAGCTCAGCGGCgATGtAGCTGCGACCg
>contig301654 length=241  numreads=2
atcaggcagaggacgagaCAagtggTGCACTAGCTCACGAGATGTaagacaaccgaaatg
aaacgccaacaaaacggtagccaaaaaacacatcatcgcacgagccttcctttggacggt
ttaacaccgcatggtcagaactgctgtcgccaacgggagcggcagtcagtcattcaagag
ttgcaaccgacaacaatcgttcacagctggccgcagcAGCTGAAGCGaatcATTGCgaaA
g
>contig301656 length=241  numreads=2
atcaggcagaggacgagaCAAGTATGAGAGGTTAGAAGTGACACTcgcgtgtcctatttt
agtcttcggtgtgcctcatgtgtttgcacttttcaggtggtctcacggtcttacggtagt
atctgtattgccttgtgtttcctccttttacTTTTttctttgttttttttatgtccaact
acctaggctggtgttctgctctatgtgcttctttgtCttaCGCCGtatcTCCTTCtctcc
a
>contig301662 length=230  numreads=2
atcaggcagaggacgagaCAAGGAAGaaaacttacgATCgcaagCccgctgtcatcgagg
ctgcagctcgacagctgcacgtgcttgatgccggtgagctttcccgacttgagcagcctg
atgatgggcatggtggcagcgcgagccttgaacggtggtggctgcaaggcacacaccgaa
accacataagaaaatgagaaacgagggagagcaaggGAGacagAGAgagg
>contig301664 length=239  numreads=3
AngggcaGGTGGTGcGACGGTATCCACGCAAGCTCGAGGCcGCCGACTtCGAGGCGGACG
TAAaGGCGGTGATTGCGGgTGACCcGCTGCCGGCCGAGAACCGCGACTACAAGCTGTCGt
GGCTCAAGGcAGACCAGGAGGcTACGAAGTCCGAGTACGCGTTCAAGcTGGGCcTCAACT
ACTACAacAaCTGACGAAAGCTATTGTAGCgATACTGGGgTGGGGgTGgAAGTTGTTTT
>contig301665 length=208  numreads=3
cACGCGTTTGGTCTACTAAAAAAAaCAAGCGTCTAAGTCAGATAGCCCcTAGTTACACCG
TCTTCcGTCTTGTACTTGGCACGAGgAACTCCGGTAAGCAGCGCAGCGACAAAaCaGCGA
CAGACTCGGGGTTCACAAaTCTCAACAACAAATCATAACAAaGCCAaGGGCCAACTCGAC
AGCATCGTTAGGGTCGACGnttgCTCAa
>contig301667 length=241  numreads=2
atcaggcagaggacgagaCTaGGGGtaGAGcagtgaaggAGtcGGgggctaggatgctag
gataaggtgagggcgtcgtaggaggcacccggtttttttgtacaagaggttcgcctcgaa
ctggtttcgttctgttgttgttggaaccactctgtactagttttgcgtacaagtgcattc
gtatttagcctcctcggtcttgttaaagtgtatatgTAGTTaagtggCctgcggcagggg
a
>contig301669 length=231  numreads=3
agggggaaGgTGgACAaTTCGTGCGCAAGGTGGACGGGTgCTACTTTAaCgTGATGGGgT
tCCcGATGCACGCCTTCTCGAGACGTTTAGCAGAGGTCATCCGaGaCGGgAaGgCATGAT
GTAGCGCGAACACCCACCTGCATGTGACATCACTTTGAGTGAATGCGTGAGTAGTGACTT
TCGCTGATGGGCGaCCCTTGTGTGGaTTGTTTTTTTTtCCCcTCgCTGAtt
>contig301671 length=231  numreads=2
cGCCTTGACAaGATTAAGATTCATGCATGTCCGTCTCATGAAATGTAGACACCCTCCCGT
ATCGAGATCCCAAAACCTTCATCACCATGTACCAGGAAGTtGGCTATTTCATCCTACAAG
GGAAaTncAATTGCCATGGCCGCTGTTGTGGCTGAAAGACGGCATtCAAAaCATGTGTAC
CATGCATACTCCGCAGTATGACACAAGAACATCCCCCCcTTGTCTCGTCCt
>contig301672 length=167  numreads=2
tGGAGgTGGCAGTATTtGGCtCGGGggCcATTGCAAGATAACGGCGTCTTAGACCGTAcA
TGCATAATATAGTCTAAaCTCGTCCAaCTTGTTGCCGgTGTTGCAGGAAaGaTTtGCGGG
GAaGgTTAGTGTTTtAntATCTACGTTGTAGCAAGTaGGAaGAACag
>contig301674 length=123  numreads=2
GTTTTTTCGTGCGGGTGTCAAGGTGTAGTAGGTtGGTTTtCGTCTCTCTTTGTAaTTTGc
GTCATTTGTCTTTGTTCGTTTGTCCTGGTTAGgTGTCaTTAAAAAGTTACTCttttcttt
tCC
>contig301677 length=236  numreads=2
atcaggcagaggacgagacaatgaaaaataagccgatgaaCATGTtgtaccgatgtgatc
ttcgggcaagacagcgttgatcacagggatgactagtagtctagtgatcatcgtgcttct
ttaacagtcatgcacgcgtatcgcattctcgtgttatcgcgattggttgtgcttatttat
cgtaagacgtagcacaccctattgttgttgatgtagTGGGCCTGCCACCACGgagg
>contig301678 length=241  numreads=2
atggattcgtgcatgtcgtgaATTTGTGTTTGGCcttgGagaaaCtgtttgttctctcgg
tcgtattgtagctaggagttacgctcgtagaaatctatttgttttttgatccaggtgttt
gttcacatgcttgttctaggcagtacgtccaggcatcgttcgagacgcgcgtaggtgtgt
attccaatccttcaaagactggtttctgctaccgaaataaccaaaatggtttgatttacc
a
>contig301679 length=116  numreads=2
GCGGATCATGGgCTGATCTGGTCATCAGATGGCTGTTGGGCGCCGATTTAGCTTTGTGgC
GTCTTTtGCCGTTTAATGCGATCGATTGCtGAAATGTAAAaTGCTtGCGTTtGaaa
>contig301680 length=226  numreads=2
CcttGAAaTCCAACACAACCATTGGAGGGTCACcaGGACGGTCtCGAGAAGgCAGtGAAA
aGCTtAcTTTACTTTCCCGGGcATTtgTCACcAcACCCGAACTCTGTCACGtCGCgACGG
ACATCcttCAAaGCAAAtaCaTAAAAAACAaCACAGGCGGGGTCcAGCCGgtCACACCTG
gATGGTCTCGAGGaGTtCCACCACCTtGgAcgnaGaatCTcGTCct
>contig301681 length=240  numreads=3
ccGCTTTGTCCTCCAGCTCCCAACnaCGCGAGTGGAaCACGAaCAATGCCAGGACAGCTG
GCAGATGCCACAGCGACgCCTTGAAGACTCCTCTGGCGtttgcattggatttgtccccat
caaatcggtaggcgtggtagaggaggtacgcattgaaagctgtgccctctaccgcgaaca
tccagctcgtagcatccagagcggctgctgctaacGGAatgggcaCaaggtaccaagagt
>contig301684 length=241  numreads=3
atcaggcagaggacgagacaaaaaatcctCaCCCAaacatccacttcgtgatgaactaca
taaggccagccacgttgtagaatatttgtcgagcaccgaaaCCaTAAAACCAATGCATAC
AGCCTGATCATGCACCTAACATATAAGGTAAAAAtCCcACCACCtaccAACACATCAACC
CCAAACCAAAAGACTGCAaCAGCTTCCCTTGCAGAATACTtCATATTCATTGGgTGgTCA
a
>contig301687 length=241  numreads=3
atcaggcagaggacgagacaaaaggaagatTtttcacACCCGggctgttgcattcggtgt
aaaatcttcctctcttatgcctttgctacgcattcaaatacatggaagcgccgccgattg
ctgccacaactatcacaccctgcttctatttgtgaaaacaagaacgagcccccgtctccg
ccctgtcgggaattgtgacaccagaacaaatcacaagcacgcacgcttgtgtggcattgc
t
>contig301688 length=209  numreads=3
tGGTTtCGACACACAGTTtCAGATCACAGATGTCCCGATTTCAGGGGAaCCAGTtcAACT
CTGCCCCAGCACGCACCTctCGTCAGCATGAAGgCcGATTTCACGCCTTcACCCTCTGGA
AttGCCCTtGGTTTCAACAGACAGAAACaGAAGCACACAcGtCCCGAcTGCACCCCGAaC
acTTCATTACGgCCCCcaacACACGCCCt
>contig301689 length=188  numreads=2
aGGGACGGTTCAAATAGaTTTTTTGgAACTGCGAGGACGCGGaGCAATAGATACTTTTTT
TttcgCGGgCTTGGTAGGGAAAACGgCTGGATTCGTCGCGCCAGGACAATAATTAATTtC
TTGGTAGAATGAATCCGTGTATtCGTTGGgCGCgTCCGATATTTTACCGTTtATGTCCGT
ATtGgCTt
>contig301691 length=166  numreads=2
aaCCATCAAAaTACAGgtCGTTTGtCTTTTGgTAAGGGATTCTCTGCGGATACATACGAC
ACcAACTAAtGCCACGACGGACATTAGGGGGATGAAGGTGGTtGGTGAACGCCGGTTCCT
TGGTGAAAAGGAAGAAAGGAAGGTAtCGAATGCCCAcAcAACGCAg
>contig301695 length=241  numreads=2
cggaatgtgtttcatgaaccgtggGTTTttCggtaaagcgtaccacacgtttcttgggct
gctacggcaggtggacagctcgatgtccattttctgtcacatttattgtatgcaaatctc
gtgtcttatgataggccagctacttttatcgcacgcatggtgttgatttcgtttgcttat
ttgttccaagtgccgagttgcttgccaccttgattttcatttgtattaggtgtccacgtt
g
>contig301699 length=196  numreads=2
aggggcggTTtGgTGGGggACGGGGgCGTCCntgccgaaTGCGAAGATGGGCATGAGGGG
ATAGAAGTACcATCCGTGCTATGGAGGCTGGACATGTGTCATTTTTCGGGGGGgCGTGCA
AaCcTTGTGGgCACCACAACAGCAGTAGGAGTGCCTGGCAGCAACGTAAGtACATAGCAG
TAATGGGAgAGAACTa
>contig301701 length=215  numreads=3
GGGGGGCTGTGtGCaTCACACAGCAgTGTGAAGCTGTGTGTATCGCGGGgCGGTCGACGT
TAGGTATCCCTGACGGCGGTTTGCTTGGGACAGCAGAGCATAAACATGTCTTGCTGTCGT
GCACGTCGACGAGTTTTCaGGTGGATGTGTCACCGTTGCCTGCAGTGTAAAAGGGCGCAA
TGCCCGCCTGCTGCACAGAAAAaGGaGGCTAtAta
>contig301708 length=119  numreads=2
aGGGGGGgAGgtaGAGTTGTtCATTGtCGTCGTGCGgATtggcGTGGCATtGGgATGGGC
TGgCGGgCGGGCGGTgATaGGTAAAAAaTGaGGAATCGAATGGTGaTGGgAggCCGttt
>contig301711 length=213  numreads=4
atcaggcagaggacgagaAgCTCGACccATCCGGGcTGTATCGAAAGATGAATGGGGGGG
GAATCTTGGAGCGTtCATgCCACACGAGCcAGGTGTTTAAGGGAGAGCATCGCTTGTTGT
GTTGCGAATAGTGCATGTACGTCCATGTTTAAGCCGCGAAGTAGGTCTGCTACGGCAGAG
TGCCAGCCGGCGTCGAGGATGGTTGAGTAGCTg
>contig301715 length=232  numreads=2
tagcacccacgggcccccgaaccatatgttatgcatacaccctgccgtgttgggaaaagc
gcatgcctgtggtacacgtactccaaaaacaccagcggcgacaagtgtacaccagctcgt
agcgctgaaaaaaaacagaaacaaaatgataaaaaaactcgatagaaactccaagatacg
tgaacagccgagcctgtgctgaaaaaacctctcaccgcatacctgtagcaca
>contig301719 length=241  numreads=2
atcaggcagaggacgagaGcgagttggacacggataggcCGACccTgcgaaacacagcac
tgccatatattcgcgtcaaccatttcacaacccgcttaagcaacgcaagtccaatcatct
ccgcaaccaacaagcccctggacttggcagcaaccggtatttcacaagcactactgctgt
tgggtcggcgaggaagcagcaagagtgaatgccgttttgcacatgggacaggatcgggcg
g
>contig301722 length=241  numreads=2
atcaggcagaggacgagacaaggcgcggattaGGCACATGACGTCgggaagaacctgctg
gcttctctttctttggctgcatgccggtggttttaagcagttttttgcggatagagggcg
gggagaatgtgttgctgttttggtgcgaggattggaagtgtaatgtggttgtgggattca
gtcgagcgtgtcgaacagcgtcgcatgtttgttttcttggttagacagcggggggagtat
a
>contig301725 length=241  numreads=2
atcaggcagaggacgagaCAAGAGCAtgtaGgTATaaaCGTCGTTacagatgtgcctgcc
ctacaccgccgtcgagacgatctctgccccgccgtcatacgccctggtttaagaatctcc
aagcttcacgcgcatgtttcccctcgcgatctatctcaccgttgcgggtcgttggccatg
aatcggtgcgtttgccaggcgctatgcaaacccgccggtcactttttgcaggagttggcc
g
>contig301726 length=201  numreads=2
cAGGAAAACGATtAGgTATCGGCACGAGCAACGAGTtCAATCAGATCCCAAAGCATCTTA
CCCTCAACGAGCTTGACGGgATCGTTAAAATGGATCGATTCGGACATCCTGTaGCATGaC
AAGCGGTtGAaTATACTTTCTCTATCGtGCACGAGATACACTGCCTCTTGTtCACCAcTA
TCAaCAaTTtCntcGCTGAat
>contig301727 length=239  numreads=3
aGGAGGgaGACtAACGGgAGCAATAtGTtGTGTGAaGTACCTCGTGCTTGTTGGCGATTG
ACGGGTAGCCACCcAGgCCCGAATTGTACCGCGAAGACACgCGCCCcTACACTCTGGgCT
gATGCCGgCCcTgCAATTCGCTGTGTTGGTAGgTATGTTTCcTTtGACTGGCTGTTGACc
TtGgAAGCAGACGTtAcaCcTCAGTTTtGTACAAGGCAATGCCCCGcGAGGCACCTcGC
>contig301729 length=228  numreads=3
GGGGtATgTTtGCTCCcATGGTGATCTGAAGGACATAGGTGATCGGGGTATGTTCGCTTC
ATGgTGATCTGTAGGACATAGGTGAACTAGCTCACGATGTGTCcTATGTGTGACTCTGGT
ACTCATTGGTCATGGTTGCCaCTGGGATGTTCCCGTTTtCTTTTtCATGAGTGgTACaCA
CCCTGTAAAGGTGAAAaTaTCTGTAACGTCGGAATTACGgATAatttt
>contig301732 length=241  numreads=2
ttgtcttatagggaagctTTgcatagatAgctagtTGGAGATCTTgtctggcacataaat
gtggcgatttagtcccgacaccaagggacccggcctcttcttgccacttgttggcaacgg
ctgggttgttgtcaagccttgccgcaacacgcgggccgacgaaagagttgttgtctgctc
cgtgggtgtgtgatcggccacacacctgtcgctcctTTctcctaGGTGCTTGTGaatgcG
t
>contig301734 length=189  numreads=2
tCCTATGTAGGCACCGTACTGAAATTtGTGCTTCGACCATCCTGTCGGCCCCGAaGTCCC
GCCAAGCTGGCGCTtGGTATAACcACCAACGGTAAGCACTGCTGTGCACGGGATTCCGCG
CTGTCCGCTACGgCCAAATCAGCAtGaGCAAGGTTTGTTtGtAGAATAcAGTAGTGAGGA
CTGGGTAgA
>contig301738 length=200  numreads=3
AAAGCAAaCAATCTGCCCCAAACCCGACCCtACCcTACCTAACAAATCCCCATATCGAGG
CGGGCGCGGCAACCATGCGCGCAAGCATTGAACCGCGCCCCCTTCcTGTCGCCATCCAGA
GGACGCCTCTCcTTGTATtGCGACGCCGCcGTTTCGTGTGTAACGTCGCGTGAAGCGTGA
TACcACGCCTCTTCCTTccc
>contig301739 length=241  numreads=2
cagcagcagcagcagcagaaatcgtttgtaaagcaccacattgaaccgattcatcatgtg
tggcaaacgtgcaagagacaaaagagcatattttccaaacggagcactgccgccgttggc
aaaaaaagatttaaaaaacaaaacggcaagcccaagaacggatgccaaatgcacgatgaa
agaatgccgctacgtccgtggtggacgtcgcggcattcttccaatagtctcgtcctctgc
c
>contig301743 length=241  numreads=2
acaggtgcgctggctgcttggagaagttattatagcatacgaacgagctacggtgattcg
atcacaaccgtccaaaggccacgctactgctgtgtccgcgccacacatcgatgacttatg
atcttatgatttgtacaaaacccgtttagaaaactcgcccaacgggcgccccatcaacat
gcgtccccacaagaataaaatacaaaacaatatgtctggtcgacaggtacgacaggtgaa
a
>contig301744 length=238  numreads=3
atcaggcagaggacgagacaaaaggggggtataTaTcccagaagcggcacatgtgatcct
gagcggagccagattctagattcgtgcacgtgcataggagacgatagttttgtcaatgtg
tttttgctcgtcgtgggcaacgtttctttggacggttgtcccttttcgtaacaagggacg
gccaGACGATTCCATAAGAAgTCACCTCAGGTGTTTGAGTGTtGCTAGTTAGCAGTTG
>contig301748 length=211  numreads=2
ttCTTggCcTCcaCCCAGCCAAATACACGCGCGGTGTAGGCTATATGTTgTGGAaCGTAA
aCAAATACACGCACACGTTCTGTTCTTCGTACGGTTCTTAATGTGAAGACAACAACAaCA
ATCACTATTATTCCCGTTCGAAGACAGTTCGAAGTTCGAAGGAAAGGAGTtCTTCCAAAA
AAaCAACGCGTATGCATACCATACAGGAAAt
>contig301749 length=241  numreads=2
atcaggcagaggacgagactaagcataaactaattatATccattgttaatccttaaattt
tgaaaatgtataatcaatataacttttattatataactggatttatctctaagtcaaaat
caatttaatagtcttttaaaattaaaatttaaaatataattttaaattagatttattttt
tcataaattgttatatactataatataggtattatttagtgagggggttagtatgaatta
a
>contig301750 length=240  numreads=2
atcaggcagaggacgagcaaaaagcggggattgcggcaGGGTTATcaagagacagcaggc
aaagcaggcggatgtatgatccgcgataactctcactcgatacagcatctcctttgacta
gttgcccacaaccatcttggcttgggacgaaggttaatctccgttcatggtgagcccatg
caaaagtacgtcctggtcggaacccaattctggttaTCccatgacgacccaaagcagcgg
>contig301756 length=241  numreads=4
atcaggcagaggacgagaCAAAAAGGTAGTAGTTACAGTAGTTGTagtatgaggaaaatg
tcgatgtcggtggccagccccgggcaacggaagtccagcccgaatcgaactccaccgaga
cagtgccgttcgtccggtcaaAaaaacatgacagCATGTGAGGAAgCTTACTGTAGAAGG
GAgAGATAGATACAAGCCGAAcAACGTAACAACGACCCAAAaCaCTCGCCGCTGCCACCA
C
>contig301757 length=241  numreads=2
atcaggcagaggacgagacaagggggaagtgggcataggaattgggggcacctctgcaac
atgtttgcactcttcggcgcgtgtgtaaaggcgtgaaaaagaaacgcagtcttacgaaca
agggaggttttctccacggtttcggctgcgaaggtttcggctccattgtggtcgagccca
agggttgcccatgctctgagctctaccgcacccttaatcgccaccgcggatatcgcttcc
t
>contig301758 length=136  numreads=2
AaagCATnggtgAAGGTAGAGcGTGGgAAGTtGACAAAGTTTtCTTGGGTTCTACTGTCG
TGTTTTCGCCTGACGTATTCAACAGActGTTCACAAACGAATCTGAGACGGATACGCCAG
CAATAGACTTAACACA
>contig301759 length=114  numreads=2
TTttGTTTGTCGatGTATGATGGTTGGGGGTTCTCCCCcGTGTGATTACGGACAtttttt
CTTtcGTGCATCAGTCCAGgACtGCTGCTGTGTCTCACAAGAGAGAGGGACCTa
>contig301760 length=240  numreads=2
aTGTTGGTtGGAAaGAAAgTGGGTTTACTTTGGTATTGGTATTGCACAAGAaGGGCCTCC
tCTTtCGTCGCCGATCTTCTCGGAGGGATACACAATGATGAGGGTGTTtGAGATCGTGTT
TCGGCGTACGTACGATCTTGgTAGCGCAATGTTGAGnaggAAAGgTCGGTCGAGTCACGA
ATTGTtCTtAATtCGCTTGACGGAaCAGGCaGTACGCATGAGAAGTGAAGTTTtCATCGg
>contig301763 length=176  numreads=3
aCagAacAgATGGTGAaGCcGccGaCAAaCgCACACATGgCCTGgTCTAaGGgTAGTTGT
GCTCGCTGCTAATAGTGCTGTAGCTGTATCGCAAcACCCCGGTGAGAAGTGGcAAATGCT
CGCACCCGATCCTCaGTCGGTGTCAATTCATTTCAGCAAGCCAAACATACCGTCGc
>contig301764 length=159  numreads=2
tacaagtaggagatagttcatctaagagatacaagtacgaagtatgagttagttcatcag
agggaagagacaggagggaagtttctcgtcttgtacagtaccgactacggagcagaagtg
gtaatattctttcgctcgtgtggtgttgaagcgttgtgt
>contig301768 length=241  numreads=2
tgaaaaCaatatcgaacggtcGaaggcctttccgtttcgcgcgaaggcagccgtgagcgc
ttggtgccatgcttcgataatgcggtctcggtcagcagccgaagcgtggcagaacacgct
cctagagtttttgaaactgctcaaagtcgccacagtgcaatgcgtgtactctccgtcata
cgaaagaatggattcatccaaactcgccatctccttcgCcattctttggtagccttcgtc
t
>contig301771 length=241  numreads=2
gtacagaccgaacgaagaCCATATggccccccatatTATTATAGTaagtacacaggggcc
agacgacgcctggtattcaaatcttaaatgcatgtgtttccccaagcgatttgcaaaact
cgccctcgtgcggcgtgatatgcatacctgtgcagccactgatcgaaagatgcaccctcc
caccaacaaagagaggatatagcacgaaaaaacaaaaaaatcagcatcgcCCTGTCccac
t
>contig301774 length=236  numreads=2
CAGCAGGCGGCGAGAGCCTtGGATAAGATTAAGGAGCTtCTTGAAGAGGTGGGATCGAGC
ACTTCCAAGGTGGTGTCAGCGCTCGTCTGngTCCGaGATTTGGGGCAAGATTTGCCCGGG
gTTgAGAAGGCGTGGGGCCGCTGGATCGACAAGGACAACCCGCCTGCGCGAACGGTCATA
CAGACGGGAGCAATCgtaggtggcggtgttggcggcgccaagccgcgtcgaggggg
>contig301775 length=125  numreads=2
ccAtGGGTAGCAAAGGGCGCACGCAGCAGCATCGGCACGCGATCCCTCAaTAGCAGAGCC
ACAAATACCCTCAAGACAAGGGAGCGCGCCGCTACCACCACCGTCATGGCTCaTGCTCGG
TGGtt
>contig301777 length=439  numreads=4
GgAAAGGAGCGTtGgTCGGCGAaGgatGaCtGgtgCtCGgTGTgCgaCAACAAAaTGTGG
AGGTCACTGCGGTCGAtGCGgggtggAATGAAaGCTGGAGGTCgTAGATGGTTtGGTGGC
GGGTGACGTGCGCGCTGgAcgTGTGTATGTATGGGgTGCATAGTGGCGTTGtGGCCcTTG
CcTCncTTGCCTCAaCCACGGgCGGGGGTTCTATACgCGAGTGTCcGgcGTtCcGTGTCT
aTCGCgTTTCTTTcAGaTGATctcgttggcgtgagagaacggcagcgtgcgctggtttgc
gtggtagttggggtgaacaacgccggcagagagatgggaacggacggccgatggcggggg
caccgttataatgtacagagttagatccgtgtggcttgtgtgtcgacgcaacatgtcaga
aattatagtatcaagcgtg
>contig301778 length=240  numreads=3
gAAACATCGGTTCGATAGCGGAGCCAaGAAATCGACCatGCCGGAGGACTTGAACGTGTC
TCCATCGGGGGCGGgACAATTgaaGACGACGAAAACCCGGAGGTGACGCcAGAATCGAGA
CAAGAAAGACGTGACGGGCTCAGCAGCCACGGTGgCGATaGTTCCGTcAGGCACAAGAAC
AaCgAGGGGGGTgCAAACGATAGGAgttgtatacgtctCAggcaaGGTCtacacgacatc
>contig301779 length=200  numreads=2
cGAGCGTTTTGAGgAGGAGgAAGAGGAGGGAGCCGCTTCGATGGTTGAAAAGGTGTGTGT
TTtCGTGGCGAGGAACAGATTGGATTTGGGAAGGgTTGGGACGTGTGGGCCGCCCACcTT
TCTGTGTTGCTCGCGGGTGCGCACAAGCTCCGTgTGCCTGATCAAATTTTCTCGGACCTA
CCACACGTGCACTGTACACt
>contig301781 length=170  numreads=3
aCTGGGAAAAGgTGGCAGCAGTTTtCTAAGCGATTCGCGTGGTGGACATGATCCTCCCcT
GgTtGtCCCcTagacagagaacaagtgagacgAAAATGTCTCCTTGGAAAGTATTTGCCC
CGTCTGaCTGATGGGAAACCCTTGCTAAGACGATGCTCGATCTCCGCcaa
>contig301783 length=176  numreads=3
AaGAAGAGTATGAGgAaGGGCTtGCGGATGAGGTCGnGATGTCGGAGGCGGAGgAGAGGC
TAGTCTCAAGCTTCATGAACGCTGGTGAGAGCTGGTGTAATTGTATTTTtAtGTACCTtG
AGCTGTGTGTCTTGTCGTATCTGGTCGTTGCTTCACATTGCTTTGTTGCGCTTTCg
>contig301784 length=125  numreads=2
TCAGGCACaTttcGGGTGAGCGCAATTGCTngggggacggACCTTCtntcGCGGTGGGTC
TCTGTGCcGTcGGTGAGTGTTCGCGCTGCCGCGGTTTACGCCCCcAGCggaCCTGATGCC
GCCAt
>contig301785 length=104  numreads=2
gCTGAngCGCGTCAGGACCtGCAGCAGAAGGgCAGTATGTTACGTTGgCCTCcTGCTGCT
GGTGCGGCCcGCCGTCTTCGGAAAAaTAgCCGAAGCCAAATccc
>contig301787 length=176  numreads=2
ccTtGGGggTTtAaCCCCcTCgCTTCCCcGCGgTCCGGTCCTACGCCCGGGCTCATTCCG
GCTGGCCCCACAGGATTCGCTCCCGATCTACCTGCCCAGCCAGTCGTCACTCTCGCTGGA
ACCCCAGGACTCGCTCCCGGTATGTTGTCCCAGCTGCTTtCCcGCGGGTGATTTCg
>contig301789 length=327  numreads=4
CGcgCTGtgTCATGcaCGTTtGTtCGAACGGTAGTTcGGAGAAATGTGTAGgTAaGATAT
AGGGACTTGaGATAcAACACGGAGCGACCGGGgTGGgTGGCACGTACGTGTAGTGTGCTC
GGCGAGTTCTGCCGATGATGCGAACGCcGCAAGACAACTCCGGGCAATTTGTTCCAGCAA
GTGTGgTGGCACCAACGCCTTAGGTCTGTGCCCCACAGGATGGCACGtGGTTTATGACAC
CTCAAGtGGGCGGCCGCAGTAACTAGGGAgTGGcTGCGAgAAAGGCTGATGAGAATGATT
TCCGtCTTgagaaagtgttgttccaag
>contig301790 length=241  numreads=2
atcaggcagaggacgagactaatgaaggggaTcttccgattgAtgttgcggataaggcct
tcagagattacgagtgaccacggagtgtgcggaggacagattgcggtaggggccttgggt
aacacaatgcggcaggagggggccttgtgatgtgctttctgccagtcacgacgcaacaat
gatctcggctactgttgttgaatcgcaagtgttcgactctgtaaatgttccctcgatatg
a
>contig301791 length=199  numreads=3
GAGAaGACAACGAGAGCTTCGAGCACTACTGcTCCACCCTcacaacagccTCCTGCTGTT
GCACAAGGCAAAAcAActGttAcAGGtAaCcgCCCCCcTtCATCCAAAGGGCTTCTAGAA
aGCGTTtGCGGCGAAGACCCCGACTGCAACGTCCcAaCTGCTTACGTATCACGTcGGTCG
TGaGTGCTCTATTGTTAGt
>contig301794 length=152  numreads=2
aCCAGCACTGgCAGAAGTGCGtGGAaGaTGCTGTgACAGCACAACTAagtcaacactcgt
acgacttctatgtacagtcggcgtctggtccatacttctgtagaaactaataacaagaaa
tgtatcacgtcacgacgaccatcctgtgagta
>contig301795 length=191  numreads=2
ggCAATAGTATGGCTGGCGACgATAGAGaCGAAGGGATGGAAGAGCTTTGGCAACAGCTG
TGGGGATTAGAACCGCCGTTGCTCAAGAGAAGCGCCGACAGCAGTGACCCGaGGTCCTTC
cTCCGTTGCCTGTATCTAGAGTATTCCGAnctAACTAGCGTATTGTACCCCGCATATTGA
GCGTGAGAGCt
>contig301797 length=209  numreads=2
ctcccgacgagaaaaaggtggcagaagtttctcgagaacttttccaggcgctagagggcg
aagggcttacacccaagggcgggttgctggtctaccagtaccaacccccgttcatgcccg
gtttccttcgaacaaacgaggttgccgtgagggtgtaaacgctcatcacccaccatcacc
ataagcaccgctgttgtgttgtcgatagg
>contig301799 length=302  numreads=4
atcaggcagaggacgagcttaaagtcaagaggagtcgagggtagagggTAgAGgATATAC
TAATGATACCCtAtCGATTTTTGGATATTCGGCCGCTGAGCCTTTTGCCGTTTGCGGTGA
aGACGCAAaGAGAAAAGGCACgCGCAGTTActGTTACTACACATTATCTTTGTCTCAGGT
GGAAGGAAGGGGGAGGGGGCcGCGGGgAGGTGATACCTACCCGTGGCCTCCcACCcTAGT
TAAGTTTtGAAGGGGGGGAAGAGCTGATTGACGTCGAGAaGTATGTGTCTgCaCTTTcAA
Cg
>contig301800 length=241  numreads=2
atcaggcagaggacgagaCAACtatgggcggaaagcgctcgcgttcatccggtggcagcg
gcggtggcgggggcggcagcggcagcggctcgtccgcctcgcctgcttcgcagatgttca
ggctgtggtcggtgctaaattcgacgcttttggggtacttgccgtctgtcccgccttcat
ctacgccgcctccgccaccgtccgatggcaaccgtcgtgctcccgcggctgctgctcctc
c
>contig301803 length=339  numreads=5
tACCcGGGTCTGTCCGCCncttGGCGAAAGGACAtGGCAGCTGGAGAGGACCTATTGCCG
CCGGCGACAATCTCGCGCCAACACCAaCGAACCtCTTCCaCGAACGAGAtGTGCTCCGTG
CAACGgCGAGAGGGAtAGCTGACGAGAGAGCGTGGGAAACACGGATCGTGGCCGGTCTGG
GgcATTCTAGAGGCCGTAGTCCGTGCAGCATGTCATGTGACAGAGATCGCGTCCaGAAAT
GACGGGTCCTAAGCGCGAGTCGATGGGCAGCAGATGTAGCAGCTCTTCTTTGCGAGTTGA
TGCACTAGTGTATATCATGTTtCGGCAGGgCTTGTTgtt
>contig301804 length=241  numreads=6
cTGATCGAAAaCACACCctGgTGATGGAaCAAaGAGACTCCACCTCACTACATGTATGTC
GCCCTTAAAGAAACCTAGAGCAGAGGCCAAAGCACAATGCAAAAGTGGTCGTGTTTCCAG
CGCTCTCGGCCGGTGCGGAAACCATCCAGAGTCGCGAACACACCGACAGGAGGCAAGTAT
TTATAGTTCAATTCAGAGGATACGTTGACACTTGACCTTTGAtCCAaCCCTTGTCTCGTC
C
>contig301805 length=206  numreads=3
aGGAGGGCTCTTTCTTGCAGgCAATCCTTTTTTGGTGGTTGTAGTGTGGCTGTGCGAGGT
GGGAGATAAGTACGTTTCTTtGTGTGTGTTTTCATGAATGATTCGAATCGATCTCGCCAG
CCGGCTGACCAAGGAAAAAAaTCGTCAGTCTTntATCATAAGATGACACACTAGAGCACG
CTTtCTTTGTGTCGTCGGGCTGGgTA
>contig301806 length=237  numreads=4
atcaggcagaggacgagacaaggggttgaCGGAGAGGCTCGTTAGCGCGGCGAGAGGgTT
CATGAGGGCCATCATGCTCGGcaagaagaagtggagcgcccttgtgcagcaggtgcgttg
ctgctgctgttgttgtcgtggtcgtctgtgtcgtttggggttgccgttgctgtcgctttt
gtggttgttggtgcctgtgctgttgtgcttgcggctgcggcTgtacggttgctantn
>contig301807 length=241  numreads=2
atcaggcagaggacgagaCAGAACTTGagtttgggAGTATGACCTcttgctgtcgctctg
gcgactggcgacggactggtgtctctacgatatcgccccacgccagcggccactggccga
gcacgtgcctattctttgcctgcgggcttcctctgttttTTaccagcgttttgtccatta
gatcaacacatattttgaaagcacggtaccacaatatgtagtccctgaaccctgaacact
g
>contig301808 length=217  numreads=2
tAATTtACCAaTTTCATGAGTnaccATATCTAATCCTAATGCaTTTAACTCTCTCAaCAA
AACaTTAAAAGATtCGGGgATGCCGGgTtCTGgTATaTtATgTCCTTtAaTAatAGCaGT
AAAAaCCTCATGTcGCccATTAATATCATCGGACTTTATAGTTAATAATTCTtGTAAaGT
ATAAGCcAcTCcGAAAGCTTCTAAAGCCCAAACcTCc
>contig301810 length=199  numreads=2
cGCCTGTTCTTGTTTTATTGTTTGCATACATCCCCTCGCCATGTCAGCAGCTCTTTCCCC
CACGGTGCAATCTGCCCCTGGCTGgTTACGACCCTGGCaTTGGTTTATACCTTCTATATG
TTGTTTTCGTTTATTGTGTTACTTCTTGCACATCTGACGCTATAGcTTTGTGTTTTTTtG
GACAACGTAGCcACCAACg
>contig301812 length=240  numreads=3
atcaggcagaggacgagacaattgacataagaatgctaccgcgtccagccgagacgatag
gacattagacccatggtctcaaagcgtgtcacgccaaactgcaaccttcaatctgctgag
ggtcagagctggcaattcgtccaacgaagatacggcagagtggccatggtttgttagtgg
ggcacccagctgtaaagccagggccttaaagtgccacgcgaaaagtgagtagtgccgcaa
>contig301818 length=187  numreads=2
aTtGGTGCtGGGAaTTGGTTGGAtGTGACCCATGCCATGTtAGATGCACTCTGAATCGGG
TGACAAGAAaCCCCTCGCGGAGGCcAAcGtGGCTTTCAAaTGCTGCATgTGGCACGCCGA
GAAGCGCTTTTctCTGCTTGTTTTtCGTTGAGCGTCTCTATTGAaTATTTCGAGgTTAtC
CGTGCaa
>contig301819 length=179  numreads=2
gACTGCCCCCcTTAGCCCcTCGTCGGGACAAGGCACAGCCGGTGcTGcAGgTTTTGaTAG
TTtgAGGTTCTAcTTCAaCAGCAGCGGCTGCcACcATGCATCGCAgAGACCGTGGACAGA
aTGACTCcGCCAGaGGGTGgCAcGGTGGgATATTCgCaTTTAactCGTCGCGgAAAGCt
>contig301822 length=192  numreads=3
ggcgacatcatcgactcaatcctcatcattgctcatccacggcaaatttgaaaaattgaa
aattgtgaatctcagagataacatgcggcttcgtcgtcgtgggtgacgtcatcggacgac
cacggaattttcgcctttctttggaaccttcctttaaaaaagttggccaatcaattaatt
gcgggcaccttt
>contig301823 length=241  numreads=2
gataacacttgcctcgcgAGGTCagcgagcagccccatctacctatctatagactacgtg
taccgtttcttgagaaaaaagtctaacagcagtggtcaggggagacttgaactcttctct
gacaagggacgtagtggtgcgacgtcgttgtagtaccgatttctatcgacaccgcccgga
aaacttctagcgtgactttcgctggacaacgtacagcatggctacaatagactcccttgc
t
>contig301824 length=190  numreads=2
gagcgtcgaagaattccaaacaaatctcaagcgtaggGTGCtcgtgggttcttgtttttg
catcagtgtgataactggcaacccccccaggacacagggccaaaaattacagcatgaaca
gttattatggcggctcctatcgcaggcaaacctattacaagcccacagtaacccactgcc
gtatgcatag
>contig301825 length=241  numreads=2
ttctaccctacagttgcgACcaacctcatcccaccgccccctggggctcgggctcagtca
gatgtgatgctgataccacatcgttttcgtttggtgccatcctcgtcgatcgttcttcgt
ttctctcaggctatgacggcggtgactgctgcgagtgcacatgcgtggtgaggagtcttc
gaattgttcatacacagggtctcctgaattacgtttgctttctCGttcctcggcgtgtct
c
>contig301826 length=230  numreads=3
aTCCAGCGCTGACgTGCTTtGCTtGTtCTTCAAACGATAAGTCAATCCTCAACGCGCTAt
CTTGTGCTGGATTGTTGTATTGGACACACTgccATCTATCGGATAGACCCAGAGATACGT
AGATCTACACCAGGTAGCTCTCGATGGATTCCCCCAAGACTCCTTCGATGTACTTGACCA
AaGCGCGGCACTCGCTCTCAACTTCCGGATGACCGTCCTCCAGTAGCTCa
>contig301828 length=228  numreads=2
atcaggcagaggacgagacaCAtcacgcccatgcggcGacagATTgcggagccccAcctc
cttggtgcggcgggtcctgctcacacacagctgccgcggccgctgtctgctctgcctact
ctgtgtctaccactgccagcaacagacgctgctgatccactacgccggagttccgtgtgc
tttgttctacagaacacgggatacaggtacaaacatcgcatctcgttg
>contig301830 length=178  numreads=2
ccTTCcGCCGCAGCAAAGGAcAGtAACGgttCGCCCGCCCCCGGCAAAAAGAAACAGAAA
TGGAACAAGCGAAAGCGtCGTCGCTAGCTAAATtATGCACCAGCTTTTAAGGAGAGCGGG
CTACgACcGGGTGCTGGCTGCCCGAGAGCAGCAATGtCATAGAGACGTAATAAATAGa
>contig301831 length=432  numreads=3
GGTTAAATGGTATGTGAgTCTCGTACCCAACTTTtACAgAATATCGTAAGttggaagata
ttttttatctatttgtgttgtggcagtcagtgtggccgggaatgtgccttgtttgtttgg
gtacaagtgagaggcagacggaatgacagaagttcaacaacgcaagtacgtgcatgcaaa
aaatgaGGGTGTTCgTGGAAGATTAAGATTCGCTGCTGTGTGAAGGaGTCtcgttccgtt
tttggcgatgcttctgtctctgccgcagcggcacagactgctgctccacggccatgttct
tgagggctgcccctacctttttgacgattcgcttcaaaatttgtgtgtgtttgttccccc
gtacatatgcatggagcaatctccccctggccgtggctgataaattatactcacctaaca
aaaaaaaaaaaa
>contig301835 length=211  numreads=4
GCCGGATACTTCTTTATAAGGTCTGAAGTGTGTTTgTCGCGTGCGGGTtCTGAGGGTGAG
AAAGCGCAAAACCACCCATTTtATTTTtGTATTGTCTTTGCGCGCTGTGGACAATGGACG
GgCGAGCAGCGTTCGGGGCGgTGTTTTTTTTTtCGGGTGGGCAGGCAATCTTACAGCGAA
AGACTGAAAAAGTAAATAGTGTAGTTATGCA
>contig301838 length=252  numreads=3
atcaggcagaggacgaGACAACAAgggCGAGAACGTAAATTCTGCAAGGACAAAAGTCAA
AACACCCAAGAGGGAGACAGAATTCTGTACAACATTTCACCATTCCTCCTACGGCCTGGG
GCCAACCACGTCATACTTATCGCAGCAcGCCTCGCTCCCAAGGAGCCCGAACACCTGCCA
CAAAAACCGCGGCACcGCcAaGCCcACATCAgCggaacaacaacctccacatcctcttgc
ctcagccgcgcg
>contig301841 length=241  numreads=2
aacagcgccaccgagggcagagggtactatgcgcaaaaaCGGGtgagcacgccgatctag
ccatagttagcgttatccagtccgtgtgtgactcgcgcggagcaaaaaaaaagctttgtc
tcatactcattccgcgggcaaaaaataggcagtacgggccacgggccacaggcgccggaa
ggggcacttgcaccttctgttcactgctgctgtgttgaccctcctccagctacctagcta
c
>contig301842 length=241  numreads=3
atcaggcagaggacgagacaagaggggcgatcccccttctgctgtgcatgggctagcatg
cccggcgcactcactcgttaatataccaagcgaggtcttgagtcaacctttcttctctgc
gattctgacaacaagctgcccgcctccaaacatgattTTttcggctcggggcctgtgctg
acttgcacgtcgtctcttgtttgtttcgggaggtagattgtgtgcgcgtttcgagttctc
c
>contig301843 length=211  numreads=2
cACACCGGAGCCGTGTGgTATGcgtGTCTTGGGTATGTtGTTTTCTCACCGCCCTTATCT
GGCCGCTTGCGAAATAaCGGGGAGCGGGAGGCTATCCAGGCCGCCGCCTTGTTTCGTTCT
TGACGTGATGGGCATCATAACTCATgTTAGGgTGGGGGGCAAtATTGTACCCCcGTGgCC
GCCGCcGatGCTCCCCAATTtGTCCGCCttt
>contig301846 length=228  numreads=2
tAAACCtACTTCAGCCCGGAAAGCAACAAAACGTCAGCGTTATGCAACGAGcGCCCGACC
ACGCAACCGTCGGATCGGAGCAGTGGGCGCTtGTTGGCGTTTGTGGTAGTCTCGACTTCG
AAGGCGACCAAGTGAAAACATGCTCACGGATCTATGTCCAGGATCAATTCGATGACGgTT
GCGAGGAGAGCGCCGGGGgTGGCAAAAGCTCGTCCCcACcAAaGaCGa
>contig301850 length=167  numreads=2
ACAAACTTCCGCaGgCTGACTggCTCGTTCCGTAGTGCACCGCCTtGAnaggAAAGATTG
CCCACCTGGGTATCGAATGGGTACCGCCCCATGTTGCTGACACCGCACGTGTAGGCTCTC
CCGAGGGTCTTAGCGTTTCGACTTtCGATGTCGACGGAAGCCCAAAt
>contig301854 length=157  numreads=2
gTGGGGACATTTTTTGCGgCGGTTGTGAtGgCGAGAGaGCAaGAGACACAGgAAgCGAAA
aGTaGGGTGaCAGACCcTtGACCTGCCCTCGgCACATgTCGGGTTTGTGCATGGCCAAGg
ACgTcAGTCGGTcaCCcGAGTGCCCTGCTTGGTGCCg
>contig301856 length=207  numreads=2
atcaggcagaggacgagacaaataccgccaaccagcaagcaaccccTcGtcactgatgCc
cagcactgtctggCCgatgccccgccgccgcacagccttgagcaactgctcccactcgtc
gtccctctcgttcactccaccaagcatagtggtcgcgagggaaactgagggcgatattgc
cgtacagaagactcacccaatacacgt
>contig301857 length=241  numreads=2
atcaggcagaggacgagacaaaggggggtagcagagagaccgatgggttgacacatagag
cttacattgatcgacgtaggtgtaagctgttctcctgctggccgtgatattgtttttgtc
ttgaagggcgtgtgtgtgctgcggtagtgcagacgcttgtaatatagcatgcacgtcgag
ctttcctcttatcaggcagactttgattgcaatgcgttgggagttgtcgtaagcttaaac
c
>contig301859 length=241  numreads=2
atcaggcagaggacgagaCAAGAggggcattcccaaGACgtgggggggggagcagagaag
cgactgcgaccgcccctcgggtttcactgtcttggtacctcaacgaatctgccctacata
ttgctgtgccccgaaaaaaacgggcatccacccgtcccaaccgatcaatgaatgcgtggg
tcgaggcatgaaacatcaagccacgacgaagaaatggaaaatgttaggtAccaaCCCggc
c
>contig301862 length=199  numreads=2
aataataaaaaaattaagccttgtttatacgtgttatgttgtaaaaaaattaatgttgta
cctaaagctgcgtaagctaaacgataattaagttcttgtatatagtatatagataattga
agtcttttcattgattaaaaagatgagcttagggaagatagttcaattggtagaactttg
gtctcgtcctctgcctgat
>contig301863 length=213  numreads=3
atcaggcagaggACgAGACacAtACACAGAAaGAAAGAGAGCAAGAGAGAgACCCCcGCC
GGGGGAGCCCGATGACTAGAAAGCGTGATAGCATtCTtAATCCCgCTTCAAAGAACgaCC
GTCTTTtCaTCGGCCAACcAGTTCGCACGCTCGATGCTTGTGAAAAAAGAAAaCaCgCAC
AAGACGGgCACACACACGCTcTCAACCTCAGtt
>contig301865 length=174  numreads=2
gCCaTAGCCAtACTTTtGGGGGGGCTCGGATGTTGTtGTACAATGTCTCGGATGCTTTGT
GgTACGGTgCccGCTTGaGCTGAACCGCTTGCGCCATTACGTCATTTCGCCCGGTTCGCA
GTGGTGGgTAgAGTtCATTTTTTTTGtAGTCTTtCGGTTGATGGTGTGTCGAgg
>contig301866 length=214  numreads=2
cccGgTGAAAAGGgAAGTCGCTCTGTTTTGGATGGATTCATGGgTCCACGgTTTTGTCGG
TtGGGGgATTGTACAaCATACGGTCTGTTGACTGATGTCGTGAATTtCTTtGTTATGAAA
TGCTGATGTACTTTCATAGATTGTTTGTGGAGGTCGGTTAAAGAAGGAATTtGTCATTaT
CGACGTCGCGAAaTGCTTTGATCGTGAATTGtCg
>contig301867 length=248  numreads=5
atcaggcagaggacgagaaagggggggggcgggtgggcgtggggtttcacaacagctccg
tgccgacggaagctgtatgaccctttgtctctcgctggaagtatgcatatgcatacatcg
gaggtctggcaaccacttttaggcagtgccatcgtgccgccgtagctctactgccggaaa
gagttgtgcacgcatggtcgccggagggaattccaccgcgcgaatgggcatcactagtct
ccaanggn
>contig301869 length=144  numreads=2
cTTTCTGAATCTcACTCTGACTCTGACTCTGACTCTTAGGCATGTCCTCAaTGGCTTCAT
CTgCGAACCGgCGGgCGGCCGCAGCCTTTCACACAGTCTCTCACGCCTCtCGGCCACTTc
ACTCTCATTCTCACTATTGCCCaa
>contig301870 length=233  numreads=3
aGAGGCTGCTGAGATGaCGGATACGGATCGAAATAAAaTCAACtCAAGGTCCAAAAAGgC
AGGAAAATGTaGCGCAaCaaatgatagcaattattgtcgtttccacatGGTtAaCCTTTT
GGCGGTtGGTTGTcGCCGTACATGTaGTGgTGgAGaCAGGGGGGgaTTGAttccGGCcTT
tGCTCATCATCATCtACAGCCaGAAAACAGAAGACAAAAGaGAGACGaaCcaa
>contig301871 length=241  numreads=2
atcaggcagaggacgagaCAAACGTGACAACGAAtcatgCCagAtgttgttgaaggtttt
tagtggctgtatttatggatttttttattaagaacaacaagcagtgcgggatggtttccc
tctagacctcgctctttctttttatcacatggggttgtctttcttagcgttttccacgtg
gcgagccttgcttctgcatgttcctggctgttcaaccgctgcctcAgttcgtGGTacgtA
c
>contig301873 length=549  numreads=7
cTGTTAGATTtGTGTACCTTGTGTGTGAaTaTTTAAAAAGCaGGgTgAGgTtGTCTAGCA
GCtAGCTGAGCTGACTTgAagAGCCaTTTTTAGACaTaGAATGCAGCCCAGAATTTTTCG
CTTCTTGATTCCCGGtCCCaGATAaCTTcTGTGGGAaGggTagAGGTTTTTGCTTtGTTG
TGGGTGTGGGGCTtCTCTTGCCAAGAGCAGCGAGGGgAGACATGTCGGGgtCCctCcAca
TGTTtCCAAGCGCTGTATGTTcctttttttttttGCTGTTTTGTTGCGGTAGTtgTGCCT
GGGGgCCgTGCtGCCGCGGgTTCAATGGTGGGgaTGGaTGACGTTGAGTCATTTTAAAaT
GAAAGGAACAAAACGCACACATTATATTTtcGCCTCTTAGATGGTTAGCACCGTGACACA
CGAGGTACGGCGTCCCAAGTTngACACGGTTgCCcACGTTtCGTTTtggAGGGTCATGAT
GATGCGCTGAGGCACcTTGCGnACCTTTTAGAaCGTGCTTGGTGGGAAAACcGTGCGAGT
AAaGAGTtG
>contig301874 length=100  numreads=2
aGGCGTAGTGCGATCTACTTGTCTTGCtGGAGCCGTCCATtCGATCGCGAGaTGTAGGTG
TGGgCCGTtCGTTCTTtgcTCGGgTAgCGaGACtCGTCCa
>contig301876 length=157  numreads=2
cGTtCAAGTCCGACAaTGTGTGCTTCGAGGGATGCTCTGTCGCAGCGGTTtGAAaTGTCA
GGTGTGCCTAGCCAAAGTaCATGTTTCGAAtcAGTGTTTGAaTCGGAAGGGCTGGTTGCA
GTCCTCCCccTCccGTTCcTgTAATTtaTtCtctacg
>contig301877 length=101  numreads=2
TttCgggagACGgCGgCcTGGCACGCGCAGGcGAAAGCTTGTtCTACAGAGTGCAAGGAa
gCAAGcACaCgAGATGATCTACTTGCTGtACACCTGTGgCt
>contig301878 length=144  numreads=2
aTGAgTGATGCGGCAcAgACAGTTGATGGTAGGTGCGTTGCTTGCTTGCTTTCGTGTATA
GTACAAGTaTTGAaGAtGGGGgATTGGTTGCAaGGTGTTGAaTGAGCTCGGTCACCTTGG
AGGGGGCTCcGGCGAaTaTCACaa
>contig301881 length=171  numreads=2
gggAGAGAgaCAGaGAGagaacgtcatgatgctgcatgtatgtattgctgtgagtgattc
gacgcacagagagcgacgaggccaacaaaaatctcaaaggaccagtatatggtgactttc
aacttttccaccaagacaaactacaaggcatgacgttctctctctgaccta
>contig301882 length=241  numreads=2
acggtacgggcccgcagtTACAgttcagttttgtacttacaatactgtcgaacaaacgcc
cacatttttcacgaaaaatagaacagatgggttgagatacaagattgagcggtgaatccg
tacactgaactctcgataacaacctctctcgacgacagacagtggcgacgaagtaacaag
ctgagactcggcctgatgttgacgtttcatacattcgggcccgtacttttctgtcgccga
c
>contig301884 length=241  numreads=4
cGTTGTCGAACAtGCAGACGAAGTCAGCCACGGCACATTCATCACCAAAGGCcTTGTCTC
GCTTGTAACCAACGACAGgAACAGACATGGAGCAATGTTGCTCCGATAaCCCCTACGCAC
CAACCAATGATGTCCATtGTCCcAACGTCAGAAACCGTGATAAACAAGACGGCAAGTGCc
GGTTTGgAGGgTGgTATCAAGAGCACACATCCGCCTCGACAAAGGAAaCaTCCAACGATC
C
>contig301887 length=169  numreads=3
ACAACAGCCCACTACGTCAGCTACGCAAAGAAGGCGTACTCACCCGGGCGTAGGCCAAAa
CCaGGTGATCGAGCGCCGCAGGTCGAAGATCATTCtGGCcAGCCACaGgTTCGCAAaGaT
GCTGAGAGAaGGCAGGGncTTCCGGAGCCTTGccGGTGgtGgACCcaGT
>contig301889 length=217  numreads=2
tggtgCGGgTTCcaCtaTTCCCCGTTGAtGGcGAGgcACcAAGGCCTGACGAAaGCGtGG
ActGTGCACAGCGTCCACCGCCTGCCtggCTGgCCGgCGgCGGGGAGGGgACAGGGGACg
CGGCGGAGGAAGaCGACGGCATGGGAGaTTTCATGGCGgAGATCCTGGCGGAGGAGGCGA
aGGCGAaGCGAGaGCtGGAaGAGgAGGTTGCCAGAgg
>contig301893 length=241  numreads=4
atcaggcagaggacgagaCaagCGCGGcagAGAGAGGCGAAaaTGGAGAGGAAATCGAAA
TCACCGGggAaCcGAGGTGGaGagaGGCGAAAaGGgAGAGGAAATCGAAATCACCGGGGA
GGGGAGAGGGTCaGCGCGTTGCGTTGATGAtACTGTTTTTCCTGCACGTACATACAACAG
CGATAGACTCATGTTGAGGTCAATTCTCAACAAACACGGCGGACCCCTATTCATTTCGTT
C
>contig301895 length=122  numreads=2
TTTTTttCATTCAATTTATTATAGCcgTCAAGCCATTCTGCATAATAAagTTTTaGTCAA
TGGAAAAAAAaTAGGACaCGGGGGGTTtGTGTtACAAAaGGgAGATTTtGTAGAATTTTG
Tc
>contig301898 length=354  numreads=4
tctaaccacaacactacgCGATCcgTccacggcccatccagctaggcagggattgattca
gcctgttcaaacccgcgcaaacgagccttgagctcctgaTTGGAAATtGgCTAATCATCG
CcTGTCCGCCATGTGTTCCGAGCGCTTACGTACATCGCAGCGGGAAGCcAAAaGCACaCC
aaCGCcGCGTTCGTGAAGAGATAGTGTGGGtGGGGTTCCAaCCAGgTTACCGCCACAATA
AAAACGGTGAACGCCGGACTCTACAgcttcacaccGAttgtcttgagcatttcgaggacg
tccgtgtagACAAGGATTCCCTTGTCCTTGTCCTTGtctcgtcctctgcctgat
>contig301899 length=241  numreads=2
atcaggcagaggacgagactaaaagtctgtaaatagtacctaggataatccggtggttgt
tctctggttgatgaatgtcttactttggggcaaagtgcgatgttgaaatgctttggccag
tgccgcataggattggtcagcgtgtagatcgacaatctggcgaagtgtagtctttgacaa
aaaaaggtcgaaagtgtagttgatatggaacgctcgttccctagcttgtgcaccatgaat
g
>contig301900 length=197  numreads=2
aGGTtCAAAGGaCCCAATCTCATGCATAAACtAaTTAAGTACATTTTtCTGgAGttACCA
GCcGGaGTCATAGAGgAGgAGAAaTGTCACACAGGAGTTtGTTGTTCGCCTTCCTTCCGC
AaTGCTTGCcTtCGTTTTCTATCGCgACAaGGATTCACCcGTtCCTTTCCCTCGTCGACC
GTGCCGTCGGATTTtgg
>contig301902 length=240  numreads=5
atcaggcagaggacgagactttaagtttcggtgatggtccccctcccggaagacttgtcg
caggtttcggaggaggacagggtacgagggtacctgatAGaaaagaaggCCACGAAGCTG
ATCGAGGTCACcGAgCCGGGGGATTGGcTCGtCGGCGTCGAAGGCGACGTTTCACAGGTG
CGCTTTGAtGTTGTCGAGTAAGCgCGGACGTCGTCGGGAAAATGAGgTCCAtCGGTTTAA
>contig301908 length=167  numreads=2
TAGTATTTAGTAAATAGGACTTTTATCTTTGATAgcTCCGCCATTTTTTTTTaaTCttaG
GTGAGATACTCACACCAGTGTTTACAGAGATATGATGTTTGaTGTTCTGTACACGTTCGC
AGAATATATCCAAGTTTGTTGCATCATGGTTGGgTTTTTTATATTCg
>contig301909 length=222  numreads=2
aaaTGTACATGCAAAGCGGACCGCAACGCCGCCAcACCcAGgTtCcgAAAAaGgTGGTTA
CACTTGTTCCGAGTCTTGCCAAGTGACCTTCGACAGGAAaTATCCcGTCTCAACGAaTAG
GAGTAgCATCAAAGGtCGTCGTACGTGTCTCTCGCGAGCAGGCCGTATTtGGGGCCcATA
aGGGTCATGACCTCTCTCCACATCGGAACCGGCAGCGATAgg
>contig301911 length=224  numreads=2
GgggTGTTttATGTTTGtGTATTTATGgcGTTTTGCAtGgCGTAATCgTCCTAGGCTAgT
tAGTtGgTATAGTCTCGTtAGgTCCTCGTCGTTGATATTTtCGGaGGTACGTGCTgTAGT
AGAGCAGAAAAAACCTtCGTgCGATTTGTTtAGACGTGCTTGTGATTTCAaGTACTGCTG
TTATGTtGgTTGGGTncgTCAatGTCGAGgTGAaTaCCAGCACg
>contig301912 length=241  numreads=2
atcaggcagaggacgagacaaaaacaattaagcatcATCAAGTAGataataacccattgt
tcatgtggagggtaagattgcgcggcataatacgcgagcgacatactagcaaattgactg
acgggggaggggggagggcgtttacaccaggcagcgtttacgccagacagcgtttacacc
agacagacccctgagtgcaacgagactactactactGTAGaaagaagccgaaaatgcatg
T
>contig301913 length=100  numreads=2
TAGgTAACGTAGACAAGAGAATTGCGaTTCCAAGCAGGgATGGGATACtAGCgCGTGtGA
GCAGCAGCcgATgCTAtGCTATGATTCACcAGCACCaGCG
>contig301915 length=239  numreads=2
tAATcAAtAATCAAAaGCACGgCtgAGTCACCGAaTGCCAAAATTTTGCCATGTCCACGA
GAGAACACGGTTGcTTACCGTAGTTGCGCCCTtGAACTCTATTGAGgCTTtCTTGCGCTA
CACGCTGTCAGACACGTTCtCTCTTCGTAtggTGGAAATTCCTTCGCGTAAATCGgCCGG
ACTTTGGCCTTCACGACATGAGGgCACACATACGTCCAACCGTaGAaGnctGAAGTGGT
>contig301917 length=267  numreads=3
atcaggcagaggacgagacaacggggggacaggggacgtgcgtgtgtatcgatcgtgccg
ctctagtttccttttctgttggatttcaaggagtagccagcatcgggCGGGCGTTCGCGT
GGATCGTTGCAAGGTCCTTtGTAGCCGGAGATGAGTTGACACGGGAACGTTGACGCATCC
TAAGCAGCAGCAGCAGCGGTAGACCGGAGTGGTGCcGTCcTCCGTGCGTGTACcGCAAGA
AGgTtCGTTGCATTTTTACCcGAAACg
>contig301924 length=134  numreads=2
cGTGGgACTAGAGGGgTTtGTGTCGCCAGTAGTACCGCACGTGACTAGACGCCCGTTTTT
AGCGTTGACAGTATTTGGTGaGTCGTTCGaTTTTTGTTCACGTGCAGCGaCCGCCGTTAC
gTGCATGGTGGGCg
>contig301932 length=241  numreads=2
aggacaacattaagagcgTAtacttActaacgttaGtgcacacgCgaacttggatatttc
gaaagcctccacacgctcaacacgcaagtactggtcagctatcgcgtacaacagtagcac
actatcctctgtaaccgcctagactgctgtagacgagatgaatgaaataaccgcgaagaa
caaaggacatgcagtcctaccaccaagtatcatctgcagcatcctcagccaccctttcca
a
>contig301933 length=197  numreads=3
CAACGGCAAGGTGATCTTTAGCCTCGGATTGGTggATGCCCAGGTGTTCCTGGTGGCGAT
GCACGACGCCATCAAGTCCGACCGGGAGGAGTTCAACAAATTCCGCAAGAATGTCCCGAA
GTTTGCGCGAGCCCTCATCCCGACGTGGCGACGAGTCTTGTACCTCCcTCGAGCGGGCTG
CCTAGAAGACTCTGCCG
>contig301935 length=210  numreads=2
AAGGAGgaGGACCACCGGCTCcAAGAAGGAgAAGCTGTtGTtCTATtATaGGAGTGACAG
CGTTCGgTGTtGGgTCGGGCcGGCGTTtGAAaTTCCCGCAAGTGTCAGCGCAGCATACTG
CTGCCTTAcTTTTGTTtCGCTTTTGTtCCaGgTGCAaCAGGgtgCTGTGAacGTCTGTCT
CttgCaCCTGGAAgCTGGAGgCtGAGgTTg
>contig301938 length=241  numreads=2
gggtctacttagcgcaacTgaggcggtctggtgattcggcgcaaagccccagatcttggt
ggaggccaggcatggcgagacgaagcgttccgcccgatttggcggatatcttcttcctcc
agaaatattgggaagtatgatgcggccgtttgcaaattgtacctggtgtaaggggccacg
gtctcggatcgggtttttcgctcgtggcgtaagtacgcatgcatgcgccgtgtgcatcgg
t
>contig301941 length=111  numreads=3
aTCTCTAGACTCTGCCCCCTGCGCGTTTGATGTGGGGAAGGTCATCTCGCtCGAAACTCT
ATAATAATCCcTTcaacgccatattgtcctcctcctccatcatcactgcta
>contig301942 length=164  numreads=2
ggggCGgTGgCGaCAtgAAaTGTAGTGTAAAAAAGgAGtGTTcTGcTTCTTCCAGAGCTC
AACCCCCccGGCTGCAaTtCcTTttGCCcTTCTCGTaTTtcGGGTGTGGGgAGGgAGGTT
CCGGTCATCGTCTTGTaCGTAGTTtGTTGCAAaTtcGAAaGTag
>contig301943 length=241  numreads=2
atcaggcagaggacgagaCaatcggggggggggcagtccacggaaaaggatggaacagca
tactcaggagagtggcacaacggtcgatattctggggaagggactctcacgctcccgacc
ggggcccgatatgaaggaatgttccgagaaggcgagaagcacggatcggggtctctactt
actgcggaaggcgatactctggaaggggagtgggtcaagtccaggcctcaggaaggagac
a
>contig301945 length=211  numreads=2
GCCCACTCGCCGCTAACTCAGAAATTCTGCTCCTGGGCAAATGGGGAGCATCAATCCGCT
CCGTAATCGCCAAAACAGCGCCTAGAACGCGGGCCAAACGTCACGGTTATCAGTGATTTC
GCAAGGAGAATTACACAAACATGGTGCTTGGCACAAAAAAATCCACATTCTCTCTGCGAC
ACCTGGTAAACGCCGCTATGTACTCCACAGa
>contig301950 length=226  numreads=2
aCCACCACCAGGTGGTAGCCCTTTGTntAACAAACACAAACGTCGCGCTAAAAATATCCT
CGAGAATAGAGcAGCCGCGCAAAACATCGACACCAACGCGGCACAACAAGCAGCAGCAAC
AGGTGTCATCAGTGCCAaGATTTCCGAGTCACGAAaTaTGTaCAAAaTTaTGCGCAGCTT
ACAtcGGGgCTACGCCAGAAGngCTCCaCCGGATCTGTCACCCCCg
>contig301952 length=239  numreads=2
atcaggcagaggacgagaCAACGGGGGATGAGGAAGTAAGAAGAAgcaaccagctcgtgc
cttgatagggagacaaacatctggatggttgtccacaacgctcacaattctgcagatacc
aagcgcaccaatccacctgtgagtgcaatgagagttctgagaggacctgtcgagattatc
tcgaacaatggccttgaagaatcccaccaaccaatggtattcacgttagaggtggtgcg
>contig301955 length=430  numreads=5
gagacaatggCGGCTATTTtAaCAGCCCGAGCTAATTtAGAAACAATAACAATTAAGCAA
ATTTACACAGCAATTGAAaGAaTAATTGCGGGATTAGAAGGAGTTCTTTTAAATGATTCT
CGAAATAAAAGGCTAGTCGCTTATCATGAAgTTGGACATGCTTTAACTGgTACTTtATTA
AAAAATCATGATGATGTTCAAAAAGTAACTTTAATACCACGAGGCCGTGCTCAAGGATTA
ACTTGGTTTACACCAGATGAACAaCCATTAATGACAAGAGGTCAATTATCTTCTCGGTTA
ATAGGGACTCTTGGGGgTCGAGCAGCAGAAAAaGTTATTTTTGGAAAAaTGGAAaTAaCT
AGTGGCGCAAGTAATGACTTTTTTAAAGTAAATTCATTAGCGAGACAAaTGGTTACAAGA
TTTGGAATGt
>contig301958 length=133  numreads=2
CACTCGAGCTCGCTCTGGCACGGTGGGGTGAAGAGGTTTACGAATGGCGCCCCgtGCnag
ttCCGACGCGGGGTATTCCCTGGTTTTCTTtGTGGGACTTCAGTCGTTCGTGTTGTGCCA
CGTTTGTTtCTCG
>contig301961 length=212  numreads=2
GACGATCGCGCTCTCACTAGGTTGGTCGGATACGAAGTGCAACAGGTGCTACTGATtAAC
ACGATaTGTCGCTTGTGcTTtGCAATGGTACTGAGCGCGAGACTGGCCTCGGGCACCGCC
GCAGTtACGGTAGTTTAGTCTGACCCGAAGCACAaGTACGGGTATTCGTCTTTTGTACGG
TGCCCTGCTTCTAAAGTGTGTGGCTGGCGTCg
>contig301963 length=109  numreads=2
AGcAAagTCGgcTTgAcGACTTAGGCTTAATCcGTAGGCGACATGCTAAAaGGAtnccgA
AGGTCGTGATAGCTTCACCcTGCTACAGCAGGCAGGCAGGaGgTCtCcg
>contig301964 length=241  numreads=2
gtcagtctcattgccaccgaaaacagaaaattattctAAAGGCTGtgtgtttgtttgtca
cttgtgtcgttgtgcttttcctttcatatttttttctcgacgctcttcccgacctacttg
ctcgatatttgtttggtctttccgtcaatcagtctgtctgtctgtctgtctctgtccccc
tntctctctcgctctctctctctatctatccatctctctgtacgtctgtctgtttgtctc
c
>contig301966 length=225  numreads=4
ggggccGGgAGACACACACACACcACcggAAGaGCAAGgCGGGAnggaTGTGCCcTGTAC
TCTACAGCTGTTtGcTATCGGcGGAGGAAGCGAGAGGAGACGAGAAGAAGCGTTGGTTGT
GTTGTGCGTTTCGCGAGCGGCAGCGTTTTCGTCATAAGCGGGAGAGGACAAGaTGCACAC
CAACACGCGGCTAGACACCACTATTGATGATCAATGTGTAAACCT
>contig301967 length=172  numreads=2
aGCAccaCCATCAAAACAAGAGCACCAGCACTACCCACCAAATCAGCAGCAAAAaCATCa
GCAGCAGCAGCAACAACACcATCAACACcACCGTCACcAaCAaCAACAGCAGCAgCGTGA
TCGACGGACCCACcTCGGCTACCGAAGCGCAGCGTGGACAACGTCTCGgCCt
>contig301968 length=228  numreads=2
atcaggcagaggacgagaCaatggacgtgcctcaggcgatatggccaggagctcttcgac
agaccgaaagcgccattccgactcaatcaagatccgcctcctccaggcggaggcgatgga
ggcactgctgtacggctgcatgacatggtcaccactcagcggccactatcagacgctgcg
gtcgacacaccaccgactgctccttcgagttatcgggtacaagcgcaa
>contig301969 length=241  numreads=2
atcaggcagaggacgagacaagggggggtaggtacggcagaaactagcgacgcaaacaac
tgggcggcgacgcacgtagacccgttcatttccaccctgcggcgagacttgtgcgggata
gaaccggccgatgttcccgcgtacgtgtcggcgttctccgctcattgggagcaggagaga
tgacaataggccggaagaaccaagaagtgccgccgagtgcatgtgtgtgtttttttttat
t
>contig301970 length=231  numreads=5
aTTGATATCTGgTcccTTGtCtCCGTtCGTATGCATGCTTGTCTTGTTGGGGACATGGGT
TCGTTTTCGATGCTTGCGAGGCGACTGACCTCGTCATCCCTATTGGCCAAGTCGAGGATC
GAAGGCCCAGCTACGTGCTTTGTGTGCAGCAGTAGATTGACGAGGGGGAGTAAGAAGCAC
GGGgCTGCTGCGGCTCTCATGCTGAGTACAAAGGCTGCAGAGCGCGAATAT
>contig301971 length=364  numreads=4
atagggcaaaagccattgctccaaccttttctgggtcttggggacgtggagaaggggttg
actcttgatcttgtttgatttgttttcgcggagtgttcaatgtgtgtagggttttcctca
gaacagacgaagggggCTAGAGTATGCCGCACGCTCGAgCcGTtGATATCAGGTCTTTCA
TTCAAcagttggaactgggtgtggcgatcatgcttctcgtgacaagtgagcaactcgctc
ttgctgcgccttgcgtcccttacgtgacaggtgttcctgcagtAGTCTGCTGCGCGGgTG
ACTGCTTGATAGGCAATGCGATTTTGtATGTGTGAGTTTtCTTtGAaCaGCACAGCCGAC
AGTa
>contig301975 length=240  numreads=2
tgctgctgtagcgatGttCCTTGCGGCTACAGGTAGCGGTGCTAtcacgaatcagctgtt
acgacgttgctgtaccagaaaaaatgtcttgaagagggcagctgctctctgttgaagtgt
ttttgagatgttcaagtagaaggggcaccgatgacgtctctcgcttggaatttctcaccc
aagcctgtcgatcggttgtgcgtggcgcatgtctacccgTgattggAAAGGCAGCAGaag
>contig301977 length=242  numreads=3
catccaggcattgatgggttacgcgttgccgagcatggtgacagctgaaggtagtcaagc
gcgttaggtgcacgaaatgggacgcgttccgtaaaagctgtaatgcggttttcacgtggt
acaccagataccaccttggcaggcatatcgcccaatcgcatgtgtctgagtcccgtgggt
gcaagcggtagagacataccaccgcgtctgcaacgaactagaaacgcgccgactgcaggt
an
>contig301978 length=214  numreads=3
anggggtCGtGGCTTCCACcGaCGGTTGTTATTGGAGgATAGAGGaCAATAGAGAGGGGc
GgcAgAGtGGGAAaGTTGAGAGGACGCTtGAGACCGCGTCATGAtGgCGtGCGGTTgAAT
GGAGgtGACGCTTGGCTtAGGCGAGGACAGCTAGCTATAGGtACTAGCTTGCTGctGTtA
TTGTCAaGTCCGgcaGCGTAGTCtGTGCACGTag
>contig301980 length=241  numreads=2
atcaggcagaggacgagaCAACCAAtCcaggacaataaaaaaaaacaatctcccgattcc
cgtacggcatggtctcgctacactgccagtcactcaagtcaaaacatatgcatccatgta
cttgccgctatcgttgttatttcgttgcccatcgaaatcaatgacgttcgtttccagaaa
gcaaccagcatctagccacccgcaggagggatagcagcaagaaattttattcgtcccgct
c
>contig301981 length=350  numreads=7
atcaggcagaggacgagacaagagcgagTTCTGCGGCAAAttgTACCGACTATCCGCCGA
AGACGTAGTGAAaGAGCTCAAGTTGACAcctccGCAGGACTCATGAGTCGGgCATGCCTA
TTTAGctATTTATCTATTTAGCTAACCTGGCAGCACGATGACAAGTTtGTGTTGTGGgTG
TTGCTTGACCTGCTTGCCTCTCTGCCTACCTGCCCTATTCGAATGGCGTGTGGGTGAAGT
GGGACGTGTgCGGTAACATGCACGTGGCTTTGGCTGCGTCTGcAaGCTCGCGCgTgtGCT
GCTCTaGACTATGCCGcgCcTgTCCcTATTTtCcACGTtGtGcAGTTtCt
>contig301982 length=241  numreads=3
atcaggcagaggacgagacaanCCGtGgTATtAatCATCAGGTGTGGCGCTgACGGGAGA
CCCTGACTACCGCATCGTGATGGAGGCGTACCCTTTCGTTACCCGCAAGATCAtCTCCGa
CGACTCTCCGGCGCTGCAGAgggccctgagggacattctatacaggttgttgttgttgtt
gtttgttgtcttgatcaccatgaacgcggaccgttggcaccgttggccagttctcgctgc
c
>contig301985 length=241  numreads=3
atcaggcagaggacgagacttaaggggggtcggtaaggccggtatcaagtcttcgattgg
agggcggtccgcgtctgccgctgctggcggtccggcggtaagatccggagcggaggaacg
cgaagaaacaggaaaagagggctccgggatcacttccagcagcaaaccacaggatagtgt
tggcgatgacatcagcggggagcctgagttactatctgagtgggaagaccaggacgatga
a
>contig301988 length=159  numreads=3
AAAatACCCGAAGGCgaTCAACGTTtAGTTTnTttGtCTCCCGTGACGTTGGATCGGGTT
CGatAGGAAAGtACAAGTgTCCCTTTGTTTtttgttttttttttaaatcagggcggcgtg
cgcaacttctttcttggcgtggttccgttttttatttca
>contig301990 length=236  numreads=2
atcaggcagaggacgagaTCAAGCACGGGCGTGTGGCCATGCTTGcgtcccttggtgtca
tcgtcgcagaggtgaggcaaaccatgcatgatggcacacgatggacacatgtcttcggaa
agggtggcacgttgttttgttttctcagcgatactactaccctgctgtagacacaagacc
acaatcaagtcttccgcgttgctgattatttttgtcccgccgtatcgcgttgtgcg
>contig301991 length=124  numreads=2
ACCAATAcAaGGAAGTACCGCGCCACATTGTCACTCCCCCCCcACCCCcGTCTCTCACGA
CCACCTCcAAGAAAAGAATGTACaCAACCGCACAGCCCCGTCAAAAAACAAGAACTCGAC
AGGt
>contig301992 length=362  numreads=5
atcaggcagaggacgagaaggatAgccggcaaaaataattgcttgactaactggccgtgg
gtcgtggagatcacgttcggtactcttggaagcatGTGCAGACGCGAGAAATGTCGTCCG
CAGCTTTTTCATtGCcACGTGAGgCGTGAAaTGTGATTGAGTCGTTTCCGGTATACGaGA
AAAGTGgCCGGgTTCATGAATGtATTACGAGTGTCCTGCTCGAACcGCCCCCcTCCcACT
CTGCGTGTTCAaCTAACCTACGGCAtCGtGttGTCtCCAAGAGGATGGACACTTGCAaCT
ATTCCCCCTTCTGCACTTCGGAAGACgCAAAAAAAaCTTtCcGAGTACACAACACCCCGT
Tg
>contig301993 length=223  numreads=2
tACAGACACCCAGATGCACnggtAtGaCAATACTCATGaCTCCACACGGCCCCcTCACGC
TATCGTAAAGGCGCGCCCAACAGgTGCcTCTaCCATGAAAaTAGCAGTAAGGAGAGGGCT
GCCCCGTGTGGAAGTGCTGGgCGATCATTAGTCAAACTAaCCTATGcACCCCTCCCCTGC
CGACcAGTGATTCGACGAAAAanaGTTGAGCCACAACGATCGt
>contig301995 length=242  numreads=2
aaCGGCCACCGAGGTGCGTGCGCCTtGATGGCGGAATTTTTCAGGgCTTCTCATGTCGGC
AtCATTTCCCGCGTTCACCAGAAATCACGGTATAATACAGTAATTTTTGGACGGTAACTG
GCCACcACGgCACAGTACAGTAACTTTtGAGCGTAACAGGCGACCCcATGGTAAATTCCG
CATGgTAaCTTGTCACCACGgTAaTTTTCTtGTACAGTAaGGTAACAaGCcACCGgTAAa
gC
>contig301997 length=233  numreads=4
atcaggcagaggacgagacaaggggttaggtgcggcacgccttgggtcttgcctaatacc
tagcgtttagtcctcgtgctttgtttttgcgtgcacgtcttgctCCCTTgtGTGTGTGtg
TTTTGTGTctGGCTTGTTGTTGTtCGTcGTTGTCCTGTcGTCTGAtGATgTtCcTTGgTG
TTGTCCtGTCTtGGTgcTtGTtGTCCgCCTtCTCaGTCCcTtGGtgTaGAcaa
>contig301999 length=136  numreads=2
TTCCCCAAAgTTtGTAGGgATTGATGTACAGCAgTGTATGATAGGTGTCAACTTCAGCcT
TTTCGCTGACTCAGTGTGTTCTCnaCtCAAGCACCTCGAATCTAGGATATGATTGTTGCG
TACTCTATCTTAAACg
>contig302002 length=241  numreads=3
taccactaccggactcatacccaaaaacaaaacaaacttatttgttgcactaccacgcgc
gaggtctcgctgccgccgccgatctacgcatctacgatcaatccaactactgcggtctac
tatgatacacaataaatccaactaaagacgtacgtacgtcgtcgtcgcccgtgacttggc
gttgtgacccacatcactcccgccaactcgctcggcgcacaatgcaggcACTAcatACAG
C
>contig302007 length=241  numreads=2
caccttgaaggattatagCagtccgtttttcgtgcagcaatacgGgttccatgtccccct
acacaagcgggcggtgtcgtagacttgcgtgcacaggttccattttcacaggcaacggca
agacctacagcagtagtagatactggtacctcgttggcaatgtcattggtagatttcgag
agaaagaagggtggcgtatacggttgcacataacaaGttgggtaagataccaccccccgt
g
>contig302012 length=240  numreads=3
GttgttccttgtgttgTTTTttgcgatgcggaggttagtggtgttggacggagacagatg
cagtgaaaaggagacggcggaaaagttctcgtttttttggagacccggaagtcattgatg
ccgttgagaagaggacatgactgcaacgttttttttgtttttttttgtttCGgAGATGCT
CAAaTAACTGgTGCcGTTTtCCGACGgAGACATGCGgAGTGAGAAGAGGACACGACAGga
>contig302017 length=325  numreads=5
cAACTCACGTACCACTTtCGTCGGCGAACAGCcGAaCCCTTGGAACCttttCCaGCTCCA
GGATGTGATGAGTCGaCatCGAGGtGCcAAaCGAACCCGTCGATAGGGGCTCTAGAGGAT
CATTAGCCTGTTATCCCCGGCGTACCTTTtATCCATTGCgCGATAGCCTTTCCACAAAGA
ACTACCGGATCACTATGACCGACTTACGTCCCTGATCGAAATGTCTTTCTTACAGTCAAG
CAGGCTTTTGCCATTATACTCGATtCTCcTTATAGGGAGATGAGcTACCTTtGTATGCCT
CCGTTACTCTTTAGGAGgCGACCCG
>contig302018 length=230  numreads=3
cGgAacGgtCCGCCgaCACcGtCtgCgaTGgTgAATCcGATCGaCTTGAGCTCcATCCCc
ACGTCCCACTtCcTCTGGATGTCGCGGaTCTGGCCCTGTCCCGtGaGCAGAaGgCGgTTC
AGGGGgaGGgACACGGTCGCCcACTGtCCCGCCGGGgtCCGCACGTACCcTtGGTAGAGG
TCGntcGATGATGCCCGACTGCGgCTCGAAaTTCACctcGTATtGGCGCC
>contig302021 length=241  numreads=2
gttgtgaccccggatggatcgtctagctatTATAGTCGCAGTGACgaggaggaggcacgc
gacgaaaaaccaataacgagagaaaatataatacttctgtaaaaaaaatgaatacgaacg
ttaaatcaataacataagtttctcgagattctaccgaaaatggttttccatgacgcaccc
gacctcaaggattttgacgaattttcgcacaaacacaactacccccggcagaactttatt
g
>contig302025 length=203  numreads=2
tCTGCCACCGGCTgTGGgTGgnctGCCCCcATCcTGGGAATTCTtCGGTTGCTTTCCGAG
ATTGGTGAAATAGCCTAGGAGgCCCcGCTtGTTTGAAAGTATTGTAGAaTTTTTGGCCTC
ATCTcGCCCTACAATCAACGTAtGTACTGCAGTCGCTGTTTTTCtGTtCGACACAGGAAT
AGAAGAACCAGACTAGGGCCTGa
>contig302026 length=241  numreads=3
atcaggcagaggacgagacaaaggggggggggcgggtgatggtgtcaattgctgctgttg
ttttcttgcggagccttgtgcatttactcgatggtattgaagccaagggagccattggca
tgtgtctgttgttgtcaccaccgcatgatctggaaacgaaGGACggACAAaGATCAAAaT
TGATTGGTTTAATAGGTAGATCTgttACCTATAGACTAGGTCAGATCTACGGAGTCAGAG
C
>contig302028 length=136  numreads=2
CAACGGCAACACTCGAGAGGTCTGACGGTAgTCCGCAACAAGCGGgTCAACGGGGCAGAG
GAGGGGAAggaggCAAGCTTTACTTGGAAGCGTTCAAAAAAaGCGGAGGCcGCCATGAGG
CAGGTGGTGATGAGTg
>contig302029 length=241  numreads=2
atcaggcagaggacgagacaagaacgttttattcTctgatTGTTCtgtagtcaaacaagt
gacgttcccctcaaatgcagcgcccggctacaacctcaatagatcatcccgaagttttcc
gcaaaaaatcgcggcaaggctccgtctgctgcaggagcaccgcggaatcgaaagaaaata
tgcacaccatggatacggtattgaaaggcaagataagAgctggagtcgtggacgcccgtc
c
>contig302031 length=121  numreads=3
CAAcGTGGGGTGTtCACtCCATCCcGCAAGAcTCGATGTCAACAGCGTCTAGCgTCCTcT
tCCCcTgCATACCGccgtcctgtgtgtcgtctacagcctgatgagatgaagaccgcgcta
g
>contig302034 length=241  numreads=2
atcaggcagaggacgagaccggcgcccttCttcggccgcttCCCTagtgcctgtacagaa
ccgatttggttgtttgaggccagaaagacctgtatattggaagggatatccgtgaagacc
caatcgctggctgagagtcgttcgagcattcgctgaatacacgtgaacacgaagtgagag
gtcgattcggagatcgtgggcggcaggtaggtcctgatgctgccgaggttttctatattc
a
>contig302039 length=261  numreads=4
atcaggcagaggacgagagtttacggtcttggacgtcttgggagaggcatctttattttt
gtctgcccaagcacgtacataccgtatacgacacaagataacacaccacctggacccatt
ttcaaagctcgattactccacgaccaagatgatgcataaacgaaacgatatgttttcggg
gagctctcagccagacggcttcaatgccgccgttttcggcacccgcactcttactgctgt
tgataaatcgagctttgaaaa
>contig302040 length=241  numreads=2
tttccgcccgttctttcgTTccgcactcgtgcgtgagacgaatcagcccgctcttggcga
tattcatgcatctctcgcaccccctaccccgtcgtgccgaccattcttgttttctgtgtc
gtttgttacaaggccctcggtgcttggtggggtcttcttagtctgcctgttttttcatcg
ttgtcgtagggctggtgcctgtcccgccggcaggtgatgcctggaattattgttttttat
c
>contig302042 length=228  numreads=2
AatAAGGgATATTtCATGCCTCGgTCTACCCGAAAGACAATtGcctGgCCGATCCGGCAa
CGAACAACGGCTACcGCCGCCGCCCGGCCACCTTTTTCGCCCTTGCCGCCGCCCCCcTGg
CCAaGACTTTTCGCAGTTCGGGATCATCTTCCTCcTCGTCCTCCTCGTCCTCCTCTtGTt
GTTGCTTCTGCTGCCTCTGACCTTTCGtGGTGTCGTTtGCCGGTTTtg
>contig302043 length=241  numreads=2
tacatgtccagcgacgacGAAGggagtgttgaaaaccgatcctgcctacgctttgcgccg
ttgttggttctgttgattatcacgatagctcattgccagaatctagcccttggttggtca
caaaccaggcaaatattcgtggtgctaggaggaaaaatagcaaaaaaacagcaatcggaa
ggccccacagtgcatacagaaagcaggcgtaccgcccaacagggggtgatatgtttctat
g
>contig302044 length=241  numreads=2
atcaggcagaggacgagacaaactggcgggtggttcaAcgaCGGGcagaacgccagtcgg
cgggagcggacgagggccatccgcaaggaggagaaggaagggaagagcgcggagaaggta
cacgcctgaagacaggatgcagtaggcggtcaccgagaaggaccagagatcgcagtagaa
gagtgacgatttcttctggagggtgttgcttctctctatgccggctttcttcgtcgaaag
t
>contig302045 length=235  numreads=2
atcaggcagaggacgagaCAAACCCACGTCTCACTACGTGCCCAGGGtgttcgggttcaa
agtacacgcggAAgagttgagtgctccagatcaagacggtcgccaagagaggttatcgta
gtagcgaagctgcaggagcgtaggcgaagagccctttgtgcaggtgaacattagtgcttc
ggtatatcgttgaaatcgagagcagcagtgatatcccccctgctgtgggaaacat
>contig302046 length=282  numreads=4
atcaggcagaggacgagactaagcagacgaaggggtcTccaaggaatcgctcagcggcag
aggaccatgtcttgtcgaaatcatcctcgcggctgccgccgCCGCCGTCGCCGCCATGCC
GCCCAGGCCAATAAaCACCAGTGGGGAGAAGACAACATTGTTTTTtCGCATAAACGAACG
CCCGTCCATCCAACGCTTTCCTCCATTTTCTTTtGCACTCGCACAAACAaTAGCGTCGTG
AAAACGTACACAGGGCGAGGAAAAaCAACAACAAAAAAAaCg
>contig302047 length=241  numreads=2
atcaggcagaggacgagaCTAagtggtgtggtgttgagataattgttgtttttttgtctt
cgtctttgccgcccctctgttaaattttgacgcggtttgacaacgcgttcattagacaat
aacgagtgtcccgcaagagaacttgaatcaaaactttggacttgtcagttgtcagggatt
tgagtgccgtttgccgcacgcacaaccgatgtgctcacagctgctctgctctgttggcaa
c
>contig302049 length=222  numreads=4
CGAGAntCGtGATAGCATGGCGAGAATTGGTGTGGAaCcAGCAGTTGCGTTGTGTGTCGC
AGTCTCCcAGGCCGGgAGGTTGCGCCCCTTCTGCTCTCTCGTGCACTGCTtGTTTtATGT
TGCctGCCCTTTTGCTTCTCGTTAGCCGCGCGTTGCTtGTTGCTTGCTTGCTCGCTCCTC
GTCTGCCGTGCGTTTTGCGTTGCCTGTTTTtCGCtCGTTTtG
>contig302050 length=241  numreads=2
atcaggcagaggacgagacaaAagggcgtgccactcgtggtaTGAgggcctctctctcga
ctacaggctgcgggccggagacaacacaacgtcggattcgggtcaagggcgaacgtcaca
ctctgggctccagtacatcagcctacagcaactcgttgagtttcgcaacacgacgctcct
acatttgtgcacctggacctgtgatcatcattcctcatacttttcgttttttcctctgtt
g
>contig302055 length=121  numreads=2
tGAAGAaGAAAaCTGCTGGCGCTGCTGTAGCGTAGAAGCcGTACTCTTTTGATTGACCCT
ATtgCAgTACTGGTgTTGGCGTTtGCGGAGTGGTGGGGTTAGgAGGCCGATCCcGGGCCC
C
>contig302058 length=213  numreads=2
aTGCTGGCGTATGATTATTCATTGGGCCATTGACCTACGCTTATTAGTGAGAGAGTCGAC
AGCATACGAGGGTTTTCATAGACCACGCTCCCATGAGAGAGGGTCCAACGCCACAAGAGA
GTGATATGGGTGTGgTTCGCCACcGTTtGCACCAcGGTTgTGTTTTTTCTACTCATGGTC
ATAGTTTTCCATGCTTTTTTGTATCGCTTATtg
>contig302059 length=241  numreads=3
atcaggcagaggacgagaCAAgctcattgttgtttcctgctactgttgtaatgcttgtag
ttgctgcaactgcagctgcagttgttacatttttaaagcacgcgtattcttacctctatt
cgtaggaatcttctttgtgttgttcctgttcgggactgagtttaagccgacgggcagtgt
ggctgtggctggtgtggtctgttccaccgactcaggCTACAAGTgctGggcagcagcttc
c
>contig302060 length=238  numreads=2
atcaggcagaggacgagactaactttcagggcctccttctcagagctactcatcggaaga
caaaactcctgggcagcctcccatgcccccgacacattccctacagcaagaattgtcgat
tggaatttcgcccccttcgtggctcgcctcaagtaatcgaaagcacgctcgtgatcacgc
acacgcttctcactgtggaatctgatgttctcgctcctggaggtgtggatgagccaga
>contig302062 length=241  numreads=2
atcaggcagaggacgagacaaggtggggggtgtgctgctaaGTTGtcttgtgtggtgttc
gtgctagtggtggtgttgtggtgcaaaattgacagtctggtgcggcagtgaccgtggctt
tgcgtttgttgtgtgcggttttctatcgaagaggcgtttattgccgaagggcttcttctc
cgtggttttcccgagaaccagggcaaagttgtggcgtcggatGtacatatcTAgagTttg
a
>contig302063 length=148  numreads=2
ccGCATGAATGACTAATAGATTGTAGCTTtCCTTCATtACCGCCTTCTTGTCGCggCAAG
CAGCAGCAGCAGCAGCGTCACGGACGgTGTCTCGTCTTTCtGTCGCTAGGGTgTCtgCTT
TGTACTGAACGAGATTCtCATCACACGt
>contig302074 length=241  numreads=2
atcAGGCagaggacgagactaaTgaaatcaatcggaaGGCAGCAGgatttatgttgcaac
ataccgttaatgctgccgtggtggcggcgcttgtcagagccgtttgtattttgaggcaaa
gacagcccgggcagggtagaatatagggggtagttgtccttgaccatttcgcggttgctc
atactcttcgttcaaccctgtttagcgtagtgtggtgtctttatgattttgccaacgcac
g
>contig302079 length=107  numreads=2
cAaCaGAAaCAATAGCAGCAACGACAGTTCACcTTCCAGGGCAAGAGGTCATTGGGAGCC
CGCCCGTGCACCGGCAGCCACGCGATGCTCGTCAGCTCCTCCACGaa
>contig302080 length=241  numreads=4
atcaggcagaggacgagagattcgTcgcagACGTCCgCgctcagttttCCtacatgttgg
ctcagtcgggggcagacgggcaatcgtggtgcgaaaacgttttcggagccggagggggaa
ggccccttgttttcccccgcctagcgccaacgtcctgatgatgtgaccggttttggtgcg
ccgaactcgttgaactgagcagctggtcggttgtcttccgcgtgtgcgcagatttggaat
a
>contig302081 length=214  numreads=2
AAACCCGGAATCAGCcGGAGAGCGTTAAGCCTTtGTCGCGGGTGGAGGTGGCGCACATCA
CGTGCGGCGCGAGCCACACGGCTGCTCTGATCAGGCCACGCCcGCGTGAAGGTTGAAACG
CCATCGTCGTCTTGTCGTGACTGTAGCAGCCGGGAGGAGAGAAGTAGGCAAGGAGCATCG
GCTTCACTCTGTTCGGATGTAGTTTCGGCTGTTG
>contig302082 length=241  numreads=2
atcaggcagaggacgagacaaCAGGCAGagatactttgtttggtgactttcggtgttcga
tgggacgaatgaaacccttaggctgaagaggaaagcggggctctacggtaaggtcaaggt
caactatcgagggacgggcgtcaatgagggaacgggttggcgatacttctacttattctt
gaagtactccggaatattgggcatcacgttgttttgtttgcgatgttttgtggggggtgc
g
>contig302084 length=241  numreads=2
atcaggcagaggacgagactaagggggggtcacgtttgcgCGAggaactactcggtagat
tcatttttgaaagcagcagttgctgctgcaggtccctccaatccacacgcgacatgtagc
ccaagtctatgcatacacccgacagaaagaacagcagtagtcacgttttcagttttcctc
tctcttgtgtgtgcgtgtggggggtgcgtagtgaaggtgtgggtgtgaccagagggcaag
g
>contig302086 length=241  numreads=2
ccccgcagccgtgtcgcgattAtttggtcacaacctccgcgATACgccacggtgtccgag
ataacgccgaagaatatctcctcgttctcttgaccaagcttggcgcacaggaggtccgtg
agcaagccgcaagcgcgcgggaacttcttgcttccggtacggctcccttgaagatgaggc
cgaagcttcccgagggccaacgaaacatccaccgccgcccccttagcacctcgacccgcc
g
>contig302087 length=210  numreads=2
tATCATGCACTACAACCTGtCCTTAATAGAGAACGAAGAGAGAGTTTTTTCTGAGACGTT
ATCGGAGGGTGGACACTTCGCGTGCAAGTACGTAAGCGCACCCAAAAACTATCGGTGTTG
TTGGAAGTGCTGTGGTGGGCCTTGGGGAGAncAGAACCGGAGTCGTTTGCTCAGCCCGAC
GAGCCCATGCACACGCGCACCGCGTAGTgg
>contig302094 length=213  numreads=3
AAAAAGAGAGACcAACGACTCACCCcTCGCCACCTTGTTGAGGTCGTTGTAGAACACCAC
CATCTGCCGCGCGTTtAAGcGTGGGGTtGCGATATCCCGCACGATACGCCGGCCGCCAAA
CAGCCACAGCCAAGCCCGAGCCGACAGAGGAGCGAACACCGGCAGACcAAAGACCAAGAA
TCACCCGGTGGGCGGGAACAcGGGGgCGAGAGA
>contig302098 length=144  numreads=2
CTGTGCaCgCAGtGAGGTTtaCTTtGACGTACAATCAGGTCcTCGgACATGGTGTaGAGG
AAAaTATCTGCATGGgAAGgTTGTCcAGCTGATAGGgaTTTtcGTtCATACGGCCGAAaT
CGCCGAAACCTCTTCCGATCGaaa
>contig302099 length=226  numreads=3
ggcTCGGAACGAAATATgTGTGGTGCCGCTCCCTTCCGGGGCGgAAgACGAGGTTGCCGT
CGCGatGGACACcGAGAGCGCGGAGGAAGACCAGGGTGATATTGACGGGGaGGAaGCcGG
AtAGgATTGAaTTGgATtCAATCCAGCTGTGTTTtAGGCAGAAAAATTaTtGAATCACCT
GgAACCGTGGgCAaGTTCAAtaTGCACATGTTGtGGgTgtATgTGa
>contig302102 length=241  numreads=6
tatacaacagcagtgcgaggtttttatACGGgTAaGCAAACTCGAGGTCAACCATCACGT
CAAATCTGCTGCTCGTTGACAAGCAAGGGCCCcAAAGgCAAAGCAGTcAaTAAGCACGAG
ACGAAAaTATATCACAACACGCCATTAAGCAGTTtACAGGCTCCTTAAAAGtAGGTtACA
GGcTCGTTGATaCAACCACaTAGGTaTAGTCTACCGCGTTCACATGAAGgTTtCTTtCCc
t
>contig302103 length=233  numreads=2
cgtgacatctacgtgagaacctagagtgtgtagacacccgaccatttggtgatgggtggt
cgtcgtgcaaggaaaggtacagtaggctgttgcgcgttccaagataattatcttcttcgt
tgtttagacaatagtatgcatcgtttgaataatgttgcttggttcgtagtgtgctgtgaa
gctgatagatgttccgggtttgttataccggaggggggggtgcgctcagtttg
>contig302105 length=230  numreads=3
TAGGggCTGACGCAGGGCAGCGGTACATCGATGGAGCcGCcGATAAGGCTGAGGGAGgCG
GAGCGGCATACGGTTGCAaCGACTCTGACACCGAGGGCCCcACGCCGCcACCTACAAGAG
AACcGGGAGAGGCTCATGAGTCGTTCTTTGCAGATGACCAGCAGGTAAAATCTCTcTtGC
TTGAAAGTTGTTaGGTTTTGCAACGACATCTCTtCGTCACCCCAATcAGt
>contig302107 length=242  numreads=2
atcaggcagaggacgagaCaagggataacAtgctgggccttCtggactggtacaccccgc
ctcctccaatagagattccgaaggattacttgccgtgctgttcgtgcaagaagcgcttcg
aagccggtggagggggagtacttccataagtttcagttcgtgtactgcaacatcaagtgc
ctgcgagctcatcgagaCaccgggttcgatgctgatgctgccgccagtaagtagggcggc
gt
>contig302111 length=241  numreads=2
atcaggcagaggacgagatacgagacattgagtgcactgttcaagtgtggcacggctccc
gagcaacgtcaccctacgtcacccttacggatcgattagatgatgcaaaatactctgcaa
ctgcagagtatacctcccgatgacggaagcatgggttgcaaggttagcattcgtgcaagg
gatttcgtgttccgaaaccgtgaagggacggtggcggtatttgtctcaagagctcaccgt
c
>contig302112 length=241  numreads=2
tgttccctgcttcggttcAGCgACgggtaaggtgccgacgatgTCtttcgcgcaaaacaa
aatacagaatgttgaccaatctacccggttcgtcgaacaaaagactctgaacaaacctac
acttgctggtgtacaacatgcacaacatgcaacactttcccagaaacacaagtccgccct
acatcagcgacgcgctccaggcgatgcccacaaaacaggtcgtcgtgtgcaaaacgacac
a
>contig302117 length=113  numreads=2
cGACTtGAAAGGCAACGTCGTAGAGAGCTAAATACGAGCAGTGTGCGGGCGTTGGAAAGC
TGAGATTCGATGCTGAGGCTGAGGTATCCAGAGCCGCAGCAGCAGTGCCGcaa
>contig302118 length=241  numreads=2
aTCAGGCAGAGGACGAGACAAGGAGAtCGGTCAGCCGAAGCTGAGGTGGCAGCCGAGGCT
GGTGTAGCCGAAGCGGAGGCaGCCGAAACGCCCGCATTGTAACTTACGGCGTGAaCGTCC
ATgggagACGGTCTCGGACATGTCAGAGACCGGCGAAGAATCGGCCGGAGCCGGATTGGT
CGCAATAATtGGGCCAGCGACATGACGCTGGGTGCGCCCCAATtCTAAaCCTGAAGAAaC
g
>contig302120 length=230  numreads=2
ggGGGggCGCATGACTCTCGCGGACGTCGCCTACTTCCCTTTCCTCGAACGAATTGCCGC
CACCCTCGAGCCCTTCAAGGGGTGGTCTCTAGGCGACATCGAAGTACCcGCGCTGGTGGC
GTGGATCGACAaGTGCCGAGCGAGGgAGTCCGTGGCAGGCACCCTGAAAGACCCCGCCAT
GTGGgCAGAGCTGTACAAGATnctCCTCGGAGTTAACTaCTTCGAGAggg
>contig302126 length=241  numreads=2
atcaggcagaggacgagactaagAgggcGccCgaCGATATTCGACgaatgcgtattggtt
gaggtggtggggggagttttcgagccaaaatatgtcagcgttgcgcgtttgcgtttacac
cgcgtgtgaaaaaacccgcacaccgcgagggagatcttttaggcacgtacaagcctgttg
ttttgagaaagacaccgcaccgtgtaccagagtattTAccggcggATTTacgACagcAGT
G
>contig302131 length=218  numreads=2
tGGgCACTTGCTCCCTGGAGCACAGTTCACTATGCGCACTTCTTGTTTTTTGTTGGCcGA
GGCGACCGCTGTCCGAGCTCTTCGTTCGGAGAAGACACTTGCAGTAGCAGCtATTTTGTA
CCTAGGAAGCGGTTAGCAAATCCGCACCTTCTGGGgnagTCCGATGCCTTCCTACGGTGT
GCAACAAAACcTTGTGCTCcACCCcGCCtCGTTtAGTg
>contig302132 length=186  numreads=2
tGCGCAATGaGAGGACTTGgCGGAGGGGAACGAGCTCATCAAGTCTCTGCAGGCCAAGTC
GGCGATCTCCAAGGACCGntaCTTCcAGGAGACCcTTGACACcTACAACGTCCACAATTT
TAAAGATtACTTCAAAGCGGAGAGCAAGCACATGGTGAAACACAACACCGGGAAATACGA
GATCCt
>contig302133 length=226  numreads=4
CGGGTTGATGGGTCATCAGAAGATTTGCAGCAAGGGCCGCCGACTATGTAGCAGAaTATT
TTtGCTTGCGgTGTCTTTTACCGCTACAGCAGTCCAAGCCCGcTCGTTAGGCTTTTCTTt
CGGGCAGATCGGAAAAGGTGCCGGGATCCGAATAGCCGATCTTTGTTTGCGTTTGAGGGG
TaTATGTACACGCGGAAGGgCTGTtAAATGACTGCTATTGCGAttg
>contig302134 length=127  numreads=2
cTtCTTAGAAGCAATGCGGATGCACGCGAGAGGCAGGgTTGAaCCACCACACTCCGGCAG
AGTGTGTGTACCATTGAGGTACGCACAGGTCCCATGGACCGTCGATGCTGCCACACATGT
TTCGCAg
>contig302141 length=241  numreads=2
atcaggcagaggacgagacttaagttaaacgagctttacgaatcagtccagggggtgcgg
tgtctcgtatgcaaccgaagatatgctgggtcggtcgccgggccacgtgaaccccccatg
ttttttccttccttgcgttgctggccttgcggtgtgccctcagtggctcgtatccagcag
caaacgtagccgttcgtgttgtgacaattggtttgcgcgtctgctctttttatgtcgttt
t
>contig302142 length=178  numreads=2
GGGGGGaaGGGGGggTGTAaTTGCCTGACGATTTtGGgaGAGTAAACAAGACACAgAAAa
TATGAGGTTTTACTGTTtGATtGTACGCACGCGTCTATGCATACACCCGgCCGAAaTtCG
TGTggggCGGgATGTTTCGGGACGGATGTGGTTCGATGGACGGGGTTTTCgTtGATGa
>contig302143 length=124  numreads=2
ccTGGCCGGTGTTTCTCTCCGTTCTCCGTCCACGACAAAATACATCCGGCGAGGGAAGgT
TCGAGAaTCAGCAAAATGGTTCCGAAAACAACGGAGTCAATGTCCGCCGTACAGCAGCGg
TTgg
>contig302145 length=241  numreads=2
taagagatcgtatgaagagcgtaggacgtaagatgtcgttcctttatcaccctggatggc
gtgggtgactattgtaggtggttgtagcatttttgagcaggctgtgggtcgaaggtagaa
gcaacgggccttcccagtgaagaccaaggaacacccccaggctacgccgaaatcttggtc
gtgaagggggggagaggggtatatttgtataggatttagtattacatacttgtacttaca
c
>contig302146 length=241  numreads=2
atcaggcagaggacgagacaaccaccgaactatttttacaaccaccgtcttccaccgttg
agcaaacaacacccaacgcacaagcaagcgcggaggactcaatcaagcgggctacgtcca
acttgcagaagtctcgttttggccccgtaagaagagaagactggtcgaccgccttttccc
atgggtcaccctaacccgtacgtgcgatcgatgctagcaaatcccaaaatcacacacaaa
a
>contig302148 length=186  numreads=2
gAGGGAATGCCGTTCGTTCTGTGGGAAAntCAGTCGCCGTTATTGTTTtGTCTTTTCtCT
CcATTACGGGTGGATATCGTCAGCGCTAGCAGCGATTGCAGGGCGCGCGGGCGGGCCGAC
GTtgCCCATCTTGGgCCCATTTTTTAGttAGtGTTAAGGTTAGGGTTTAAAAGacggagg
gtacgc
>contig302149 length=241  numreads=2
ggtggatccgcagaaacaaaggtcaatatcTcggGTCGAGGGAGGgtCCActtgttacca
cgtcgtatcgtcgccattgtcgagtacagattcactatgtgtgtagagattggagtgggg
gcctcggtggagccaaagccgcagtaggaccagccgtgtctctcaacccaatcttggtag
ttttcgtgaacagttgagtcttcccacagcagtaccataCATACCCGCATTcatgtaagg
a
>contig302152 length=348  numreads=5
atcaggcagaggacgagacttaaaggggggggacgtctgcttgtgctaGAGGAGnGTtAG
AAtAGCCAAGAATACAGGAAGGtGTCGTCCTTGAGTTGTTGTCCTCGaTAATGCCGGTGG
TGCGTGTGCGAAAAGTTCGATTCGTGGACCAAAaGGCCAGAaTTAAATGTTCGTTCCGTC
GAAATAATGATCTGtGCGTGTCCGTGTTGTGAAGCATTCGTAGCTGTCCAAAGGTAGGAG
TGGCCTGTTTGAAGAGACAGCTTGAACTGGGTGCTGCTAGGTgTTCAGGAaCTGCTTGTn
gaTgTGAaGATGTTGTATCCAAcGTTGACGATTTCGCGTACGgAaGTg
>contig302155 length=139  numreads=2
TTTTTTTTtGTCGgCGCTTCTTTGAGGGgAATACATCGGTtCcTTTTtCGGGAAAGCTtG
ACAGGTTGTTGTTTTTTtCGGCGCTtCTTTTGAAGGGAATACATCGATTCCTTCCTGGgA
AAGCTTACGATAATTTTta
>contig302156 length=241  numreads=3
atcaggcagaggacgagacaagggggggtcggagCGAgggttcgctcgggcctcttcctg
tcgtagcgtgtgtattttgtgtatccgtgctactttgttcttgatgaagctacgttaatg
tcgtttgctgaaattgatgggtaggaaggatgccttccatctctagagtaatgctggcca
ggtggtcgcagtcagcggacgtagaggcgagctgttggttcaccttcgtggcggctatct
t
>contig302157 length=241  numreads=2
atcaggcagaggacgagacaagagggagctttggccaggtttcgcagggactgcgaggcg
gaggtgaagcgcatcaaggcggtcatggaggagcacgttggccagctagagctcaagctg
aaaggagaaatgcaagtttctctggacggattcgtcgaagccaagaacgaacataaccac
agggacaagagccgggcccggaaagcgcaccagatcctgtcctccttctccgctgcccct
c
>contig302159 length=241  numreads=2
atcaggcagaggacgagactaattatacgGacgtataattcggcaataaacacctcgata
cttttgttgacgtttgggtgcatgtatagacgggggaactgctgtgtacgaccttaccca
aaacgtacaagtcgtcttgttgtcgcaggacaaagttagcgtaattattaggtcgccgtt
gttggactggatccccaaatcgaaataaccccgtattcagcacccctgcgtaacgccttc
g
>contig302163 length=231  numreads=3
aCCTAGGTACAGTAGTTGAGGggAAGGGGTTCAGGCATTGCGTCGGTTTGTAGTCATGCC
ACGGCGGCAAGCAATACCACAACGACGGTGATTCTATCCGCTATTGAGAACTGTCGAGAT
GTGTCGTGACGATCGTCTCGAGTGTCAAGCACATCGCGATGTAGGAATTTACGTCTCTTT
TGCCTTTCTTTTGCATCCAAGGCGATATACAAGGTTGCAAATGTCCCTTTg
>contig302165 length=240  numreads=3
atcaggcagaggacgagacaagaggcacttaatctgtccgagcaacctcgtcatacctcg
ggagctactgaggaccgtcccgtgcagaggagatggcaactgtggctatcattctcttct
gaacggattgaacgtggaaagaggacaggtacacatacaatgcaaattttaaaatgttga
atttttcaaaaccctgtcgatcgcatgtgcccataatacagcagtatgtgtggatgccta
>contig302167 length=122  numreads=2
GGgCgggtGGGGCGTGCCtGCCACAACCgCCGTGCGAntgCGAGTTCGCGTGgAAaTCAG
TTGaGTAGGGTCGAGAGTCCGTCGTGaTGCTGCAGTCGGngaGGCGGCCGGCGAaGACTC
Gg
>contig302169 length=240  numreads=4
AAGgAAAGCcGAAatATtGAGCACcTCGGCcGTtACcGGCTGCAaGcAAACCGGGCACnT
CTTTTTTTCGtGGTTGTnCcGTCCGTTGTAGGCntGTGAAAGAAAATGTAAATGGcTTCG
CCGTTTtACATCATCTGGTCGTCGAGCTCTTCGTCCTCGTCGTACTcTCCTTCGTCTTCG
ATCGTGGCGTCCTGGTACTGcTGGTACTCCGACaCgAGGTCGTTCATGTTCGACTCGGCC
>contig302171 length=126  numreads=2
gcGtcAaGcACCTCATCGAGgCCcTCCTGCTtCgTCcgAaCgCGGCCAaCGGtACCGCAA
cGGgCGAGgCtGAtATgtCCCGCGATGATCAGCCcGaCcTTTttCACCATacTGcgCgTg
ttCTCG
>contig302174 length=226  numreads=3
atcaggcagaggacgagaAACCGTATAGAGACAGAGACAGAGACAgcgaatgatgcagca
gagttcgtacaagtattagcagagcagctcaaaacgttgttgtgccatatgactgctact
gctacataactgctagctgctggcgtaccccgtgtatcatctggtgcaaacgcagagcga
acacggcgttattgtacaagtcggttcctgatcttgGAAAGTCtca
>contig302178 length=241  numreads=2
tctaacgcacaaaacgatcgttgatttcttggtcctaggattgCGaagaccgcgttgttg
gctgtaccactggcgtttccatgattttgtcttgttgcggaggaccaaagcgagcgagct
cgtcgcgttcgccgttagcttgcgggtatgatgaagcgacgtggcgggctggccttttcc
ggtcttctggaggtctagaactgaataaagacggaaATGCagaatactgaaaagcaaaaa
a
>contig302180 length=241  numreads=2
atcaggcagaggacgagacaatgtagcgacacttggcagttggTtcttgttttcgcgggt
tggaggggtgggatcggctgcagaaacgacttgaaaatgattgatgcgtattccaagtga
tatatgtgttgagagtcgggaatctgtgtgtttctgaaaggtgatctgtgttatttgtga
gtgctggaaacacacaagtttacacaatccagacgctagagctgccgcagttttcgatgg
t
>contig302183 length=106  numreads=2
CATCCTACGTAAGTCCTCCATGTCTACTCCTTCTAGCCCAACTGGAATtCTGCAGTCACT
CAATACcACTTCCcGGACTccTTCTTGCGCAAaCATCGCAGTcATA
>contig302186 length=242  numreads=2
tGCGAATACGTTACGTACTTTtACgAcaGAAAGAaGAGGAGAAGGgCGAGACAAaCGGCC
GGaCGCTCTTCCCCaCGCCAAGAAAGGGAAACAAAAaCACAACaGAATATtAAAAAAaCA
CTACGGTAGTACAtcTAAAAACAACGCCTtGTACAAAaCTACAAAAAAAATCaCAATAAA
AAAAaGaTCGTtATGCTCAACAGAGATCgCCCGAAAcTTGGCCAACGTCGTCGTAGCCcT
CA
>contig302187 length=189  numreads=2
GGgATTGnatCcGGCAAACAGGTGGaaTccGACACCCGGTTGGGGGTATTGTAAGCTGAC
GCGAAAGAntaGGCACCTTTTACGGATTGAACCTGACAAaCAGgTGGAaTCCGATCCAGT
TTGCTGAGGAGTTTAGGCCGACACGaCAAaGCCAAGAGACGTGTGTGGGAAATTTTCAAC
CGGGACAGa
>contig302188 length=241  numreads=2
atcaggcagaggacgagaCaaaTGATGTGGTAGCATACATGAAATgatagaccctgtctt
tacttgtggtccacgttgcctactaatgggagaggtagccataccttctgcctacacatg
ggcgagataggtaaccatacccactgcatttaacacacacccacatgtcggtgatgaaac
ctcaaccacacgcctctatcggcgaccacgtcaggaggcaatgatgAAAGaatgttctcc
c
>contig302190 length=207  numreads=3
CAtCnagCGacGACAACAACAACGACGACGAcgAcgACGACAACAACAACAACAACAACA
ACaTGgATCAaGCCGCCGACCATCGAACTTGTCTGTAAACCCCGCCTCACCTCGCCGCCT
CGAGAGGACcGTGCTCTCGGaTGAGGGTGTAGAACAGCCCCGTCTtCGACCCGtCACCCa
GGgTCTTCTTCGCCAGGTTGCCGCACa
>contig302196 length=241  numreads=2
atcaggcagaggacgagaGAGAGGTCCAATTTCCGCAACACAACGatggcagcgcgagag
aaacccgaagaaacaaaatgtgcccgctacaacaaaacattacctgcgacaacaagtact
ccttgcagaaaatcgttcccaaaattaccacgctctgaatttcaataaacacgaaaacta
cgcacccctctcggcacgtccttgagaatgaagcagtgagtgtcgtgctggacgttgtga
a
>contig302197 length=241  numreads=2
aaataagactgctaccgcagtgtaaatgccagcagagcgcagcaaggccctaggcaggta
gacgcaaggtgaaacaaggctacaaacacggttgaatgactgcagatagccgtctgcagc
acgtacgcacgccctCacacaacatgaaaacgcgccccgaaacggcgttccgcctgcacg
acatgtacggtacaccaagccttcgatgggggtacnctgtagatccagccgacgtgtaac
t
>contig302199 length=241  numreads=2
agctttgacctgattgattcggacaaagaaaaccaCCgtCaACAAcctcgacaaaccaca
taccggcaaggtgtagtgacgattgcaagacttggcgagaccgagatccgatccgacgta
gcagtacaggctgtgaaaaagccctgatgttatacaataaaatggcttaccaaaatacgc
cgtctcattcagacagacgtattaggcctgtgatgtttccCCAgcgccgcagcactgaca
a
>contig302200 length=241  numreads=2
agatcaaccgacacttcaAcccgcagtgcttgcacttttcacttttcacgctacccaaac
aacagctgttcctgtacataggaagatatcacggcgccttgggacgccaccgctttagct
gcgcctatgagtgaatggagccttgtgggggggaggaggacggtgtgggcgtcggcggtg
tgggcgccagcggcaaagcaagctccaggcattcggcaaaacatagattttcggtccttt
t
>contig302201 length=241  numreads=2
atcaggcagaggacgagacagggggtgaagtagaggctagGGgaggggagctgaggatcg
agggagatcacgcgacgaacgtcaagagatggctgtccggactttggtttttgagctcca
agagtagaattcgtaggtatgcataggcggcgcgttgtgtgggctgtcctggggtgggcg
ggaggtcatcactgctgctgctgctgatgctgctttggaaggttgtacccgacctggccg
g
>contig302208 length=241  numreads=2
cgactcgagacgattgagatttgtattcccggtcgaggatccgcagctattcttcgccag
agtagacggagtggccaacaccatgaacgctgtcgacatcgtaaaatctgagcaggctat
cgtccatatcattgtccgccagcttgcgcacgaatacgatatcgaactcaagtccatcct
ggccgaccccaccatttcttgagcgaaggtggaaaaagttgttcgaacggcatgcgccaa
c
>contig302211 length=241  numreads=3
atcaggcagaggacgagacaatggaagcggggacagACTcctCATgtacgcatgacgtga
agacacgacaggtaggcgtaccgtgcttaaggtagtggcgataatcaatcgtgaaaaaag
caacactacacttctaaacgctcggtaccgagccaaaggagaacggcctactttttacat
atgtagtaggacgctagaaaagaattttacagccagacgatgaatgaaagccacctcctt
c
>contig302212 length=241  numreads=2
atcaggcagaggacgagaCAAAaagaacctgccagcatcgaggcagctacacgagccggc
agctgtagcctcaatcatggccgccaacctaatcattcgcctcgtaagtattgtgtgcgc
gggttgggtgctgaaacaacaataccgtcttagctccaatactgtcacaccacgaggtcc
gtgcgctacggtatatcggtacatcggaaccaccttacaatagggcggattttcctctat
t
>contig302216 length=210  numreads=3
GTGGACTTGGTGCAAtGAAACTCTGCGGACATTTGGTTtCGCTTTTTTTtttttAcGttc
AAaGGGGGgTGTagACGGCGCCCCGTCGTTTTCTGTCTcAGCCcTGTTTCATTTTGGGGG
GTAgAGnAGaCGGTGGCcgACAAGGgACGtAATATCCACCTGTTCCGAGtAGCGCAACAA
ACGCTACTGGACACACAATTCTGCGTAGTa
>contig302219 length=204  numreads=2
CAGncGTGGTAAACAGAGGAATTTGTACACGGCTTGGGAGCAGCGATTCACCGGCGGAGT
TTGGATGTGACGnaCGGCTTTGTTGCTGAGGGTACAGAGAGAGCCAGTTCGCTCGTGTTC
GCTTCTGGTATCGCACGGCTCTTCTGTTGCTATGTAAAGGGCGCAGGGCTACTTCGCTTt
AGCCGATCAATGTTCGCACaattt
>contig302227 length=166  numreads=2
ccccTtCCtGCCcAaCACTCAaCGGCGAaTcGTTCTCCTTCCGCGAAAGACACGCcTCaC
AAACTCGAaCTCCcAAgCgAtGGTTGATGGCCcTTTTACGATGGGACGGTtGATTTGAAA
CTTCTCAtGACcTCATcGTCAGCAAGTtAGCTACCTCTCCTTGTCa
>contig302228 length=159  numreads=2
CGAGAntATGGCGCGGTtCGTCAGATCGCTTCTCCGGCATTGATCGTTTATGCTTtGCGT
CCTTAGTTTTCTTTAGGCCTTGCCGTTGCCGTCTCTCTATACGGTTTGGGTACTTtGgCA
CGCTGGAAATCGTTCTCGGTGCGTTTGCCTGTAGTTCAt
>contig302229 length=241  numreads=3
atcaggcagaggacgagactaaggtttcaaaggcggatCGggttttttggtggtgagact
atatggatcaggttaCTAGTCAAACGCcGTTCGTTATGgTTtgagagAGTTtGGGGATGG
GTAATCAAGCGAGTTGTTGACTGGGATTtATTGCAGTAGGgATTGGTGTTCAAACATAGT
AGCACCGAGaTGAAATGcTGGCCAAaGCTTTTATCCTGGGGGaGTACAACACAGCACCTT
G
>contig302233 length=146  numreads=2
cACAAAaGCCGTGGACGGTGCCGTGAaGCGAAAAACGGgCGCGATGAACCGGAGCCCcTc
GgCGACGTCGtGCGGAaGCGGCTCAAcAAGCTAaTGGAATCTGGTGCTCCTGCACAGaTT
TCTTtCGGGTTCGGGATGGGCgTCTg
>contig302236 length=239  numreads=3
atcaggcagaggacgaGACAaGnGGGGgTATTtGGGgAGGTTGCGTTGAGTTTGGTGGTC
TGGGCGTCGCCAATTATTTCTGCAAGTGGTTACCAAGGTATGATGTGGCAGAGCGATATG
AGGGAGCTCTGAAaTGTTGGGATTTCGAgTTTTggggagtaagggtggtgcaaacactcg
aggagaagaagattagcgagtaagtcttctttcttgaattcGatAAGCTtcagacGGGG
>contig302238 length=241  numreads=2
atcaggcagaggacgagagattgcggagggaacGCGaGcgTCgTGagcgtagtcatcgcc
gccgtggactcgctgggtcgtgcgtgcggtcgccggagttttcgatcttcgtcctggggc
tggccgcgctggtgagagaggcgttgtgggccgcccggctgtcccttttgcctgcgcttt
ctccgaactgtgcgtgcgcgccggcttgtgtgtcttGGCATCggccgcgctggccaatga
a
>contig302240 length=241  numreads=3
CGCATGTAGTATGTGTTCCTCTATGTAGgCGGCGCCGGGAGCGtACTCTAGAaGTCcAAA
AAAGCAGTtACCGGTAGCtCCCGCACTtGAAAaCCTcTAGTGTAGTTATGACCAaGGCCG
GGATTTAGATACGGCCAAGGCCGGGGCTGTTAGTtCCTTCGgTTAGgCTACAAATGGCcG
CtACGTATAGGTTTGAGTGCAGGGGTCATAAaCGGTGCTGCTCAAGTTTTGTTTTGGGTG
T
>contig302243 length=241  numreads=3
atcaggcagaggacgagaCTATCGATCGCGGTTACGCaaaaacatggacaaacgattgca
ggagacctccctagacactatccaatcccactcgaaacAAaGCAACTCTTCAAGCAgCGG
gTGGCCTaaTAAAAAaTTTACGTCACTACTTAGCAGGCGTGCcGACAGGTGaCAATGCAA
AACCaTCcAAAAaCAGCAAGGgCAaCAACgTTCTCACAAGGAAGCGACGCTCGACAaTGG
A
>contig302244 length=164  numreads=2
gCGCATAGTGAAGCTGGTCGGGTTCGTGAaCTGTACGGACGGgTTTGCAGGgCAACCcAA
GGTGGTTAACGgTGCCAGTGATCTCTTCgCGGaGGTGTTTGGAGAGAGGGGGgTGCACTC
CAGGTCTGCCGTGGGCACGAaCGCCCTTCCGATGAACGTCCCCg
>contig302246 length=205  numreads=2
CAAaTGAGggTGTTCcTGTGGTCGTTAGTAgTCTTCGTATTTAaGgCGATATCTTGGTTG
GTACGGACCGCGCTGGCCCTAACGCTTACGGTCATCCCGATGATGGGCTtGgCCGCGCTT
GTGCTGGCGGTGGTATACCGGCCGGAGGAGCTTGCGGCAGCAGTTCGGGTGCTGATAGCG
CAGGAGGAGAACTtGGGATtGGAGG
>contig302249 length=210  numreads=2
gAAACTTTCTTTTTttttcAtCGtGACCTtCTCGTGCGCGTGGGGAAaTGTGTGCTTGAt
GTAGGCTAACGCCGTATTTGCCGCTGAGGCTACTGCTGCCGTAGTGTAGACTTGTTGCAC
ATTCTCTTCGgCGAGTATTTGgACGGTCATCGCTACTACCCAGgAGgAGATTtCTGGGCA
GGTtATATCTCTTATtCGTTCGGgCCCCGa
>contig302252 length=269  numreads=3
tACAATCAACGgACGAAACCACACATCATGCtGTAATAGAAAAAGCAACGGgAACGGAGA
AAaCcATAACATGCAAGTGTtGAAACAaaGCACGGAACGTACGAAACTACATCACGTATT
AGAGACAGACGGAAACAGGGAAAAGCAGGCcAACAAGGACAGAGAACACTTGTCCAGATA
AAAAAAAaCAaGCGAGCGTACGAAATCaCACAACATATGTACATGCACTGTAaTAGAATA
AaaCCGaaTGGAGCGgACGAACCACATCa
>contig302253 length=241  numreads=2
atcaggcagaggacgagaCAACAGGGAGAGGTGGCGGCCGTGAGCaccggccggggagcg
ggaaacggggcgtttgttttggcggtgttgttgtccgtgaggctgccgggtacagcggtt
gctagacttgcacaaacggtttggagtacgcgtgtacaggagctaatgtgtagttcgcgt
tgcctgctgtcctcttctatgtacacaaactgacagaggcatgcagccggcccctgtacg
t
>contig302255 length=241  numreads=3
atcaggcagaggacgagactaaGGgtcGtgtGATTCACGAGCCCTCGCGTGTCGTgAGAA
TGAATAATaTTGTtCGGATGTGACACCGAGTGTTGTcGCGCtCATGtGTGCAGcGAGgAC
ATTCcGAaCAAAAaTgtgTagggCTAAGGtatcatgtttattttctgagcgcggctggct
gttgtggtggccgtgggcactagattcggagcgatctcgggggactttttctttgcagtc
c
>contig302257 length=188  numreads=3
cGCTGGAtGGGTTGgTTGTAGATTGAATGAGaGTGTGCGTCGTtCcGAAaGTCCTGgTAA
GTGGCATTTTtGGTcGCATTtGTCTCGATCCCAGGACTATCAGCTgAAGTGATGACAGAT
GCTTCCATATGTCTCTTTTTtCAAGTGTGTtATtGCTAAGaGTAGGTTTTGGTAGAAAGG
TAGGAGgt
>contig302263 length=243  numreads=2
atcaggcagaggacgagacaaggggggggtcgaacgtttggttcgttgcgggtcgcgcac
gtagtttgattctatcttggttgatcgacttcacgtggtgaagttttggtttcaatagtt
tgcaagctgaaaccttttacgctggccgtttgacgcaaagtactaggttttggaggaaga
tgtcatgtatgtctgtcttgtccaatcagcatggaccgcgttagccggtgagatgtcagt
ctt
>contig302264 length=241  numreads=3
GGAGGGgCTCGTTCCTCTCTCAAATGTGTGGTtGAGtCTGGCTATAGGTTgCGACACTtC
CGTTtGgtCGCGgTTCAACCTttGAGTAGGAAGGgCTGTCACAAGGTACGAGTGTTTTAn
taGGTTTGCACTTTCCTTTATCTTGACTTAACTGTTTTtCGCAATCAnctttCTGTTGAG
GGGTTAGAATGTAGAGAaCGTCACGCCGACAAAGTTtCGCTACAATCGAAAACAaaCCCG
a
>contig302267 length=201  numreads=2
AAAaCAaaaCAAGAAGAACCGAAATCTCAACAACAACAACAAACGGGCAAACCTGCACAT
GAGTgAGTCCCCCCcAGGGACACGGCGATGGCcGTtCGGTCAGCGCCGAGATCTACAGGC
CcAAAGTTGTCGCCCATGCTATCGACGGCGTTCCCGATTGAGGCATTGCTGCCTTGCCCT
AGCTGACCATTTGATCCaaaa
>contig302268 length=185  numreads=4
AGCACTACGGGCTCCCaCCTGCtGCGTGTGCATCTCCTTGTTCGAGTTTTtCGTGGTTtG
AATTTGATGCCATCTTGGCGTATCGACGCAGGAGTCTTGCGAAAGATGAACGAaCGGATC
GGGGTATTGCGCGGACGACGTGGTGTTGGACCGGTTGTCGAGCGATTCGCGCGAGATTTG
AATGG
>contig302269 length=217  numreads=3
TtGCAGgCCTGCTGCCAtGtAACCTGCATCGAGGTGCCGCCGCCGCCGCCGCTGTCTTGA
TTGTTTATAGGCGTGCGGGGGGGGgAGCGGGGTAGGGGGGCGgTCTAAGCGTCTTCCTCA
CAaTCGGTACGTACGGTGGGAGATCGAATAGCAGAGTCATGTGTGACGTCCCAGCTttct
GAGGCTGTGGCCTGCATGCAGATCTATCTCGCTCGGt
>contig302271 length=241  numreads=2
atcaggcagaggacgagacaaGCGCGGAGaagaaggtattggtcgagcgtatgcacgagg
tgcaaatcgattggtccgttgcctctggcaaggctctgtgacgggtgttcgtagtatgta
tgtacacagggagaggtgctcgaggtgttgctttatggttcgatcgggtttggtatctgg
taccggtagtcgcccgtgcaagcacctgctttgtttttgtgaatcaagaatacaactttt
g
>contig302272 length=387  numreads=3
GgngCAaGGCCaCAaCGATgCACAAGAAGCcAAACCTGGGAaGTGGAATcTTCcTTTTCC
CGACGTTTCAGGCGCATGATCGTTGGCGCTGGAGAACCTTAGCCGAGTTACGGCtCGCGT
TTGcTCAGAGCAAAACGGGAGGGTTGCGCGAGTTTntGGTTTTGtGCcTctCTgggtGCc
GGGgTCTTtCAAGAGACTTGAAGACAgTCGGAGTCatAGGTTtATtCTAcTCcGGgcTtG
TCttcttgcgctctcgtacacaacgcagtcatgttccgagtacggatgggtgttgatgtg
tgcctaggggctaatgtacttgagttttgggttcagacagagatgctctgtgatggatgg
atgtgatgattttgtcaaacctttgtt
>contig302273 length=241  numreads=2
ttcgtcctaaacgttgggCaacAcggctgttgggggcggtggtGtagtcggcctgcgctc
aacaaatgtaccaatactagacgatgtcgctgcagtctggtctggaatgaagcagggcag
caatgaaggaaaaccgcgttcgcaacaatttttggcaacggtgcatgtactcaggagtgt
ggcatatggaatacacgatcgagcaccccttcacaaccggtccacataacctagactcCC
G
>contig302274 length=241  numreads=2
tcgaaattttatacatacatatcgtcctttgcgccccggagCTATccgcgactgctgtat
ctagagcgtcgcctagattgctactgtagtggcggccggggagacggccgtcgttgcgga
cagctcaaaactgaagcggcggcggcgccaccacagcagcatccgaggtgttggagttct
cccctgacgctaccaataaaagggtgatgggtagaggggggcgcgtctctgcacAcacac
c
>contig302277 length=169  numreads=2
aGAAAGGgtAtAtGcACAAGcTGAAGAAGTGcACcngaCAaTACCTGCAGTACATGTaTA
CGTACCCACAACcTGAATACATGTCGGCaTCGCGCCCCCCtCTCCCCcTGCTCCACCcTT
TGCCGAAATGGATGGTTgCCGACTTACAGCGTACGTACGTACTAAATCt
>contig302278 length=241  numreads=2
atcaggcagaggacgagacttaagggatgaccggatagtggatggcggcggccgcccaga
gcatagttgagactttgccacgtagttgagacagctgtagtgggcggcccaggccaagaa
gaaagatgctcgttttttgtttgggtgtcacacgctgggctcttgggactgacggagtgg
caccggctgttgtttttttttaacacgtttttatgtccagcacgcaagataactagtctg
c
>contig302282 length=125  numreads=2
ggggTAGGaGATGTTTCAGGTATTTCGTGtCATGTGTGATTtGGCGAGAGAaGAAGTTTT
GGAGACGCCATAATGGTTATCGAGCGATGAaGACCAGGGTTAGGTCTCCGCGTTGTCTTC
TTCTg
>contig302284 length=107  numreads=2
cTACCTACcTCtGGCTTACAAGTCTTttGaGGTGTTtACAgTCTTTtGtCCGGACcGGAC
ACATATTGCTGTGGAGAGAGTATGTGCGGTCGTCTCGTCGGCAaCAg
>contig302290 length=241  numreads=2
agcctgtgaccccctccccctcccccatatcctgagtacaacggacgtggttggcgtggg
tgcctggaattaaacacacaagggacgcccctcccctgagaaggggagccgagaaagaca
atcgatgcgacgtggctaaggcttggtatatggggcaatagtggcagcattttctcttca
cccaaggggagggggggtggcagcaggggacctccagataggaaaagggccaggagtttc
a
>contig302294 length=190  numreads=2
aaCCACTGCCGGACGCTACAGTGAACCACAAGCGTCACAGGCCGCCATGACcACAGCGTT
TTAGAGAGTAACGTACTTCtAcAACAATACCGCTGTTgACCCGGgCCGGTACCTCCGCGC
CcTACATACCACCATCGACcTgAAAAaTGAcGCGGgAAaCcGCTAaTGAAGCCAATGgCC
cGAGgTATgg
>contig302297 length=224  numreads=2
cgCGTAATTTGGGgTgggtgAaGTAGTTCGAACGACTAGCTAGGTGGGGTACaGgCGGGC
GCGCGAGTAGATGTcTCTCGTTCCCaGTAATGGTAACTTCGTTTTGTGGAAGGCGAGTTT
TTTACCCGCAaCGCGTGTGCCAGGGACGGAGTTAGGTTgCAATCGACGgTACgCCCcTAc
TGTACCTATTCTGTCTTCAGGATTTGCACGCTGTGAGCTGCTCg
>contig302298 length=241  numreads=2
atcaggcagaggacgagactaagagtaggcgggctttgaatttcggtacgaaggggtgtg
gtgtcttgcgtcatgtcacctactgtacgtttttgtcgagacgtctcttttcattttttg
gataccctggcgtggctaggtcagcagacccttcgcttgtgggacgggttgcaatttgta
tgcttcacttgagtgcagtgtactctccacggatgccctctctagtcagtgtgtcggcgc
a
>contig302300 length=169  numreads=2
aGCATCaCATGATcACCACTAGACTACATACATGGTGCACCGCcAAGTCTACCcGTTATt
ATCATaCAAATATTTTCCtCcTCCcACcAGGgAAACAaTCCGTtGTGCACAACAACAAGA
AGaGCAACTGCCCTCGGAAAaTAaGAGCTGCGgTGcGCGGCTGTGCGTg
>contig302305 length=239  numreads=2
atcaggcagaggacgagaCAAGAGcaggcatgcggcgctagcttgctcgaaacacgatga
tgatggcatccattcattcgttgagcgcccttccataacgaaacggcaacaccatgaaag
taagtgagagacttttctggaagcagaaggttgggggtgggttcgttggttcgggacaca
catgcaccgcaattttttatattatgcgtattatgtgcatagcgcgcgggatgaaaatt
>contig302306 length=241  numreads=2
ctacacccggcggagcccctgggggaggtgggccaTctttggaCggagcccccggaggtg
gtgggtaaccaagaagctcttgcggctggttagtgaccaccccggacatccgtgccgaca
tgagatatacaaatccagtcagtgcgcgtggctccctgaaccgctcggtatagtgtagtt
cagcacacgtttatgtgtgtattctctcatgtgccccgcgcactttgagttcccgcccca
g
>contig302307 length=229  numreads=2
atcaggcagaggacgagaCaaaCAGGGGtgaTGAGCTTGCCAAATaagagcggtttgcta
ttcaatTTTTagcggggaaagacgcaaagggactgagcacaccacgtggtatcggtacag
tacgacgtcgcatgtttgcggttgtgtccagtaagagcggtagagcgaaacgtggaggtc
gccaagtccatgggttgggataagacctcagggtatttgttctcggcca
>contig302308 length=233  numreads=3
CTTCTAGnAAAnACACgAtGTATGAAaTCGAAAaTGCCGGAACAGAAAaCACATATAACA
ATCGATGTTCGGTCATTTTTtCGTTTACcAAAAACGACtCCATAAACCGGCTCAAGATGT
GTCAGGCTCAATCAAGAGAAAAaTGCAGGATCcAACcGACCTTGCCGgCGTAGCGAGTGA
GAGAGTtGTGCaTCGCGCCtCGCTGtCTCGCCTCGGCAaGCGCGgCGTCTTTC
>contig302310 length=241  numreads=2
tccttgccgtagtcgatgTACTtgcggcGCTTGcggTTCGCCGTCtgcgcgcgaaaaaaa
aaaaatgggccccaatttctcattaaaatggtgaaatacaacattgggtgatgtttgttc
tcgttgtgggtgttttgtattttctcagttttggggacgcaattatatagagtaaaaact
tgatttccaaaactattagaacaaatacatgcaatcaaagagaggacaccggtttgagat
a
>contig302313 length=218  numreads=3
cTTtGGTgggTGCCcGAATGAGTGCGAATGATCCGAGTGCAAGCTTTTTTTGTTGAGGGc
AAACCAACGCTCATGTAGTATGTTCAAATTTGTGAACCTTTCTTTTGCGCTTGTTGTACT
ATACAAGCCGGGCATTTTGTTATACAACCATGCCTTTGACAAACGTTAGATAAGGGTGTT
tCTGGCGACGAGAAaTGTCCATTTATTTTCCGGAGCAA
>contig302316 length=168  numreads=2
atcaggcagaggacgagacaaggagccgaactatTGCAacaGTGGtatcggaacaacggt
caacttgtgtgacctgtgcgcgtttgaacctatgcatatatatgatcgatgcacgcggcg
cgatgtgcacatcatcaggtggcccgattgtaaacaaaataatgaact
>contig302318 length=223  numreads=2
tCCCATACGTAAATGAaGGCGTGGTGAAaCCcaGAAGAACGGCGCTGCCTGCTGCACGGC
GTGCGTGCTCCAAGGGGACTTGTGCGCTGTCGGTAGCCGACACAATTAGATnccccagCA
TCCCGTGCGTGTCTTTCCTTGTAAaCGTGCGACTGAGCACCTCGCCGACATtCATATAGT
AGATCAGGCGTGTtCCGTTGCCGCAAaTTtGgTCCGcGATcAg
>contig302326 length=151  numreads=2
tCCATATTCCcgCCAACTACTGGGgAAttGCACGCAAACAACAGAGTCcTTAGAAAAAAa
CAAaTTtGACAaCaGGGTACTCCGACgAaTGAAgCAgATCAcAAcaTACAaCAcACCGac
TAaGGACGACAAGGGACCACATGATaaaaaa
>contig302328 length=102  numreads=2
gCAACACGGACAaGCTATCATGaTGAGGGGAGACAATATGTcGgCGGngtCGTGGgtGAA
CAGATgCGGGggCTCGAGAGACaGGcaaGCGGgACTgCTCAT
>contig302330 length=241  numreads=2
atcaggcagaggacgagacaaccagtagtgaggagcaactataagtcaatgaagagtgcc
cgcggaaaagactgtgtcacaataaactgagggcgtccggtggagaagcaactgccgagt
cacagctgagatgagcggccccggcgatagacatatggccgaaccccaaaccggtcagat
ggtttgagctaccgctggcgtccactgaccgcgtggtccagttccactgaccgggcgaga
c
>contig302332 length=257  numreads=3
atcaggcagaggacgagaAgaaggAGccgggaggttacGTggaCTgctgcacagcgagcg
cgcttcttggaccaggaggTgtcgtagaatcaacgcatgctacgcccacccgcctttagg
acgaaacagcaatttacgacgaagCGTTTTTGATgTGGGGTTTCTGCATAAaCAACCATC
GCGgCGgTGgCATACTctGTGATtGGTTACCGACATGATATCGTCTTtACATCACCAGAg
ggttcgggagggcttct
>contig302333 length=220  numreads=2
ATCGGCACGtCGTACGTGTAAaGGGgTGTGCGGAGGTTGGTGCGGCAAATCTAAACCTTT
GTAGGGAGAaCAGAGGCGGACATCAAGCGTGTGGTGgTTTGCcAATCGTTGGCTCATATC
GACACGTGCTTGCTtGCCATCgAAATCGGgAGGCTTGAGAGGAAAATaCGatCaTGTTGT
ATATTTAGGAAAAAAAGCGACGAAAAGCAAAGAAAAAAAg
>contig302334 length=241  numreads=2
atcaggcagaggacgagaCAATCTACAAGCTCTCACGCGCATATAcgaaacttggagtca
tcgcgtcgacactctgcaattttctctcaagttcaacggtgcgtacggtgcctcgagggg
tgggtctcgattgtagcacagaaccctgcattgcagaacagtacaaccgccactcctttt
ttcggtgttggtcgctggtcttcaacaacgtgcggcgGAcatgggttgTcgaaccatact
t
>contig302336 length=123  numreads=2
aGATTTTTTCAGAGACGaCGGCGTCCTTGTTTTGaGATGCTATTTTTTTtCCGAATGTTG
TtGGGGggCTGCGCGgAGGTGGCTAGGGAaTGCTGAGCATCCGCCGTGGCTAACAgCGTG
TGt
>contig302337 length=148  numreads=2
TGCGaGCTCCTACACCTCTgCAcTTGCTCTACCATCTTGCGCTGCaCcTACTACTTCATA
TTGTCGtACTCCCGGTcaCATCTTCCTCATCTACTCCGCTCAAaCCCCTCGCGTCCAcAa
GCCATGCTACcACCAaTCATCCCCCGcg
>contig302338 length=171  numreads=2
ttGCGCGAAGGCaCCGCCGCGATGTCGTGGTCGTAGCTTTCGCGAGCCGAGAAAAGTCAn
tcGCGGTGACAAATCGGGTCAATTTTCTCCTGTCAACaTTTCTGTTtAGgTTTCGTAGCt
GAAACCCaTTcTATtcGgATATTGGaTTTCtAGTTCTACGTaCTGTACCGT
>contig302340 length=238  numreads=4
TTTCGGTGCATGTTTCTCGAGCGGTTTTCtCGCCTGTTGTTTTTTTTTGTGTCTAGCCAA
TGCGTTTTTTTTTtGGTGCGGgCCTGAATCAACTtGGgCGCGGGgCGCGCCTtCAATGCC
GGGAGTGCATAGGTGCTGACACAATTGGAAGAGTTGGCTGTtGGCATCATTTTGTTtGTC
TCTGTTGTCTATTTGTngaTGTTTTGTTTTGTGCTGAAAAACTAGATGGAGTtCtCaa
>contig302342 length=161  numreads=2
cGATACAaTAGCTGAGGTTTCATGTTGTTGTCGCTGGTGTTGTTGAGGGAGTTTCcGCGA
AGAGCGAGAACAGTCAGGaTACCTGTGTTCTCGCTGTATtGGTATTTGAaGGGCTGCATG
gAGTGTAGCAGGTACaGTAGTAGGAAGCGTGTTTGCTCACg
>contig302343 length=240  numreads=2
atcaggcagaggacgagacaacgggcggggtcaacagttgtcttaaatcatactgtaggg
gctctggaattgtcgagagagcgcatttgaaaaaagtccgtggcttttgctctactcgtg
tgggataccacaacggttttgtcgctttacgTTctgacggacgaatcgcacccgactttt
aaagttgaatttttttcagtttttttttgcgtaacatggcttttcccgttttttgctgtg
>contig302346 length=241  numreads=2
ctaagcaaacacaaacgaCAtatttagaccggatgttttgcggagctgagccccccgcta
aaccgctgcacaatatcgacaccggcatccaatatgcacaccaattgtttactatcatgg
tgtggtattggtctcccgcgttcaccgccttcggcagaaccgagcgggcggtccagaccg
gatttgctgagcccacgatgatatgtaccgcctagatacaaagacacatctaacatacac
a
>contig302347 length=275  numreads=3
ggAAcGgTTGTCTGTCaTGCcTTCGtCcGtGTCGTACCgAaGCCAGACcAaTCAAcGCCC
CCATGTCgCGGtgCCcAaGAGCGCGTCGGaTAAGCTCACTCCcAcTAGcATAGCatAaTG
GATGGaTACTGGGCCGACACGTACGGAGACTGTCAGCGGTCGTACGATCGTTtCcTTTTT
GGgCTTGAATTTtCTtCcGTTtCTGCTTAGATTCCCTGGTGCACGTTGTtGGTTgTCGAa
CaCTCTTTttcTTTTTtGCAGTtGCAAGTtGGgtt
>contig302348 length=241  numreads=2
atcaggcagaggacgagacaaAAGAGGCGGTCCAccccataagcacgcttatcagcgatg
cgcacaggacacaccatactattcaccatgcgcaacctctctgatgcggggcagatatcc
tttccaactccaatctactgcctaccggtactgttgtaagattcaaacgcaaaataccac
cggagggtacatacagcaccctcaacacgtgatcgacccggtgccacatccggcggggga
g
>contig302349 length=406  numreads=5
aGAgaggagcATGGAAGGCAGCAAaCCGTAGTAGCAAGGTAGCCCCAATGCAAGCGTGTT
tCCAaTAACGGGAaTAAGCCGCGGACGCCTAGGATCTACATAGTCGCCATGAaaCCAAaT
CATCGATGGCGGTGTATCCCAAGgaCGCAaGTGTTGATCTGGAGCCCTCCATGTACCGGG
CTAACaTCGCCACACGCGTTTTCtCCGTAGCTCGAGgCGgTgCGATCAGAAagccatctg
ttccgatagactacttcaccggaaaggctgccaaaaaccgactgcacgattGTCCCAAtG
GTcGCCCcGAATcAaCCAACGTTGCcGTCCGAGCCAATTtCtaGACAaCACATTCCGtGC
aTCGATCTAACTCcACACACCAAccGCcGTCCCacGaCATGCACcg
>contig302351 length=237  numreads=3
tGgTAGAAGGgAAaTTGTTGGATACGCAGCCGTTCCCAGAGGGCTGGTGTGTTtAAaCTC
CACAAAAGCACGAATTGTtCCGAAAGGTGgAAAGGGGGAaGGGGCGTAGGGCGTCGCGTG
GCCGTGGATTGGAGCATGTtACGCTGTCTCGCGAGTTTGTGTGgATAAGGgCATGTATAA
GGATATTACATTAGCGGCTCGCGACCTGTGTCTGAGCTGATGTTGTGTGCACTTGCg
>contig302353 length=219  numreads=3
GGGGATGGCGAGTAGTGCATCATttGtGCGTCAGTCCTTGAAGACATTGGTGTGACCTAT
TTGTTTTGCCCCCCCCCGGTACCCGtCAGAAACCAGAAGCCTCGTTCCTTGTGTTGACGG
TCTGGCCGGCGAGAGTTtGAAAAATTaGCGGGAAGTTGTTTTGGCCCTGGCGTACACACT
GCATCAGGACACAGTGTAGGGgCAATACGCACCTGAAtt
>contig302355 length=241  numreads=2
gcacaacagttgtgttggtatcgcctgactttgaaagaattaaggagttcgttgaagctg
cccacttccgagcgaatattcatgccagtgtggagcctgggagagcttctgaaatgtcgg
cgatttgttttccctcatgtactacgtgccgacgtggtgaagtcttttggtctggttgga
ggtgtggcacgagcaatctttaacgcgaaaaagtttaagcttctcaaagatggtatattg
a
>contig302358 length=241  numreads=2
atcaggcagaggacgagacaaaaaGCAggcagttgtttcgccgCggtatctggcaggagt
gtaggagtgtgtttgcggggatacttgcggcctaggagcgcggttgtagcttgatcgttg
gtctcgtggcaggaatgttgctatttcaccgctccctgctctgtgccgccttttctaatg
agcacgcgttgctgagacgttgcccgcagaagaatagcacatccctgctcggagttctac
t
>contig302362 length=241  numreads=2
atcaggcagaggacgagacaagtgtgggatggtttgcgcagacaaacagcaaagagagat
gagaggtggaccttgcgttctcggggttggggggagagagtgagagagagagaaacggcg
acctagtggtcgaaacagtctctgtgtttgtaggggccagtggagagcaaaacaacacct
gttgtttcccctgttggccaagaatgagtgtcgtaccaagtgaagcactgactatttttg
g
>contig302364 length=241  numreads=2
atcaggcagaggacgagacatccaaacgttccacttcgagaccgaagctgtccaacaact
cctgctcctcgctgttgagctgaagagacaccgaaacgggcagatgctgtactgccggtc
cgttcctcccgcaatcctgaaagacactagccgttcccccggctccatccctatagtatc
cagacgcatacccggcgccatccaccctctctctagtagcgtcccccgctgaactcctct
c
>contig302365 length=381  numreads=5
atcaggcagaggacgagaCaaaCACGGAGGAAAGCGGaggggagaggcctaaacgggttt
ccacacaacgttgcagcgttgtcgggaatagggactccgttactggcaccttctaggcag
ttgcgtgcttgaggcGGCGGAGAAAGACAACGGCAGACGGCGAAACAACCAGTGTAGTTG
TTATCCACAGAGATGCCTCTGATTGGCAaCATCGTCACAGGAGGgCTTCGGATGTCTAAG
TACATTTCtAAGTCCGCCCGGAAGCGCATCCCCATGACcTCCAAGATGGGCAACAAGAAC
TTCTACAAGGGCAAGGGCGCGACAAAGgAGGgCACAATCAACAGCAGAGGTCGCTTCATC
GTAGACCcAGAGAAACGGTTg
>contig302368 length=230  numreads=2
atcaggcagaggacgagacggttcgactgcatctccccgagtcaccgctgccgctgtctc
atcgtccggatacaagctggccaagtcgatgagcaggtcgtcgtctactcgtgtgatgtc
acctgtctctccgttctttgtaccatccattctacgcttcggccttcctttcagttgtag
gagattcaaaacttctctcaacattggcgctaatgtgtgctcttgcatca
>contig302370 length=236  numreads=2
atcaggcagaggacgagacaaggggtgtatgtgatgtgtTGgcaTcttgtgtcgccattt
cacttggtgatcattgctgttaattttttgtttttagggctcatctatcgcactaccgtg
cctaagttttcattccacgacgccagagacttgagcagtgctgttctcaagaaacattca
gcctgtgtaggcgagagctcaaccgtcctgagctccccctttgcaactctatctca
>contig302371 length=188  numreads=2
gAGAGGAAGCcGTAaCCGACAGatGAGACtAaCTTtCATgTGTTTgCTTGCTtAtcACCC
CcTGTTTTtgAAaGTTTATTGgAGGCTAGCGTGCaGAGAATTAAAtgAGGAAGGACGAAA
GTGaGGGGTCGTGGGAGTGTTTCCcACAGCaGTGTTtGntaGGTtGAAGGTGGTGTATtG
GGTGTAAt
>contig302376 length=240  numreads=2
atcaggcagaggacgagactaacagggtaactgcggcagcagcaatgaaaggtgctcgtg
gtgggacggacggggtaccacaatctcctattacttgggtgacgatggcggtcaacccat
gacgtgatgcttggtcggtgcatgttgaagctccagaaccgaaaagacacacacactggc
gtgtgctgctcacaactctggtatagagagtagtgtatgcgcgcggtgtttcggatgcca
>contig302377 length=241  numreads=2
gaaggttgtaataaacgccttcagaaGtaggttTTacatgagTgTggcctgcagtgcgca
gagataaccgtgctagaacaaagaacggcacgggcggaccggcgaatgctggcctgtgtt
ccgccagcaacaggaaaacgtcactgctgctgttgccatctgagaaagaagacacggatg
tgattggtacacttggggggggggggtgtttcctcgctctattgtacgacttgttccaag
t
>contig302378 length=239  numreads=2
atcaggcagaggacgagagggtgtgtgtgtgtgcgaacatgttcccaaggcgaactgcca
tttgccgtctgctgagctgcttcgcgcgttgtgcaagatgtgcagaacctcgtgcgatac
gtaaaaaatgcccgctgtggtcgcacgtgtagacaaggggtcttcttcaggaagcttgtt
tcaaatgaaatcctgatgtacattgtataagctctgcgagcagtctaccgtttaaaaaa
>contig302379 length=221  numreads=2
cggaCgtgctccTTGTgacactcaacttgttcctggtaagtacatggtggagagggggaa
cgagttcacgtcttcgggccgctttgATCGatGGTTtATTAtGCaTACCAGTTCTTGCTT
GGTCTGTGTGAGTGCGntGTTTTACATGTTCAcACCCCATGATCATCTTCTTCGCGAATC
GGCGAGGAaTTtGCATATTTtGGgATCGTTCACAAGAGTAg
>contig302381 length=240  numreads=2
gggactacagctccgatcacagctctctatttgtagtacataatagtaaaatttaatttt
atcacgatttttatgcattttgtgcgatagtggatgatggtctcgattctctgatgagcg
ggccgtttatttcgtcgatctggcgcttctgtgaggcggtttcccctcagcgtcttcgca
tctagcgccgctagcgtatatatgcgcttgctctatgctctgtccaaggattagttggag
>contig302383 length=222  numreads=2
GGaaagCGAagAggAGGCGAAgccgccaccgacgaaacggcggcaagttcagagaactac
ggcctccgcaaaaaagcctagtagacgatgatggtaaagattgacgaatctatctaggaa
gtaatttctagcttttttgggcagcagagtgtgtgcgtgtgtgttgctgttgtatactgt
taaacaaacatgattgtgcTATGCACAACTCGTGTGaatgCT
>contig302385 length=197  numreads=3
atcaggcagaggacgaGacgaaGGGCCCGCATGAAGCATGTTGctGGTTTtGAaCGAGAA
gCTGgTTGTCGACTTTtCTCACCCCTCGTCCTtGCTATTTCCTGATTCTAgCTTTCTTGG
CCCGTCTCTTCACAGATtGCCTTCCgTGTTtGCACGTGTTtCGCTTCTTTCtGCTaGaGC
TGACTATGTgAaGGAgg
>contig302389 length=241  numreads=2
atcaggcagaggacgagacaagggaggctacgtgctcggCcgcaggtacgtgtatagctc
taccgttgctcgctcctgtgacataattcgctctttttgttgtttgtcgttggttttgag
cgtgctcctggtatattcttgccttcgcttcttttggcgctgtcactagcgtcgctgtgt
cccttctcgtgcagttttttactgttggcacgggcgggcgtgttccggttgtgtatgttg
t
>contig302391 length=241  numreads=2
atcaggcagaggacgagactaacgcggggttgaagaagttaaggataaacaaaactcgtg
agggtgccgacaaggttcggaattcacaccaacaaggagacctaaaccatctactgctgt
actatctgtgaagacctaggcgcgcgatgtttgaatccttatttcttgtggcgtagaagg
cgtcgcgcgcattctaaactcccatgcacctggaatgaggcggtgctgtgcgaatcaggg
t
>contig302393 length=241  numreads=2
agaaagctgcctgtcgtcaaacttagttactccgacatcgcacatgctccacacgacgca
gcacgacacccgccaagacgaggctcggccaaacacacgcgacaaaaatccgactcgtct
cgaaacacgtgcaaaacccttgcttcctaccaaaaccgcacctgcttcttgagaatgtcc
ttgatgacagccgggtccgagtgcggctcggcgtcaacgttggaCAccaccggtatccgt
g
>contig302394 length=241  numreads=2
ctgctcctcttagatgtgttattaggtaaaggtcaggggtgggcttcggctaggtgattg
gccggaaaatccctcccgggttttcgtgaagggggccaggggtagcgagatgaggtgtga
cagcctgcctaggtttacgtctgtgtgtggtgtatgtatgaggaacccgggcaagatttg
gcgtgaagtcgtgggggtccacgactcaaacagtaataataactccagattcatgagcat
a
>contig302400 length=147  numreads=2
ccTGTAGATGCTACTGGCAGGACTgCGGgaGgTAaGGgCAGCAGTGCCCAAgTCCTtGgC
ATgCccAgCGTGAGAGTtGGGAGTAGtaGTCTTCtAGACTCAGACTTGAACCCtcATGCA
tCTGctGTAAATcGTCCCtcTGCTGGt
>contig302401 length=136  numreads=2
gCACGGGGAAtCGnaCTCGCaCaTtaCAGTtGAcTTAGACGTACTCGAAATTGAAGTGCG
TCGAATGCGAACCTAgAATAATGCTCGCACTGCAAAATCTCGATGccAGAaCGgTaTGAA
CAaTCGATTGATCCgg
>contig302403 length=135  numreads=2
ccAaTATTAAAAaCAGGTGAGATAGaCGAaGTAAAAAAAGCCCAAAAGAAaGCAAAAAAA
ACATtACTtcAGAAACAATAAAAaGAaTCATACCcATaCGTAAACCTTGTTGAACaGCAT
AAGTGtGccGCCCTT
>contig302404 length=112  numreads=2
cGAGCTGTTTAGGGGTgTTGCGCaCtGTTGTAaCAGGCAggTCCTTGCTGCGGTGGTTGA
GTCGGGAGaTGTGCTTTCCTATTCGTTTCCTCTGCTTGGCTGAtttGGtCAC
>contig302406 length=235  numreads=2
atcaggcagaggacgagaCAAGTGGCATTGTATGAATTCAGAGCCgcaaactaccgcagg
cgactctgaacagatgtacgatgacattgatcctccggacttcttttgcccgccctccac
gcattggactgaaaggtgccgagagcgacaatcagagggagagcgcgtgctggcgagcac
cccccgggtagggacagtctgcaacaacaacagtcaAGCATCGCcatagtctgtt
>contig302407 length=172  numreads=2
cccAACGAGAAATTGAACGTgAAaGGCCCTTCCCgCTACAGACAAAaTGCAGAGTntCcA
GcTCGCAGGTAAAACGCGACTAGGACcACCTCCCTAAAaTACTCAGGCACcGAcTTCGCA
GGCAAAaCGCGACCCGGCTAACAACGCATCCcATAAACATACCTTAGCcaaa
>contig302409 length=241  numreads=2
atcaggcagaggacgagaagttcggtgagagatgccattggttgtcaatggcatgggggc
tttcgtgtcgcgaggtgtgcggaggcgttttttacttctagattgttttttgcttcatgt
tttgcttcatgtttgggggaatggaaaccacgaacttatgcgattgatgtagcgcccctc
gcaatgggctgctctctttaaaggtaagcacacatgcatgggggggttgcagatcatgta
g
>contig302410 length=168  numreads=3
gcACCcGAAGCCTCCTATGATGTGTACCTTtGGCTGGCCGGTCtaCagcAgtCTcGTGTG
CTGCtGTGCTTGTtGtCTCGTGTGTTGTCTAcGTGTGTGTGCGTGTCATCATGTATGTGC
tGCTGCTGCCGCTTCTGTtGCTGTGCTaCGTCTTtcAggggaTtCCcg
>contig302413 length=241  numreads=2
atcaggcagaggacgagacaagtgggagcggtgtcagatcctgcttgctcactgttttga
gtctgtcattgggacgttcgccacggaacgcgcgtgtccatcgggacgcaggggtaccga
tgtgtccttctcacccgtttctgggagagtcgcttcgccaaaatccgaactatccgaacc
cgagcgctcttctacttagcacgtggttgacatgtgctaccacagtcgactacttctgtc
t
>contig302414 length=223  numreads=3
GACAAggTGGAAAgAACTTCGTGAAGCGCAACGACCTCCACAGCcACAAACTTCATGGGA
Cagcagcggaggggagcggcaaccgtgacgccgctttccatctacagaaggccaaaatga
caatgatcgcagcgcatggttcgaaggcagcgaggcagacagacatgaggCAATTTTTGt
AGACtCGATAGGCgCAAGGGGGGAgCATCaGTTGAGTGTGGtt
>contig302417 length=232  numreads=2
tATTTTAcAaCAGGGTTgtGTTATCcTatAAGTGTAATACTTtCCcTCcTATgCTtGCAA
AGTtGCCCGCACAGCGAAGgATGACATCGtATTACTtGCGTCGGtATAatGGgCtcccac
gCCGCCATTATtAGgtcccgcagcagtcgacacaagcttttgcttgtgtccgggaaggct
cttcctattttttttgttaacttggaggaagaggacctccgaacttatgttc
>contig302419 length=99  numreads=2
aGAACTGATCATATATGttCTTCATCGGGTCCATCGAGTGCGTTGCTGCAGCGGCGCAGG
CTAAGGCTtGGCAGCATTCCGCTGAGTAAGGTTTGGGTg
>contig302421 length=241  numreads=2
atcaggcagaggacgagagtCccttctacgTccaCgccttCCatgggggcgggcctgagc
actgcgtcgacttacaggtaaaatgagggtgtctttttgattggttgggtgcggttgttt
gcgaagaaagttgggctttattttggtggcgttggttttgttggccgctgtcgtccttat
gtggttggtggtgttgtatttgttgtatttgttgtaTTTGTtgcatTTGttgtATTTGTC
G
>contig302422 length=241  numreads=2
tgaccagacaagaccagacaacaggctACAACCaccacGGACGAactactgcacctcaat
aaccctgccgtccgtgttagatgcgcaccgctacacgatgggtggacggggggaccccaa
aaaacaaagcatgaacaaacaaacaaacaaaaaacatagatagatgacgagaagagcgag
gtcaagagagtgcgccaggcccgacaggattcggaaaagaggcggaagagagcatagaac
a
>contig302425 length=133  numreads=2
cGGtcGCCcTATCcAGTGCTCGCaGAATTTTGGACGGCGACGTTCGCTGATGCATtCAGC
TACTCACACAAAAAAATaCGAGgATGACGCAGCAGAAACAaCcACCCcTCATGCTATGCG
TtCGGAAAGCGCa
>contig302426 length=241  numreads=2
ttcaacgtcccacatggtttgtgcgtgtggcgtcgtcaaagaggtgccggggcgtgcaca
cagacagtatcttatctgctctacttgttactctcgttgatacgccatcttcctcaattt
gtacgaggagcacgtcgcgtgcggtctggaccgcctttttgtgggaaaggacatgtcccg
gctgatgttctgaatattttcaacgatcaatgtatacatcccgtggcatcggcgctagtc
t
>contig302429 length=241  numreads=2
atcaggcagaggacgagaCaacacGGgtgtagatctAcagacgacggatcacgggcctct
ctatgcttgtgaagatggatccgagaggtcgggctcaagtattgagtcgtgtaggaaggg
taggaagggtacaagttttctgcactttttttggtcgccttgcttggcagacgaagaacc
aagagtgatatgagcacggtcgacgttgtcctgggcgaagcgtttacaattccatgagaa
g
>contig302432 length=241  numreads=3
atcaggcagaggacgagacaacacagtttgatagatgcatttcgagtatctgcacgatat
gcgtcccaaaagacgaaatcgtgtcacgattgtttcgattttcgattcatgtacagtaag
ggcgcttgttcgcccgcagccctcgctgtgttggtgttggtcttggtttcggtcggttgt
cgaaagcatgtcgctggagcgatgctctctaggttaggtttcagtctggttcccgcgatt
g
>contig302435 length=241  numreads=2
ggattgctcgtgttctcgTACTGTAGCCGGAAAACCGTggGCGTAactacgtgtgcacgg
aacctcataggatagaatcacagccaggcctagggcccatggatgtatttccaaggctga
agaacactcaaatgggcaacctgccgcacacacaagagaagaaagagagttgggcgtgcg
tgaaactgccgcacacactaagagagacattttgagcgtgtgtgaaaaacaaatatccac
a
>contig302436 length=224  numreads=2
gCAGaGGAngAnaCnacGGggACCGCCAGAAAACCAAAACCTTTACCACGTGAAaCACCC
ACGGAaCATCCTCATTCGAGCAGCAGCAAAGCCGCCTGCCGCCCTGtGTGCGaTTCtGCC
CTCTCCTGGACTCCTGaGTTCGCAGTCACAaGAGCACCAAAAGTTTCAAAAAAAAaaGAA
AAaGAATGTCCTTTGTAGTCCAACACTTTCAAAGAACAGGgAac
>contig302440 length=241  numreads=2
tttttttttgatgttgctCGGTGTGtgtgtgtgtgttttgtctttgccacgttgtggtaa
aagccgtcttcgttgatcgatctgcatctcgagtcgaccagacgcgaagatctgcctgca
taccacatggtgcgtcgtgggtgtttttttgcagctttcgtcgttgcggtgggcgcttct
tttccctcctcgtgcctgcgtctgttcgtgcgtgtgcgtttcctttgttctcgtccaacg
g
>contig302441 length=300  numreads=4
atcaggcagaggacgagacttatgggtggggaaatcacctgaagttgccgcccgtgaaaa
ggccaaCAGCGTtGCcAATTTGGTTTGTCTGGaCTTTtaGATCAaTTTTgCCGTCGcATG
TTgtCCGTGGtGCGGGAAAaTAGAGGGGTGtGtCGACGTCAGGGCTGGCTAgCAGTATTA
GCCCCAACAGATGCACTACCGTTCTTGTGGATGTTGAGCAGGgtCCCATGCcTaTCcTGT
GGTcGTGTgagtagaggctacacagatcgcatgaaacccaaaatttaactttatttaccc
>contig302442 length=241  numreads=3
atcaggcagaggacgagacaaGAggggatataaggtTGCCgTtgtttgtagtccagcaat
gcgggacggaaatcctagacggcgtaccgctcgaacaaaggttcaaacagaggatggaat
ccaacgaccaaggcccggggaaatcgcacacttgctgcacatggacatggctgctcatca
aaagaagacagccgacttcaacaatgggtggaagcgagccctcttgtttgcttcgattgg
g
>contig302443 length=241  numreads=3
atcaggcagaggacgagaCAagtgtGGTGTgggATGACACGATGAagcaaatggtggtga
agaaccgggacgaagtcaaactcacgacgtggaaatctcggatcaggaacgcggcctggc
agttttgggctggggggcctcctctgggggcttaaaaaaaacaacagtccactattctcc
gcggcgtcggaagcctaacgcgaacgtttaggctcgacagacgccgtgcctgagaagcat
g
>contig302445 length=194  numreads=2
tAATACCATGGCAGTACCGCCCCTTCTCTGGGTGCAAAGGgCAAGAAAGTGCGgTACTTC
GGCCGCcaTCCGTGCGCCCCAACGGTaCTTCGGCAACTACCATCGCACGAGAGCATCAGT
GTTCgTCAAAGCTTCATGATGCCCCGGCTTTCTtCCACTCCACcATCCATGGCGGGCGGG
GGCGgCGGCaGCTg
>contig302446 length=241  numreads=2
tcccaggggcttcacactaatagcctcctgtggctccacactatcggctgcggaaactga
ctccgccgattctaccctgggggactttgcagagtcaacctctggaggaggatgtaaggc
ctccgtatcaacgctcccttgtgatccatcaagactcgcgggcagaggtacaggggcctt
aggcggtccattggaggtgatatctttggcgggtcccgtacccTCCgttgaagttgtctc
g
>contig302447 length=241  numreads=3
atcaggcagaggacgagaccgtcattgattgtggggttgttctcgtgcttgagagcaccc
cgtcccgcagttattacgagcgcgagagactttccaggggtgcgaacccaagaaagctcg
acgattgctgtatgtaatcgcgccttgtaacctgagcatgcccacgtccagaccaactcg
accaaagagaccgaagttaaaggcgtcaagaaggctgctacggacagagatagggattat
t
>contig302449 length=242  numreads=3
atcaggcagaggacgagacAACGGgCGcACgAAGTTATCcACCCGAATCGTCACCGGATC
cGCCACCACCTCGTCTCCcTCACCcTCCACTCCGTCAccGggAGCcGACTGATCTCCGgC
AGTTTCAGCGgCGgCGGTGGtACTGGCAGTCTCGGGAGCGGAAGCGTCAGCGCGCCcAGG
CTCGGAaGAaGgCgCTGcTTGTTCCtcTTcgtccatcgggtcgccgcgggtnccgccgnt
tt
>contig302450 length=167  numreads=2
gAGAntaaGAGGAAGGTCGCGccGCGTTGAAGGAAGCAGGGAGCGGGGAaGGCGCGGaGG
AAGCGATGCGTATTATCGGCgTAGTGTAAGCTCGGAGCGGTCAAGCCGAGCTCGTCCACC
GGATGAAAGGAGACCTTCGCGatGGGgAAaCCcTGTtGAAACGgACa
>contig302451 length=242  numreads=2
atcaggcagaggacgagacaaaaggcagggggtacatcagaggaacctgcagggagtttt
ttttctctttgctctccactctttcctcctgcgccggagccacgagagagacgcgagagg
gagcgatagaggcgtagaacggtgtcatcaacactagcatgcagcacgcacgtagcgaac
ccacttcgggtgccgatgatattacagtaggggggagatttggaatccgagtactctgta
gA
>contig302458 length=99  numreads=2
cACACTTTGACGAGaTAAAACGCTaCTAGaGTCGgCGGGGTCATCGTGTGCTTtCACCCG
GCncTtCGGCTnaGTTTATGTCATTTATCGCCTTTGCAg
>contig302460 length=240  numreads=3
ctggttactggtcaaaccaggacagggggcacaaagaagggctgaaaacttaacgccgtt
tctcggagttttatttgaaactttgcacacatgtgcattgtgttggtgcgaaacgctgtg
cggagggggcttgtgaattttcttccatggtcgccggttattcgaggtcctaggagttgc
acatgaccccgaaacctctacagcagtacgaccccggatatccggcgacagggggggaaa
>contig302462 length=158  numreads=2
gggCAAaCAAGTCAaCAAGCAAAGTAATGGGGGGCTCGCAGAATCTATATTGAGAAACAA
GGGGTgtGCcATTTCTATAGCCGCGTCCCCCCGTTGTCTCgCCgTCCCTCCCCGgTTGCA
TTGTCcGCCCCATTGTCAACCTCTCTCTCTATCTCTCt
>contig302464 length=241  numreads=2
atcaggcagaggacgagacaaaataaggccacgTCTCCACCACGgggacgggaaggcaaa
aagagaaaaaaacacacgcacacaacacaaagaagcaagcacgccaaccattcaagcaaa
cgtctgtttggcaaaagagcgcggcattcacacaccaacaggggagagatgcaaccccat
ccattcgacacgactcaatctttgaccggcccagtttcacttctcctctccgccatctca
c
>contig302465 length=241  numreads=2
atcaggcagaggacgagacaacgggaaggagtaacggtgcggagtgcactcgctctctgc
atggcctacacgttcaaccgcctcaagccacccaccttttgggcgtggtccttttttcgc
cgcagctgaaaccgtcgtcctgctccgagcgaaacggacgctatcgactagctcccttct
cgagctccttttcatcatcttgccgacgccacatgcagcgttgtcgtggggggtgcagaa
c
>contig302466 length=241  numreads=3
atcaggcagaggacgagactaaggatgaaaccgcgaggaggggccccgcacaacagcgca
atttcattcttcaccctcgctccccggaccaaaaacaaacaacaatcggacaaagaacca
acacacatatataacgccgcattctaggtccaaacttctaatttctggcttcgcaccctc
tcaccaatcgcagcaaacgacaacagttttcccgggggcgggggagggtagcgaagatac
a
>contig302467 length=241  numreads=2
atcaggcagaggacgagaaaaaaacaGTcgcgaaaGagcaaaaaaaaagttacaagaata
gccgccgttgctgtgttagttgacccacccatccttctgccaaggacaagtactcgaggg
tccgcggatgccacgtgactgccgcaccgcaccccccgtgtggttctggaaaggaagcgg
ccgatgccattcactctggactactccggacgcaaaatttacacacacacacacacACac
t
>contig302471 length=241  numreads=2
atcaggcagaggacgagactaaggggtgataacGtaagacaatgggaaagacaagagaca
ctagacatggggagaagacgtagacaatgggagaagacgtaagacaatggggtacggcat
aagacattgggagaagacgtagacaatgggagaagacgtaagacaagggggaagacatta
agacaacggggtaaggcataagccgagcgggaagacttaacccggagggggggagcataa
g
>contig302475 length=241  numreads=2
gacttccttgagaaaaaaacgaaaaaaaaaacgcacgcgcgacagaccaaaatagaaagt
ctctctcagcccgcttacagcttagcgagagacccagccatgaaaacctatatcccaaca
acaacgaatcctatgcgaggatcattttttgccccaagatacgatgcaaccccttgaaca
catgatctgacaaggtcagagcaaaacacgcagtcaagctcccatccacaccgcaacccg
a
>contig302476 length=158  numreads=3
CGTTGTGTACCCGgTGTGTGGCGCTAGCCGCCATGAAGCCTCAGCAGGgCTATGAGCTCT
AGAGTGGGTCgCCGCTGTCTGGATAACTGGGTtCAGTGTGGAGCCTCgTAACTCTTGTTG
CTCCcAAnaTGACTCTTGCCGTTTCAAaCCCGGGCAAc
>contig302478 length=240  numreads=2
gtcgaagcaccgcttcttatcgttgtctgaggtcgaggccaAGGGtttgccgagcaggac
gtgcgcctacgtccggcagtatggtgacaaccccacacgtctgctacactatctgtacaa
taccaccactgccaaatggttgcagaggtggccgagatactatttaagttgctgccgaaa
cgaacgaggcctgtgcaagttgacgtatggtcaaaagcatgtggcattgcagcggtagtg
>contig302480 length=241  numreads=2
gtgatgtccacctcgtacttgaagtgcttgttttgaattgtatggctcggtacaggcgaa
aggtgcttttttttctcctcggtagatgcgcgggctgcgttggccgttttgtgtacgcag
tgtagcttgcataggaagcatctgttttgggccgaccgcccagtcgataccgctaggcct
ctcgctctgctgcattcggttcggacgtgaccgatccaagtcaaccatgtcatcgtgccg
c
>contig302481 length=141  numreads=2
AGacaGTGaGGGggAAtGAGGCAGAGAGTCGATAGAACAnggggagggAgTtGTCTGCGG
CAAACGTGGTTTGCCTGGTTGGTATCTCGCtCTCCCCTTGGGgTTTTGAAaTGCAtGtCT
aGCGTGCAGACACGGTACTAt
>contig302482 length=122  numreads=2
CAGCAGCATGACCTCCGCGCTCaCAAaGgTACAATCCGCcGGCCCCCTCCTATCTATGGC
CCTGAGGATAGTCCCCAAGCTCTCTTCCcGATCTATTTCGGGTAAAAGTATCTGTntcTC
Gt
>contig302484 length=422  numreads=4
aTTAACATGAcaTACAGAAAcantAGCGGCcAATGgCAGGATCTAAaCAGGCAaCAGCCA
ACAGCAACGCATAGTCCCcTCTTCCGGAACGGCATtGCGTCGGtGCAGTCatgcttgttt
cgacgcctttttgtctttcgcgccgcgcttggccttggACTTCCcGCCGTCCTTCTTCGC
GGCGAtttCCcGcTtGAacTGCTTGGTTTtCACCGTCaCCAAGAGcGATGCcGTTtGGCA
AAGCAaGCtCACCagcatcgtgaagcccagtatcagcagcGGCCcGGCCCACaTTACCCC
cATGAaGATGCCGTGCTCGTCGAAGtAgTtCTGCcTcGAAAaGTTTTgCcAGCGATCCCG
GAGGCACgTGTtGATgAACTcGCTTAACcTtGTCCCCGTGAGTaCTaCCGCgAACAGCCC
Ga
>contig302485 length=235  numreads=2
cACATATAtttGttCGGCTGGaGGCCTgCcTGTATCCCAATcACCTACaCAGTGGTTGGT
TGCCGAaCTTGCcAGCCCCCCAAACCCTCATCCACCCAACCTTGCCCGCTATCACAGAcA
AGCGCAGAAaGTGGTGCGCGCCCAGCAACCACCTGGACCGACGCACCGCACATAAAAaCT
CTTGTGTGTTTGCTGACTTCGCTACCTCTCTCGCTCACCTATCTCCCCCAAAAca
>contig302488 length=241  numreads=2
atcaggcagaggacgagacaaagcagaaccatgaatatttcatcgctaaattgcctcttt
atgtgatgaacttgttttgtttcagcaacaactaaaaacgaacagcagagagagtgctct
cgggaccctcccacaagataacggacgcagcagtagcagaatacccaacgggtgtgggag
ctggcgatcctccgtctgggcaatgaatgaataatgcgtcgtcgtccacggcaaaatacc
a
>contig302489 length=209  numreads=4
atcaggcagaggacgagacaaaagtcaagaccaagggcaaggggacgggcaagcggaagg
tgcccagggcggcggccgaggcggtaagtaatgtcgcacatgaattgagactttttgtga
aatggcaaacgtgaaatgacaaggaaaaaaatagcttgcaagacatgatggcggtgttgg
ttggtgtagctggggtacttgtcctggtt
>contig302490 length=240  numreads=2
atcaggcagaggacgagaACGCCCTTCTCTCTaccttgaacGAGtgcgaagcgtctgggc
atggggtcgtggcgagtgaggcgcgactatctgtctctttctgcgtctctgccccccagt
tgcgtcgctctgtgtttatctgaacagccgccatcacaagtaaagggtattaagctcgac
agcaatagcaagctgcagagaggaaaggcgggcagccgcagagagaagaataactgaccg
>contig302492 length=241  numreads=2
gtttgcgtCCCCCCaccaAGATaaaaaaaaaacacaactacagaagtcctctggtaggat
gaagacggtcttccgcgaaagtaacacgttccagctcttgacgcgtcatctccgttctgg
tcgctgtagcgcacccgcccgtaacggtttcggtatccaaacaccagtcccgtaaggttg
agccctctgccaaggcatctctggaaagtagaacctatttggcagagacgcagaacgtaa
t
>contig302493 length=218  numreads=3
GGGgAGCGACGAAATCAGTACCCGCGgCGCcGGGGgCGAGgAGCACCCGGAGGAGAAACC
GCCGAAAAAGCcGAGAAAGCggCGTCAGGCAGCACAAACCAAGTACCcTTTCGGGAAACC
CCTGAGCGTGTTGGCcTCGGCTtCGACCGGCTTCGgCGCTGGCAGTGACGCCTTCTTtGA
CATCGAGGACGAGCTGCCcGACCTTAGCGTGGTCGAAG
>contig302494 length=104  numreads=2
cGTATGgTTtACGGCATGGCACGTATAGGCGGCGCTCCTgtAGACTAGCCTGATAGCACG
TGTTCCGCCTTtCAAACGGCGgCCTCCTCTGTCCTGTGCCtACg
>contig302495 length=166  numreads=2
ccATGGAATGCGCCAGGAATTGGCTGTtCTCAAGTTgATCCTTCgtGgtCcGTTCcACTT
tGGgCGAaTCGgCcATCGGCCGTCcTGAGCCTTCGTCcTtCACgAGCCCTCcTGACGACA
CTCTGgCGGGAGAATCAACCGCGcTATCGGCTGAGTGCGCATCCCg
>contig302496 length=166  numreads=2
ctGgCCncACCCCCcGCTcACCAGTGGCtGTAgCCAACGCcTtCccGTtCCcGTCATCGT
CGCCGTCGTCgTcTCCCAGGcGGCcgTTtCGCAAgaGGTCCACTGCGgAcAaGTGCGTCT
ACAAaCaCAGAAAGAaGgTTCGGCgTAtCAGGGgAgAACAGATGgT
>contig302497 length=241  numreads=2
atcaggcagaggacgagaaattggggatcgggtggaagagcgtcgtcgaagccgctacgg
tatttgatccgtcacgccagtggactatagatactgctgtatccccccccacccttgagt
gaatcgatcgcgggcatccggtgccgagccgggcagctgcttgccagatcttcgaaccac
caccgaagtcaaagtgcacatgtatgcattatcgatttcgtggacgtggaagcatcaagt
a
>contig302500 length=204  numreads=2
cgggCCcGACGTCTCCgCCCTCGGAGACACCTGGACCCGTTCcTCcGgTCaCngaCAGAA
CCATCGcTCGACCCAACCGTTTtgCCCGAGGTAGcACcGACTCcTGATCCATTAtCTCCT
ACGGTAGAGACACCTGGGCCTGTgCCTcGAGTGACGGCAGAaCCATCgCTTGaCCAAACc
GTTTTGCCCGTGGTAGTATCGAct
>contig302502 length=219  numreads=2
tACgAAGAaCCCACCGAAGAAAAGcGAGCCTTTCGCTGTTCAGaCTGTGTGGCAGTTTGC
CGTTCTGAACAGTGAAATATTTCGGGCcGACATGTGtAACATTCCGTGCACGcACGGTGG
GGgTGGgTGGgCACGcTTGCACTGCCTCTTGTCGgCAaCgaTGtCTCTGTAAatCACGCT
GCgTGgAaTCcGGTCgAGgTAgTgtCGCCAcTGATgAgg
>contig302505 length=241  numreads=2
atgaatgcgcaggcatctCGCTGATGAAGTccaCTTTCactacttcggggtaactctttc
ggggtaaaacaggcaagctcgttgcccgccgcgctacaacgacctccaaaagcaacaaag
agagacgggaatcaggaggactaccaaaaaaaatcatcgagacggctgtgccgttgatat
ttccaaagcgcagacttaaaaaaaacaaacatgaccgcatagcctcggaccttggtctac
t
>contig302508 length=233  numreads=2
atcaggcagaggacgagagtacgagaagccgagctcaagcaagccctagatcgaatagtt
ccgcagcttcttcaaaaggaagagagggtgagagagaggttgtgatttcatggtttgtgt
ggtgggttgctgcacgcgagatgtacgcgcaaatatgttgttgttgatagcagccaagct
tccattctgcaaccaaagcctaggcctcacgctcttagtatctgaaaacgcta
>contig302510 length=241  numreads=2
atcaggcagaggacgagactaagcgaaggggggacgggattgtcgaagcacatcagggct
ttgggcatcagcgagacttacgacctggccggcttcggagaggcgcaggtgcgggggcat
ttttgttttttgtttcgaaatacagccccagaaagacttttgtatgtacccgtttgagaa
aaataccgcagtcgaaggtattgtatgattgctgttgatgttgtagttgttgttgttgtt
g
>contig302512 length=241  numreads=2
atcaggcagaggacgagaCAAGCGGaaagccgGCCCTCTTTTCCGGttgttccatgtaat
catgatgccatcgcgaaaatacggtttctgcgctcaatacacgctttggtcgacatatgg
caggctgactgggttttgctcaccatagagtagcggcagaagcacaaagcgcagcacccg
acacaaaggacagcacacttggaaagaccccgtccacccggcctgctgttttcagcaaca
g
>contig302513 length=125  numreads=3
AGtGCaaaTCTCGtggCGCCTCGAGTATGGTTCGGTGTGGAATCGCAAACCATGAGCCGT
CCCCGAGTTtGAGCAGCttcGCCTCCTGTGGCCGGCAAGaGTCGgCCTTGAncGTTCCTt
GCCTg
>contig302515 length=215  numreads=2
ttttCaGGTGCAAAACCTGTCATTGATGTTGgCAAGAATACTATATAATACACAgAACCG
AGCCTCCGAAGCcACGGTCGCCATTCGGATGACATCCTTCAGCCTGGAAAATGGCGCAGC
TCAAGAACAAGAAaCGCATTCCACCAATAACCcAAGGAAGAAGATGCCACTTCCCTCCGG
tCATAAATAATTGCCaTCCACACACcAaTACGCcc
>contig302518 length=241  numreads=2
atcaggcagaggacgagactaagacaggCAAAGGTACtctatgttgatgttatgttaatg
tctccgtgttgttcagggaatgggtagagatccgtgccggaaagccatggtaaaagacac
aagcaagaaaagaaacaggaacgagtgcgacaacaacaaccattcacactttcgcttccg
ctactgactctacgactgtacttctggtggcggttgtggtagctatagcagcgctcacct
c
>contig302521 length=178  numreads=2
cTTGGCGCTAGTGCGAGAtGTCAtAtCctAGGTATGATCTtGTTTCCGATGCTTGTTtGT
TCAGCAGCAGTGGTCGGTCAGTCAGCATTGCGTGAAaTtGTTGTCGTTTTCGATGCTTGT
TTGTTCAGCAGCAGTGGTCGgTCAGtCAGCAntaGCGTGAAaCTGCTGTCGTTTTCga
>contig302522 length=241  numreads=2
atcaggcagaggacgagaaggtaggaggattggcttgtccgtgtgtgccgtccgttgcgc
cagttggctgtgttttgctgttttgggggaaagaatcgcagtgggacgaagttcttgtgc
tcactttcgctgtgtagtgcctggcgtcgttactcgtatacaggtgttctgtgatcgcct
ccatcgagtgtatgatacgttgggttgccttttgacgctaaggctcggcgcccaagaaac
g
>contig302523 length=241  numreads=3
atcaggcagaggacgagacttaaggtaacagtggctgtggcaaacatgagcaaagccgag
taccgttagaggacagcgaccaccttgcggtgcactctgtgcacatcttcatgcagaacc
tgtaccactacgctacacagaacacggtgcggtgcaaaatcagtactaaccactctcgga
tatataaattcctcgccatctaggagcacgtcagcttctggaagcacaactttgactnan
n
>contig302527 length=239  numreads=3
GCAGGGgTGTGAGGGTCGCGTACTTGCTCTTTGCGCCTAaTATACTGCCAAGAGTTGTGA
CGCACGGGTTTGTTTTGACCCAGCTTTCGAGTCTGAGCGATGAACTCTTTGTCcAGTTGG
TTGGCCTATTTTTTGCCCCACcTTCcACAATGGGTGTGTACAGTAGTTCCGTGCATTGAA
CATTGGCGCTtCTCGCAcGGAAaCCTTTTTTTTAattGTACTtGgAtCGGGTTTtACgg
>contig302529 length=223  numreads=2
atcaggcagaggacgagaCAAGAgaaggaaaaaacacatcgcattGtgtcatcaaggcgg
aagatccagagcctctctactcttgtactGtAgCttctcttcttgcacaactcgtctcga
atattgctttccgcatccaccacatgatgaacagtctcctacagctctgcagcaggtatg
cgccctttgtctgggcttgctgtacgagctatcatactgtgtg
>contig302530 length=241  numreads=2
gcaacaaacaacaggcacacacttagtaacaatttcctacggacaccacgcactccacaa
ctcaagaaacctaacaacagctccggtcggcgcaatgactaaaacgcccgttacacggta
cccagaactataccctcttcgcaataaggaaactggcaacgctccaataatacatgccac
atcgtataagactgggcagctttgcaaggaagacacattcccaacaaagcgctcgctaac
t
>contig302533 length=199  numreads=2
AangtAGGTttAntCgAgAtGACTCTCTACCGAAaGCGATtGaGTCATCACTGAGcGCGG
TGCTCGCCGCGCGCCCCAAAGAGAGAGgTGTATTCCAGACAAAaCTACGGGTGgTTCACC
ATACTTGTAGTTCAGGCCTGTGTCCTTGCAAGAaTGCAACAATCAATACCCTAcGCAGTT
AtGAaTGGCCTTGGCTGTa
>contig302536 length=241  numreads=2
atcaggcagaggacgagacttaacaatacgtggtctcacccctgtttcttctcctcgcga
aaactcgacgctgacaaacctcaggtcgtgcagcgggacgctttgatgctgctgagcgag
ttgtgtgactggtcgctagtcgacgagcggacgctgagtgaggagctgggcggaagcggt
ggcggcggcggcggtggcggggagaaggagtcgagagtgatattggaaagcaaggtagac
c
>contig302537 length=108  numreads=2
ACCTGaaGTGCTACTGTGaCgCGaGCTtCGCTGgAtCGGgCgAGaGncttCAGAaGCGTt
CTtCTACTGGATACATCTTCATACTGGCGGgAngcGTCATCAGTgCAg
>contig302539 length=241  numreads=2
atcaggcagaggacgagaCaaaataaaataactgacaagcaaaaaaaaactgcatctttc
gatggcaacaaaggaatgggggttgcatcacagcacacgggtcgatcgctcaaactcttg
gcaacatgtttccacacacagaaatcggttcttcgagattgccgcggatggtcgggcatg
ccataaaccgtggcaggacacggcgtgccccctccgtattgtattcatcaaactctgaca
a
>contig302542 length=136  numreads=2
aGTGAATTGTgCAGTTTTGTGgaGAaCAaGgACAGCCATGATGCTACCCCTtGGCTAGGT
ACTACGGCTAGCGCCCGGGTTtACgAAACGTCAaTTtGGGgCCgAGGCTCAaTGTCTTAT
TTtCtCACCAcTGTCg
>contig302544 length=180  numreads=3
aTACAACAATTTTACCGCATGcACGcGGCGAGAGAGTCCcACAGCAACCATAATAGCTAG
CTCCAGGCAACCCGATGTTTGTGGAATTGCACGATGCGCGCCTCcGGCTtCCcGCGGgAG
CTCACCACCACACCCTCTCAACAGAGAAGTGCACTGATCGCCGAAAAACATGCACTGCGG
>contig302545 length=260  numreads=3
gTCGGTAGCAAGCAaCTTGAAGCtGGAGTCCGCGTACTGGTTTGGACCCAgCAcAGGGGA
AACAAaTCAAGACGttGTCAATGCGtACGGGTTtGTGGGTGAATtgctgcctcaagtcac
cgcaaaatctcgaacacaattctgCGAACCATCcAAaCACAcACGTTAAcgTATGTGGGC
TCCATGAGAAagTTGCTTCGTGCAGATTtCGTTtCATTtCGtAGCGTCACTTGcGCCCcG
CCcTGCCTCAaTCCCATTTT
>contig302548 length=223  numreads=2
atAAccTgCtGTgTATCCcTCGAACgAGAAAACATGTTTGTCATGGTtGAATTGAGGGCG
TAGTGGCGCgAGGtCCGgCTTGCGCTGATCGGAAACCCGtGAGCtACCCACGTGCGTGTC
CGAATCTGGGTCGTGCTACACACATCGGAAGAGGAGGGGTGTTtCGgAGCTTGcGATACA
GCTAAAACAGCGTTtATGGTGCTCACTTCCGAAgTTGCTTcaa
>contig302549 length=241  numreads=3
atcaggcagaggacgagactaaGAAaTgaGaCGAAGAGTGTCGCAAaTCGGTTGgCGCCG
GTGGcGTCTATCGGTTTAAGTGgTtCACGAAGCATTGTGAAAGCTGATTTGACCCCGcGG
ACACGACGAGGCGtCTtGGTTGCGGGGgCgTTCGTTTGTCATGTCCGgAcACtcctgccg
aaggaaacgaggccgtttgatagacgggcgggagcatgtgtaccgtcaaatatgtgtgag
a
>contig302555 length=241  numreads=2
accgaaaagccaaccacaCCGCATACgttccatgtacccccAAACagtctgagcaagacc
acacttccgaggaaagactagattacttccccatcacaccctctgcaccagcacttacta
ggtcctgttctgtgggcaagattcaccgcacgggcgagatttcatcacacctcattcatt
cccactcggggtcattcaaaccgaatccatttagaaaattctgtgagtacactacttttt
a
>contig302558 length=205  numreads=2
AAAGAncGTGcGAAGCGCGAGCAAGAGAAGAAACTTGCCAGGATGCTTGGTTTCAAGGgA
GGTAGAGGTAGAGGCAGAGGGAGGGGAAGATAATACTTTCATGCGGACACCTGCCTCACT
TGTCCTTGAGCACCTTCTCTGCTGCGATACGATGTTCAAGCTTGCTTGTAGCGTGTTCAG
TTGATGCaTGgccAcGGTACTTTGa
>contig302560 length=170  numreads=2
cccgggaCGcGGCAGTACACCTGGGAAAAaGCTGCATCGAAGAaGAaCTAAATAGCagTT
TTTGTTCATGtCGAGGgCGATATCCTGATATCACGCCcGGATGACTTcGCGTCTCTTAAA
AGAAGGtCtCGTtAAGATACCTTCGGTGCTCCctCACGTTCGAGAAcaaa
>contig302562 length=232  numreads=2
atcaggcagaggacgagactaagcttgtgagagatagagctgTactgctgtcttgaggcc
tgatctcttctgtctgttttttgtcatgtttggcgcgtcgaagtgggagagcggtgggac
aggtattgaatgtatcgtatgtagtcattcttaatgatctgctttgtcgagtcttcctgc
gaagctggctgcagcgtaggaacgttcttttgacgcattttatttaggagtt
>contig302563 length=156  numreads=2
cGGGGACGGgtgTGCcgAaGgAaGGagCGAAaGcGCGAgCAGCGGCGgaTtCAGTTTTGg
TTtCTCGTTTTCATAGCCATAGATGGGCCcGAGAGAGAGGCACGCGCGTCgAGGgTtGTC
ctCCTACcaCAGCGAGCGGGCTTTTGtAcGgCGAgg
>contig302564 length=241  numreads=2
atcaggcagaggacgagacaactagggcgctctgcagatactgctgtacgacaaaaaatg
tacaacatgcgatttccaacgtaaacgagtcctcagtcacctcaggagtgggagcagtca
ccggcatcaccggttcggccgtcaccggttcggcggtggccggtgcgggagtggtggacg
gggtcgtgccgtcgtcatcggcagggtcatcgtaagcaggggtgccgtcgccgtcgtagc
a
>contig302567 length=241  numreads=2
atcaggcagaggacgagacaattggtatgAaaccgaacaaataaaaggcaagaagagcca
cgacggaaaggaccaaagaaaaagaaaaggaacaacagaaatacaagtgccttcgtgacc
aaagacaaaaaaacaaacaagaaacggacgttatactagcgcgcccgacacacaaccgcc
aagacgcaggtacgccgtgcatcaagatcaagcatgccggctctgcggcggggtggaaga
g
>contig302568 length=104  numreads=2
ATGCTACGCAACaGaCAAGTGCCTGGGACGGCGAGCGAGAGCGGgACGCAAAAAAaGGAa
GCAAaTGTTCGTGATGGGAGCTCATCACCGACCAcGCGGAGCaa
>contig302570 length=185  numreads=2
aGACcaggaCGGAGAGACTGTCGGCTTCGCGACTgCCTCACCGACAGtGGAAGAAGGCAC
gAACTACTGCACCACGAaCTGGTGCACCACGgCAGACGCGTCTCTCTTCACCTACGCGGA
GGGGgAGGACcACGgCACGTTCGACTTGTGCGACGCGgTCTACGCGGCGCCCGTGTTGCC
cGATa
>contig302571 length=196  numreads=2
ttttACGACGGCcAGGTtAGTGCTTATTGTGTGAAaTtACATTGCGGCCaCGCTACGAAG
TAGCAAACTAaTCAAGAGACATtGgCGCCAAGCtACTACCGCTTtCTGGCGGTGGtCGgA
GAATAGGCGCGnaCGTATGTGTACGTGCGTGCTTAcGTGTTGGGTGGTATAGTGCCAGTG
TTGACGGTGtGCGAgg
>contig302573 length=241  numreads=2
caagacactttcgaggcccaCactaaAAccaagAcacttgggggcgccacactaaatcaa
gttacttgcggggcaaagccgacaggcgtagggtcctaaccctaccccccccttgtactc
aacgtcccatgtcgcatcccccaatactaaaatcagtataatagtgaccctacactaaac
ccaagacacttgggggttccataatacaaacaagatACTTGAGGTTACCacacTAAaacc
a
>contig302575 length=241  numreads=2
ttcgtaaacgtctcgctcTCGTCCTCACTGCGGcgatgcggatccgtccacccatggcca
tcatccggccgaggatcgtgcgcggagttaccccacggccaccgcccgcatagtcctgcg
ttcagtgccgacatgagagagagggaacgtatttgcttgtctgtgtgcgtatgctatgca
tacgagagagagagaggaggggaggcgagagaggacgggagagagcgccgacaaccaacg
a
>contig302577 length=241  numreads=2
cccccccccaccacatccaactctccaactttacgtaacgcccttggtttgtcccgcaag
gcaacattgctgcctctccagtgaccgtgagtctactgacagatgtgtcaccctccccaa
ccctccccaacaactacaaagcccaacaaagcatgcagtgtagcccctctctgtcgctag
aaaaatatataatcacagccgtttgagatgctaccgcggccgtcgaagcggagtacatgc
g
>contig302578 length=102  numreads=2
aaGGgTCCGTGATTCTGAaactGGAACgCtAAAAAtgCcAAAGTtCTTCTgaGGCGTGAC
CgCGCTCTACTATCGCGAAATTTtCCTCGGGggCCcGCCACA
>contig302582 length=220  numreads=3
cACGCAGAAGCAGaCGAGgTCTGCCGATGAACCGATGACGACGTTCGTGACGTGCAGCAA
CTGCAAGAACAGATGGAAGTTCTGCTGACGCGGCGgCcGTGATGTTtCGCGGGGGGggtg
TtGTCAAGTCCTACGGGGTTtCTATGTAGCaGGCGTTCGTGCAGCcGACACGTTGGTGAc
TGGCGGCGCAaTGCCCCGATGTAAaGaTTTGCTtGCgCTa
>contig302585 length=241  numreads=2
atcaggcagaggacgagacaaacgaagagaagggttaatacgttaatacgaaacgaaccg
aataccgctgtttagttttcaggagcattgtgagagccagtttgagaattagtccatgat
gatttagcgtggaacacaacggggtattggtgacgcaatatggaaggaaggatcttcgac
aagggtgcagaataagcatgacaaagaatggcgaaggtccgtgaccatctaatactgtaa
a
>contig302589 length=241  numreads=2
acaggcagaggacgagacCCGGacaaagtccttCattctacttaCgggaaataggggttt
aagactaggtgcatccagttacgtattggaacagttctgctgttttgtgttttctggggc
agaccaaatttgccttctgcaaaaacgacgtggtcccccgcccgacgtctctcgttcatg
tagtttcaccgtgcacgtgtgtttggtccactctcactcaacatttcattcagtggtcgc
t
>contig302590 length=148  numreads=2
cGGGGGTGTGCGTGCGCAGGCAGAGTCACgACGGCGGCGAGCGtAaTCAGTtgTGTCCAg
CGGTGGCAAATTGTCCCACAGTTGCCTGCTCGntcTTTTCTCAAGAAGTAAaCTGCAGTt
ACATTTTCTCGTTAtCGAAAACAGGCAA
>contig302592 length=241  numreads=3
atcaggcagaggacgagactaaatgcatttcccaagaggatattcccacaaactcagccg
cacacgctacaacctttgagggaccgcacctggAACCTCCcATGGGAACGACACCAAAaT
ATtCtACCAATGGGTCGAACtAACAAACTCAGCCGCTACCGATTAcAACaCCTTTTAGGc
ACcGCACCTGgAAGAAGGcGTAGCCGAGCCTGGTGTACGCCTTcGCgTATGACGGGTTgA
G
>contig302594 length=235  numreads=2
CAACACCGGTCGAGAGAATTCCACGGCGGTaGTCCGGTGaGTCAGCCGTACTTCATAAAT
AACCCTtGGTACCTACCGCcTCTCGCGTGGCCAGAAGGGACCAAGGGGGGCACAGACTTC
TTCGCTCGcGTAACCTCCGTTcTtCGCCCGAAGgTGcTAAATCGGTCATCAAAGTGACTG
GCTGCCGAGACACATAGGCCTCCcGGCAatCACACtCcAAACaCGCcacGACAAg
>contig302595 length=175  numreads=2
GGggacGCTATATTtGTtCAATTTCGTTGATAGAACACATGCCAACCCGTTGAaCAaGgT
TTGAACCTTGTCTtGTTAATGTggaggggTGACTGAGGGAGgAAGCGATACGTtCACGCT
CAACGATCgCCTTTCGGGcggACTGTACGCAGACTCTTGGATAGGATTGGATcgg
>contig302598 length=429  numreads=3
TTtCcaGTTGTAGcTtCGTGGTaGCTCATCCCCTGGGTGTTTGTtAAGTCTGGGgCAGGC
GTCCTGTGCTGCCTGCATaTCTTtCCTcAAACTACCTGTCTGAAGTGTTCTTTGCGCCGC
GAATTCTAGAGgcTAACAGgTGCAGCcTAACCcTAaCCcAGTTGACcTACcgCCGAGGCA
AAACTgCTGTAtGGTATTTTGTGTTTCCCGTtGATTGTTGTTTCGAACGgTCCATGGAAC
GGtccgtctttgtgaAAAAActcagcactgcaggcggggtttgcgaaattgccgttgcca
tcaaaatatcagattaccaattgctttcttctcgaatttcttcgaagagacttcgtgcgt
attatagtgtgcacgttcagctgttgcctgttgactaaatagcctccatggcaaggaaac
gagaggtcc
>contig302599 length=241  numreads=2
atcaggcagaggacgagaCAAAcgggagggcgGtctcacGCAGCAagcactcatggaggg
gtaggcggtggccatcatgcgttccttgtttctgtttttccgccggactgctcgttaggt
ttgcctgaacggtaaccagaacacgacacctttctgagcttgccgagcagcgtacatgcg
caggcgtgataagtgggaggtagaaaagctatgtagCTagacGACCGTTGGTGCGgtcga
a
>contig302602 length=217  numreads=2
AaagggcggAaGgAGgAGACTCTCGAAAAACTTAGgTGTGTGTGAGTTtCTgCTCTGTGT
GTGTGTCcTtgTTCAaCCcGGgTtCTtGTaGGGGgCTTGGTTtGAACGCAATACGCaGCC
CGTGGTgATTCGACGTTGTGGCCGACAAaCCAAGCGGgATGCAGCAGAATTGgtGgTCCC
ncACGCATTTTCntGCGGgngAGTAAGTAGCCGGGTg
>contig302605 length=241  numreads=2
atcaggcagaggacgagagcAgCTCaaaatcgaaaaacaCatgcaccggctgtagttgct
ggccggtctttcagtggtcgaacaataacaatattgaagcgcgactgacaacatgcgaac
cctacccgtccgagtgtttcaccaaacgcttttcttcaaagcaggtttgtagtccattcg
ttccgttttgctccccaacccctccctccctcaaaacctgtgtacgacccaggagcctac
c
>contig302606 length=115  numreads=2
tACCGCTGCCATGGCCCTGAGTCAAGTGGTGGCCAATGAGGCCAGAAACGAAAngCCAAC
TGGgAGaGAGGaGAGACGGGAGGGGGCGTAAAATAAAACaCccAacAacgCGCGG
>contig302611 length=223  numreads=2
acTCTcGGCAGACcGGTCAACCcGCGATACcACCAAGGGGTTGGTCTTGTTATGGAGAAA
TGGCGATCCTGTCAAGCTTGAGCCGGTCTGCGCGAGGGcTCCACGACCTAGCCtCgTCcG
GCCGAGCTCGaCTAgCGGGTGAAGATGGGCGTAGTGCCGCGTGGAACGGTGGTGGCtATG
CGGTTTGCGGTTcTTCCGgTTCcTCGTCctCGTACtCCTGCaC
>contig302613 length=241  numreads=2
atcaggcagaggacgagacaaagggatcttgATCtctgtattcccgacgcccctccaccg
cccctttgtcttgtcgcatgcccaatgctttcatagacacttcctggtttggttcgaaat
tcgaaatcgttgtctgcgtcgccccactctgaactgttctttacgcttgactcacgggta
ggttgcagcagaaaactggctgcggacgcttgacctccgccacaaaagtgtggagtggat
c
>contig302617 length=246  numreads=4
CGAGAAGtGGtGAGCcGGTCGAAAAaCTTGTGTGGAGCCGCTCATGGCTGTGTGGGgCTA
GGTATGCAnattaTTTTTTTTGTACGTCAntcACGGTtCTTtGTTCGGGAAGCCGCgnct
aCTTGTccgccctCgttccgccgtaattatctcgcggtacacgtACAAtCTTTTTtGCGT
CGTGCGTGCCcTAAACGAaGCACGGGCCAcGATTGTGGTTGCTGGGACCTTGgTTtGAgg
CGTCgT
>contig302620 length=134  numreads=3
GCCAGCACGCGTAGGAAGGTtgAGGCGGGGCGAtACTtGCTtGCTGTAAAATCGCCATAA
aCGGCGGCGTGATGCACAGTCAGCGCGTTCCCGAAGGCAGGCAGGCACGTTTTGATACAT
AAATGCgtcctttg
>contig302623 length=136  numreads=2
aCACnacGGGGGGTCTTGGGCTGGTCCCTTGGACCGTAATGTCCTGCncAaaGATGTGAC
AGGTCCCnaCGACCGTAGTGATGTTGCCCTGTCTGGCGATGTaccAGGAAGCAATGAAGA
aCTTGAGGGGTCCTGt
>contig302624 length=241  numreads=2
atcaggcagaggacgagacaatttgagggcggagagcgacaagGAgaagctagtgctgta
gggtagaacgatcgaacatttcaaattggccgctgctgactttacatgcacgatggccag
gctggatcgcttaacgagcaggaatgaacaaacaacgcttacccttcttgtcatatgtaa
tttttatgtatagttccgcttttttcgggtgcgagatcaaggagtaagatcaggctacga
g
>contig302625 length=175  numreads=2
aCAATGTCTCGCGTAAACGAAAATGTTGTCCCTCTTAGTCGCGTTTGTCTTCTTCAaTTT
TGTTTCCCGCCGCCCTTTGCACCAGCCCCGCTGTAGTGCAGCTTGTAGCGGCGCATCGTC
GGAgTGTnctACTTTTCGGtGCGTCTCTGTACTCGCCAcaTCTGTCTGTGTAGTg
>contig302629 length=241  numreads=3
atcaggcagaggacgagacaaacnggtcGGGgAGTACGtCGACAGCTTCGACCGGaTTCG
GTCGATAATGGAAGCCGACGaTGCCTTCGAGCTTGAACGGCGCTGTTCTATGCCcTTCCT
TATCcGCGAACACGCGCGAAAaTTTCAATGGGGCTGTTcGGATGGGACGGTATGGCGACG
gAAGTCGTAGATGGAaCGTTTGGTGGTAATGTGTTGTGCgCTTGAcgCGATGCcGGTGCG
A
>contig302630 length=241  numreads=2
atcaggcagaggacgagactaacttgaagggagtggcgtggcGTGttgctgacgcacggc
ccgacccgtggacaaggatagcaagggcgcgggcggtgtagacgggatgttccgcgtgtg
acagttattgaaaaaatccgtccgaaggaggctttgttgtacccttttttatccgataat
gttctatatttttcctatgcatgccacacgaggaggcacgtgagcacgacaacgttacgg
c
>contig302634 length=238  numreads=2
cattgattggtagatagtattgtcatacaaacgacaatgcattctgggtcgaatgaaacc
ccgtgttcagcgttcatctgagccacgtgcgtccatagatcatattcattgattggtaga
taatatgcatacaaacgcaatgtattctgggtcaaatgaaaccccgtgttcagcgttcat
ctgacccattgggtagacgtagatcaccaaggacgccgtcgggcaaacccaaccacaa
>contig302636 length=236  numreads=2
cGTAGTcGGGCGTGTGaGACGAAAAGAtGGAGCCGAGCCGCTCGACCtGgAGGTtGTTGA
cGACCGCAACCtGTACCAGCACcTACTCAAGGAGTTtATGgACGCCAgCGGGACcGCCGg
CAGCGGTTaCTCCGCGGTTCCcGTCCGACGgAAaTCGCgAAaGAAGAGCGTGGACCGGAA
GGCGTCCAAaGGgCGCAAGATCAAgTACGTCACGCACCCcAaGATGCaGAACTtCa
>contig302637 length=241  numreads=2
tggccagttcctaccaacagcacaaCGtgTGAGCACACCGTCCCAacctgaaccacgaag
gaaaaaaaaagcgttctgcgcgcgatactttacatacatgcgcaccgcgtcgacttcagt
ctatgaaacgccaggtcgaagcgcaaaaaaagccgatgtgagacgaccgcgatgccatcg
atgacaaaccgacgtatcacgggttggtgagaggtgacctccctccgtcgtagttctcga
t
>contig302640 length=208  numreads=3
tGGgTGgTGAGATtCCACACACAAGTGTTCGAGATCTTTGCATTTGGGTTCTGTCTTGCC
GTTTGGTGGCAAGAGACTTCCAGGAcGGgTTGCCGCGTGGGGTGCTGCTGTGCGTTCGTG
TTTTCCTGCGATGCTCGCACATGATGTAGCGTTTGTTTtGTCTGTTTGCATGCGAAGaGG
TTGCTGTTGAAGCAGCTGTGCTGCTCgg
>contig302642 length=211  numreads=2
ccGTGCTGATGTAGTATTTCGttGTTTATTGGCAAATTCTCTCACGCACGCCCGTAGCCA
GTCGTGTTTCTTAATCGTTGTCACTATGTTTCGGCAGTTtCCCGTGGTGGGGGACTTAGC
CAAGTGTAGAGATTTCTTTTTCTTTACGGCAGCTCTCTCGAGGTGGACCACAATATAGGC
AGCCGTTTTCTtcgTcgtTGTCAtgatttcg
>contig302643 length=241  numreads=2
atcaggcagaggacgagaCTAAAGTAGGggAGGGACACCCAACACaacTGCtaacagagg
cagcagggacagcaaggagatctttctcccagggttgaagtttaaataatcacgagggaa
gcactcgcgtgtttgatggggtatacgaaaaggtcgccatgcgactcgtagaccaccaca
aagaaggcgtgcgctcaagctaacaggccaagcaataatggcaagtcAAAGCTGaggTAG
G
>contig302644 length=164  numreads=2
tGGTTAGGACCGGgaCCGGCCACAtGAATTTCACAGGGgTgTtACGGAGGTGCTATCGCG
GGCGAGGAaCGCTCAGCAGCAGTGaGTGtGGGTGCATGgTgTACAATAGTCCAtAGCGAG
AGGgTTATtGCCGTaGTGGAACCGTTTTCATTtCATTtcACAtg
>contig302645 length=241  numreads=3
atcaggcagaggaCnAGAGAGAAAAAaCGGgCGTGAAGCACAGAACTTGGCAAAGGGGAA
CCTCGcGTTGTTGTTCATCGCGTGTTGTGTGACGGTGTAGGaGAAAAAaggtaggggcta
ttcaaaaggcagcgaggcctgaacgttgtgtgagtaaataattactattcgttttttccg
atttttttgctagaaagaaccccgtcctgcagggcgacctctttttgtaagggttggtta
c
>contig302646 length=241  numreads=2
atcaggcagaggacgagacaagtggggatggggctctagggagCGacgtgaacacgcacg
ccttttatcgatgtctatactaactaacggacacgaaccaacgaacgtggatgagctccg
ctcactcggcgagaggttccaagtgaggtatgatacttgtatcaagctaatattaaatgg
atgtatgtacgtttgccagtcgccaggggtgcgaggttagtcgccacctcaacctccgaG
g
>contig302647 length=207  numreads=2
cGCGAGCAGCTCAGGGGGTTCACGGCTGGGGTAGAGACTGGGGACGAGGCTTGCGACAGC
GTGgCGACGGTGCTTCGGATGCTCTACTTGTCGGACTTGAGGAACCTGCAGGACGAGGTC
AACGGTGTCATAGCCTTGgCGCAATCCACTAGACGAGAACAGAAAACaGCAGTGTGACGA
CAACGAATGTTGCCGTTGATATCGAGa
>contig302651 length=226  numreads=2
aaCgaGTaCAGCAGTGGAGTtGTGTTCcTGCtGCAaGTGTtGtGGTgCCGCggcgatgaa
aggtgtctcgcatagtcgggtggtggtgtgaaatctcacacgttgcccttgatgctttct
ttcatcgtcgagccagttgtcaaccccggttgaaggcgtttagatggcgtcgtggagaac
ccagcggtttggtgaaattgagatcaaataaagaaatgtcaccatc
>contig302655 length=154  numreads=2
tAAAAAATTATTCATtAGgACAAaTATTAACTGTAGATAATTTTCAaGTTGGTCAATTTG
TAAATGTTACAGGTAAATCAATcGgAAAAGgTTTTAGTGGgAATCAAAAACGGCATAAaT
TtAAGCGTGGTCcgATGACTCATGGTTCaaaaaa
>contig302657 length=190  numreads=2
tgtacacacaaaggcggcgctgtcccgtgagcatagtctacacaagtaggggaggggagg
agcgtgaataaaatgagggaaatacgacaaacccaccaccgtcgtgtcggggccctaatc
tacaacacccgagatcttcagccaaagcgagcattaccctcctccgaaatgccctaacca
tcctcctgct
>contig302658 length=105  numreads=2
gTACATGTgACGTgTtGGgCgTtGttCcGAaGTTTttAcGGCCGCATTtAGTTtCTTtAT
TTTtCtGTACATACGTTGTGCTACGTCGATCCATGACAATGgTTg
>contig302659 length=237  numreads=3
cACcTACAAtCCTACGTTtAGTGcAAAGTGgTGCTGCTGCGCGTTTAGCGgCGCTAGaCT
ATTTaGAGCaTGTCGTACTCCCACTCAGCgTCCCTCGCGCCACAGCCcTCGCTGAGTTCG
TCGGAAaTCGTCCACCGCTTCCAcTTgTCCATtGCACCGTtGAaGGATGACTTGAGCACT
TTCATcTCTCCGAGCTTGGCGAAGGCACaTGTTtCtAgCTCATCGGCCATCCACACt
>contig302660 length=241  numreads=2
gatgagaggtatccacgttaccggcttcgtaagctgtagccgaatctttaatatctcgtc
ggttgtggaggcacctgaaagcgatgagattcaaacacgcacgaacgaggcatataacaa
tggattgttgttaaacgatcttgattttcccgttgttggaaacaaccgagtcagcaccca
gcactcacaaaacgagacactatgtggaatacgttgcgcaaccaaaaattagttcgttgt
g
>contig302661 length=241  numreads=2
atcaggcagaggacgagaCAAGAgcagggcgtggaacgggACGTCcgacgttgatcggga
Gtcggtgctaagcatgacgatggagtcggaggcgtcaaacgtggcagtcaaggtagcgcc
aagtttaggaaaatacttgaaaacacagaaataccactctttcgagataaccacaggtcg
gaagggggggttgtttgttggagtctttgcagtaagtggagggaaccggctggacactgg
g
>contig302662 length=253  numreads=2
atcaggcagaggacgagactacccagtcgctctcctgcccgctccggtatttcacgcccc
ccgccatcgctcctaccagcatgcgcttggggaggcggttgtcctccatgcgcataacaa
agcccgcgaaacacagtctctttttgcgcacggtggcctcgatggtttcctcgcagccgg
ccttgatgagggcctgggcagaggacagggggcggtctaagcgtttccgcttgctccagc
cgatgcaccgtgt
>contig302665 length=241  numreads=2
atcaggcagaggacgagacaagtgTAgggggcgttggtccaacatgcacaatcgttgagg
ttttttcatgacttttcggagtgattggaagactgcgttgccgtagaaaaaactgcagtt
gccaaaaaaatagcaggggattgattgctatatggcgacgttgtggctcgaaagacggcg
gaggtattttgtacatctcgatgactggcatgtacagcatcatcgaagtttcctttcttc
g
>contig302668 length=236  numreads=2
atcaggcagaggacgagacaaagaaagccATGcatggcggTCTTGttgcgtgcgcttgaa
cgtaatacgtagcacagagaccccgaaggagggaaggagttgagttctaccactctgtct
gtcgaagttctgtgttcacgcagacagtcttggcgtgccagagagagtagcgcagagtca
agggtctagattgacactacagaaggctttactttacctatctactggtttgccag
>contig302669 length=241  numreads=3
ctttcagtgcacagcctacgcaggtttctactcagCAAGCACATAtattggatgcaggct
tgtagcacaggtgaaacttcgctacgtcacccccccctatatttccaccgaacaaacata
ttggatgaagtctagcaaatgtggaattttgtgcgttccggttagggtctacgtaacccc
actctctttgacggacattccataggagattggtaatttctgcgcgtaggtcatcgctca
c
>contig302671 length=241  numreads=2
atcaggcagaggacgagacaaaggggaaacttggagcagcttggtatcgagccattatgg
cgctgtagaataaatagcgtggacagcaaactgtacagtagtaagtcaagttggtgctaa
tgaaaacagtgggcacggtaacaagtgcccatttcgtctcggttaatagagttaaacgac
agtattcggtgctgttgcaatcaacaaatcatcaggaggcgacagtcggggcgggttgat
a
>contig302672 length=149  numreads=2
cACcGTTtCCGGTGGCTtCGTgATCACGaCCGCCaCAGGCCTGcTTTGATCTCGCcGCTC
ACCCcGAaTCtctCCAagAACTCTGgcTaTtGaCgTGtCcGAGCcAagCAAaCCcTGAtG
GGtCACTTTATCGGTTGCGGgCtGCAGTg
>contig302674 length=239  numreads=2
atcaggcagaggacgagacaagtgggttgggtcaGTGGGGgAccccgaaacaatgaaaca
gtcgcggttcgcgttgttctggggccctaccggcgaaaaatatcgtcgccgctctgaacc
gctggaagctgtcacacagcagcactgcatgtgcggcgaaccgtaggggccatgcgcatt
gcttgacggaaagaggcggcgcccattgcctcacatgcagcaaccgggtacacgggtag
>contig302677 length=240  numreads=3
atcaggcagaggacgagactaactaatGGGGGAAAGGGCACGAATtCTGCtgTGTAAGgT
gAAaGTaGAGCACGGACTTCGTGTAAcAATTGAaTAATTCGtAgACGGGGaCGGcTtCAG
CGCGAGgACGATAaCAAGcGCTAATTTtACAGAAAAAAtAAACGGGTGTGCGAGAAAAaa
CACTAtaCTACTCCTATGTCaCGCGCAGGAGcAGccaccaaatatgatagtctggtattt
>contig302679 length=241  numreads=2
ttgttgttgacccgtttgaagaattccttctattCggtcgtccacttcatggcggccacg
aaccacgtcgggaagctccttgccaatgttgctgttgagctcgtcttcggaaggcttgtc
caaggaaaagtagtacacgatgccgccgacgagaaacagcgatgcgggcgacaccaatgc
cgcgggcaccctgaatcgtggcactctcggctccggcatcgtcctctcccacccgtcatt
c
>contig302684 length=241  numreads=2
atcaggcagaggacgagacaatatgcagaaaactGCGGTGCGCTTccctcacggtggaac
catttcaggcagccgaaggagtgtacccgccggggagaaaaaaggaaagaaaaaaaaacg
tcccgacaacaacaacggctcgtagaatgtacatcttctgccagaagccgatctccagga
cataattcacgtggcctcgcgctcaagttggaagacaaagggaggaaggcgccaacccaa
g
>contig302686 length=202  numreads=2
tAGgATCCTTGGCaTGCGGACCCACatACgTACTCcTACATccAGCTtCATTGaTATTta
GCATGTGCAAAcTTCGtgTTTTTTTTGTtGTACACAGCTGTCATGTCTTCGACGTAAACC
TCATtCCTGATATGACTTGTtGtCCGaTAAaGTGgTGGAAAAGTGgTGAAtgCATGAAAG
GGCACGGCCGTGAAGAGAAGTg
>contig302689 length=146  numreads=2
ttAATTTTCTTTTGTTGnatGTTGAACACAGTCCCCTAaattaGGngCAaGgAGTAGGTG
GCAGACAAaTGCCCCCCTGCGATGTGCGCTTGCAGCCTTtGCGCTTGGCGTCTTTACTtG
GtgTATTGTTgTTCcTGTTCTCAGTg
>contig302690 length=190  numreads=2
ggCAGaCCCGTTGCGTgAGGAGgaGCTATGAGcAGTTTTGAAAATtgAGTtgCGTGTGTG
AAGCTCGAAGAAGTtGGTCGACAAGgACTAGAACTATCGAGTCGGTcAGTAGCTTTTcAG
TCGCGcATGCACACGTGTGCATTTTTGnGTATGTTTgATTGTtCntttanaGgCTGAGTT
TGgAAaTTGC
>contig302691 length=241  numreads=2
atcaggcagaggacgagacaagatgggggaatcggaacaagaagatcggtctgcgacaaa
gctgaatcgaggtcggagagctgtaagagtacggttgtcttccttcttcgtatacttcac
ttcctcccaaacgaccgccacccgtctggttacagccgcccgccctattggggggcgggg
ggacaatccttaactttcctcgtactggaagcccaaatggggacactttgggaacacagc
a
>contig302695 length=176  numreads=2
aCAaCCACAGTCGAATGGgATCtGCTCAAGTCTCTtcAGTGAGTAGAGGGAAACcGGCCG
AAAACTGGgCGTATTGCGAGGTGTTCaTaCACTGGAATTATATCAGTGTTTTAAGATGGC
CCcAAGGTGGTTTAAAAACAACGAAAAGAGCATGGATGAACACATCCGcAGGTTGt
>contig302696 length=241  numreads=2
atcaggcagaggacgagattccAcaaGCgctctggAtcgaccaTCaaaggttgatatctt
cgcgacagcagtggggaaatcgcctaggccgagaaggcgagaagggccaggacgttcatg
tggagagtcttccacggatgcatcattcctcagtgtcgtggtaactccctctcatgtcga
gaccttcgaacactgtcccagtgggtagcatacctcacacgtggcactacgagtgtggaa
a
>contig302701 length=230  numreads=3
cttGGGACGGAAGAaGAAGAAGGCCTTTGTTGTGTCCCGTGTGGAGAGTAAGATGGGACC
ACGTCGAGCGCCGTTTGTGGTCTCCAAGGgAGGAGGCCTCcTGCCGACGACACGACCAGT
GGACAGCGAGCGACCGCTACTACTGCTGTAGCTGCcATTtGTTtCTTtCGCATTGTtGCG
GCAGGATATATATCAtcATCGTGGTtCGTTCACGCCTTGGCGgCGAGCgg
>contig302702 length=187  numreads=3
CCaTTtACCTTTGCTATTCATCAAaTTTCCATCcGCCcAACcGCTCcACcTGTCTCTCCT
CCCGTTTTCATGTATGCCCGGTCcTCGACcTTTCAatGgTtCGTTTATCcACCCCcTTcG
ACTCTCATCCTgTCcGCCAACGTCCAATATACCATCACCTGCgTTCATACCcGtcTTGAC
ctCCTCa
>contig302704 length=241  numreads=2
atcaggcagaggacgagacaacggcgggaccgacgcaGCgcctctcgcacctgcaattag
gtgttgttcgatggctttcgcgtttcgttcgagaggccgagtgcgctagaatccaagcat
cgggcgttcgtgcaagcttggaaacgctctcctccccaccctatcaggtaatcacaccaa
ccgggttagacggaacatttgcagtcgtttggtaccgcagtctaattttttccgcgcaga
t
>contig302707 length=239  numreads=4
attttccaattggtaTTTTTtGCTTtCcTTgCTTTTtCTCGCGCtAGGGAGGTACgTGtG
TGTGTGTTCtCATAGGTCATAGCCCTTGTTTGTTGATGAACGGCGAAGAAATgCTTCTGG
AAGCATGCGGGTAGCGGTtACAAGATtGAGTGGCGCTCGTGAGaCGACGTCCGGAGCGTC
TTTtCTAGCCACCAACGCTGTtGGTTTGAGGTTCCAACGTGTcTCCCCTcTGTAATAGT
>contig302708 length=196  numreads=3
AACGGAAGGAAGTGGAGGCTAaGGCAGCtGCAGGCGACGGAAGCCAGAAAaCCGCACGCA
GAGGAGACTTTCCGGAGGTAGGTAGAGTACACGACATGCCTGGCAATTTCCTCTCCAACG
TTGTTTTTCCCCGCCATTTTTCAAAAatGCCcTCATGTCGCCGATTTCTaCTGCTGTACc
TTTTTTTTTTGCCCTT
>contig302709 length=172  numreads=2
tCTGgAGAGAAAAAaGatATCTGAAGAGAAGAaCGaTATCTAGAGAGAAAAAAAatACcA
GTCTAGAGAGAGAGGAGGATAGCACGTGTGCATACGTTATGTAGATTTCGTGTGTGTCTt
CGCACTGGATTGAATGGgCcGGgTATTCCGgACAaTCTTCGTTGTTGCcAgg
>contig302713 length=173  numreads=2
AGGTGTGTtGGTcGCCtGAGCAaCCCcAaGGCaCAGgTgTCGGTtcTTTGcGTTAAGTCA
ACCAAATTTCAAAATATGgtAAGGAGAACATCaTGTacACGgATGAAGCGCACTGTCcAA
TAGGCTTAGATGATCACACACGTtACaTTCCtGAcGACAATCCCCCCcAAcGt
>contig302715 length=196  numreads=2
GGGgtGGTACATGCTGAAGCTGTTTCTGAACGAtCGGTCGGGGGTGGCAgACGACACTTC
TCCTGAAGGAaCCAGGTTGGAGTACATGTTTAGgCCCGTGGTAGATTTGCTtCGGGATAA
CTATGCGGTCGTCGGgATCCTaGAAGACTGGAaCGCCACGCTGTCCCTCTTCGACTCAGC
TTTGGACATGCCTggg
>contig302716 length=239  numreads=2
atcaggcagaggacgagaCAAgaggggggggggcggtgggatcttcatccgtaagggacg
taaaatgtaacacgcaaacgacgactcaatgcaacgcacatgcggacccaaccaggcgca
gatgccatgacttcccatcacaggagacgctgtagaggagtctctacccctcgctcattc
caggtgtacttcaccctgtgatatgtaccaagacacaaccagacgcacaaggagnaaaa
>contig302717 length=241  numreads=2
atcaggcagaggacgagacaagcgggagggagagatgcacgctcgggttcagaaggacaa
cgccgcccgcgttatggaagcccttggacggaggtgagtcgaagctgttaagcacagtgg
ctgcatgtgtcatcagtcttggaccattatttttggcattgaaggcctcttggttgcgga
gcaatggatttttgcgcacccatgagttcggccgcacgtttgacatcgcaaccttgcgac
t
>contig302720 length=241  numreads=2
gaaaatactgggtacgacgtggggcactcttctaaggttaaggtttgtacggataccagc
aagcctttatttGAAcctcccgctggccgcgcttgccgtatttattacggagttgaaagg
gttggagccgaacgttttcttcttttgtgtactttgtacgatttgtgtgttgccctctcg
cctccgtaccagagagtgcttcggatccactttgtacattgacgggaatgatccatgacc
c
>contig302723 length=241  numreads=3
AaaGAAAGGAAaCCACCGGTTTGCGGATGAACTCTTGGACAAACTTGAAATTTTACtACA
GTGCACGTCGTGCATTTACGTGTTTGACCACGGCGGATTCAAAAaGGGTaCAGAGCCGCG
CCGACCCGCTTCTAaGAAACCTCAACATTCATTGTGGCGTCTCAaGAACAGGCTTTGCcA
AGCTACcATACATTTGGgaTtGGGgTGgCCCGGGGGGCTGAGCCCAATCTTTTCcACTcT
T
>contig302724 length=241  numreads=2
atcaggcagaggacgagactaaaggggggagagcatgaccatcccgaaaacgacgccggc
agcggcttgcggtgcttgcgcgacggtggttacggtttcgttgttggtgttgacgggcgg
ggcaaagttgtggcaaggagcgtcttgaccggagagtctagagtgctccttgcgccagac
accgctgcagctgcagccaacgctggtggcggggcgacctttgccacccttggttgtgac
g
>contig302726 length=241  numreads=2
atcaggcagaggacgagaCTaTggcaCCCAAGGACTTTTTATTCATgggttctccggttg
ttaccgaaaaggcaagcaagcatttggtggggaaggagagttattgacatactcctttga
attttcaagaaagattttcggacagggcaatcagtcacgggggggtccatcaacaggcct
gcgagagagcgggaggcgggcggggagggcgaaggaaatgacttgcgacaagattcacag
g
>contig302728 length=241  numreads=2
atcaggcagaggacgagacgatgaccatgtcatcagagtttcgcatacggccctgcccgc
attgcttttgcatgccatctccaattccctaaacttctcttgtattttcttcgaccggtg
cgttgcgcaattccctatagtctcttgatgtccaagcacttctcacgttaagttccctgg
tctacggtggttttggtagctcccccctaactgatgagacccatctttcaactgagagaa
g
>contig302731 length=241  numreads=2
atcaggcagaggacgagactaactaggagggcaataaccatccaggaaaagggtaagcgc
acgtaaatttggcagggactgtatgaaaacctcgtaacccatggcgaaacacatgtacgc
ctcaaacatgctttgcagcgggaacacttcgcacgcgaacaggcgaattgcattcggcgc
atgacagcgacgtgtagagcttgacaaaggagacacttacagtcatacagaaatacgtgc
g
>contig302734 length=125  numreads=2
GCAGAGTcAGAAAAAAGgTGCcGgtACGATGGCTCATTCCCGCCaCCGTCAACAgCCcGA
TCAGCATCaGCATCgCCATCGgCATCGgCATCGGCATTGGCGTCGGcATCGGAATCGGcA
tGAAt
>contig302735 length=229  numreads=2
CGTGTGGGTAGAGTTGCttagtccttggtacatccgagtgtcgatgaccggtggaaccat
agatagggcatgggatagtttctggctgggggggcagggaaggagtcaagcacTGGAGaG
GTTCTGGTGTTtATTTtCTCGTGtGTtgTCACGACCCcTTCATCGTTTCGCGTtgCGACC
ACGGGTGATGATTGCGGGCTCACCGGTgCAGGAAAAACGgAAaGGAgCa
>contig302737 length=222  numreads=2
CAGTCAACGAGCGCACCGGTTGCATCTATTACGATGGAGCGACTATGTAGcACCCCATTG
aGAGtATCGTAGGTTTGtGTTTTTTCaCGCCGCATTTCGCGTTCCACGCTCTCGATGCCC
TCTATCCTATCCAnctACATCCCTCCCcGTCCAATCCACTCTTGTtCATCACTCTCTtGT
CCCTCGTgTCcTcTTTCCcTCGCCCATtCCTCCTCActcccc
>contig302738 length=241  numreads=2
atcaggcagaggacgagacttaagtagcagactgcccttgggatcttcgctcggaagaaa
aacggcggcggaggtggaggtggccatgatagcggcaacgaacgcaagagggaaaggccc
aagatgtggttgatggaagcattagcattaacagttaacgctatcctgtatagtccacat
tggaaactaaatgttcagacacatatagaacgcatatttcccgtacagtttcccccactt
c
>contig302739 length=241  numreads=2
atcaggcagaggacgagacacggcagCgttggcgggagcgagctcgtccacgccggcatt
gagttccatgtcttcgtcgttcatgacggacatccgatcactcctcgacaaccaggacct
ctcagacgttactttcgtcgtggagggaagtccggtgtatgcacacaaggtgtgtacagg
tcgtcggcaacgcatgggagggggcgggatggcgagcacggagccagagctgtgtttctc
t
>contig302740 length=241  numreads=2
atcaggcagaggacgagacaagatttgactccttggcgtttttagaagctggcttggtgt
ttccttcagaggatattggtactttggatctcgcttttgtgcgcgtagaccttggatgag
gagagacttccggcgatatgtagcagtgagaaaggcaagaggtggcacgcagttttctgc
ttggtcaagaaaccatgcggcgttgctgctgttgtctgtgcacttgtcggcggaacaccc
a
>contig302744 length=241  numreads=2
atcaggcagaggacgagaactagggcattgttggaaaacgtttgaggggggcttgcccgg
gtcggtgcagcccccttgtccttcatcccaccccaaccacgctaagcaacggacgtagtc
gaacctgggtgggcttggccagatcgctcactccagatgggcagggggggagatcgtcag
gatcgccctggggaaacggcatcagcaacggcagagggtagtacaaattgtacagcagtg
t
>contig302745 length=241  numreads=2
atcaggcagaggacgagacaaaGgctgtatttctactctctgtatgtttgggtatcatcg
gcatgttgtgttcgacgcaccagccggggggctaaaaaaatggtgaagtggtattttcta
ggttttaatttctgctttcctggaatctggtcgagtatgacttcgatggaaactgaaaac
gagaataccttcgtggatattccggtggtttgatatcgacatttattgtagacatgcctc
t
>contig302749 length=212  numreads=2
cGTGAATtCaGCATGCaGCtcGCCCTtGGAacgAcGgCAACCcAAgCCCTACAGTACcGA
GTGcGACGGTActcGAAGCAAcGGCCATCTCATTGCCcGCAGCATCgCCTACGCAgCGGT
GGTGTATcTGTCcATGGTCAAaTaCAGCAGAaGCTcGGTCATAGCCCcTcGTTTGtCgaG
GgTCaCGCTCcaGCTtCTTTTtCAgCCTCcGc
>contig302752 length=135  numreads=3
ACTCCACCTGACGGCcTGCAGACTATGGCCCATACCGATACGAGcATCTCGGTGAGGTTC
GCCcAGGGAAAAAaGCGGCTGCCTAGCGCcAAaCCAgCAAAATTCAGATCtcGCCGTCGA
CTAncgTCTGntgtt
>contig302753 length=241  numreads=2
tcagggttaacccgccgtgaacatgattcgttgtcccgcccacacggcgccggtagattt
taggttatcaaggggttgattgaagcttttgggaatcgaatgtagagatatggcaggtac
cggcgtctcgtagtgtgatgctttcgaagaagagtctagctcgatttggtcccccaccag
gcaccgcacctcttcggcccgagaaaagcaccgttcggtcgagcaccgccatgaactcgt
t
>contig302754 length=149  numreads=5
CGATCGACCtGCTTCAAGTCTTCTGGGAAGCCGAAAAGGTCCACCAAGACTACTACGCCA
GAAACCCTCTGTCGCCCTACTGCATCATGAACGTTGGGACAAAGCTCGTCAAGCTGAGGC
CcGACATCAGCAGAaTTAATCGgTTGTCg
>contig302758 length=241  numreads=2
atcaggcagaggacgagacttaaagggggtatgtggtttctgcgataaacgaaggaggca
tcggttgtaaatagcgtgttcgccactctaccagcatgctctgaagaagaaaacgacaac
aggcagtgcgagctacgacgacagactcccgtgtctctctccaaaaaaaaaagagcaaca
ttttgtaccacgctctgcatagactacaggtagttctaggtctgagaaacaacaacgcat
t
>contig302759 length=230  numreads=2
atcaggcagaggacgagaCAAGACAGCGCGACTTGAGGATGTTGTcccacctcttttgag
gagtttgtcgctgcagtgacagagcgaacgcctcgcagcatgagcactagtagactacct
gtacattcgttcacaggccgcacgcgtcgagaggaagattgacttgctaaatgaatggac
gtactacatgcgtgcgtgtgtgggtgcatgtcaacgacaacaacaccaag
>contig302762 length=225  numreads=2
aGCGGGGGGGTGAaGCantcATGAAAAAACTGTtGGCCTCTCTGCCTTCCGACCTGCGCG
TCGTGACAAACTTCGGCTtGGTGGaCaTCTGCCCGTTGCGGAGCGGGAAGCACAaCGCCG
CGGCCTTCTTGgCCAGGGAGCACTTCGACATTCCTCTGGCGAACTGCGCTTCCATGGGAG
ACGATGACAACGACATCGCCCTGGCCAACTCTATGGGGAAggggg
>contig302765 length=184  numreads=2
ttGGGTGTTTTCgTCGcAATATCCTCTAGATGCTATTCGCTCTGTTGCCTAGGAAAAACC
TCATCCTTAGACCGCcATCTGTCTTtATtCCACACAACGAAGTGCAcGGAAAACGCcAAc
TCCaCCTATGGAAGACCGTTAGCCGGCAAAAATGCCGAACATCTTCACCccACAATCTCT
CcTa
>contig302767 length=241  numreads=2
aaaacaaaacaaaacacgagaatagcaattttaggggaaatacggtatccccgccttccc
ccatagccatttttttcaaagctcgattactccacgacgaggagcatgtctacacgaaac
catacattttcggaaagctctcgatgcgacggttcaaacgccattattttcggtaccgcc
tctctttctgctgctgattgtcatcatcaagctttgaaaatcggtccagggggtgtgatg
t
>contig302772 length=241  numreads=2
atcaggcagaggacgagactaagaagggaagagaaagAGAGaacatgaaaagagaaaatg
aataaggagtcgttgactagacaaactgattggtagacgccgtgccatctgatgaaatga
aatatgatcgagctacggcaacgttgcgcgatttgcaccaatcgtgttgggcatgtacgt
gtgttgtgtcgccgtacaaagaagtacaaagtcgccctccaactcttgcacaatacaata
c
>contig302773 length=241  numreads=2
atcaggcagaggacgagatgccaatgcctgaggCCccaactcgatgcaagtaaatggtcc
atcgcggtaggtggtattatgcaagagacgtatggtgattgggagggataccttggtgct
cacaaagttgacctttggttcgtattcttccaatgcaaggctatagctggcagacaaccg
gtgtgctggtggagaaggctgtgaggccgctgatccctcacccttctctccctttgttgg
a
>contig302776 length=241  numreads=2
atcaggcagaggacgagactaacggaTacactacgacTACGacaccttagctgcaacacc
tccgcctgtatgcggttgtcattttctgcgtagccggcgtcgatcttcggacaggaatga
ccgtccaatgtcttccggactccctaccttcccttcagtctattgtcattgatggacggc
tttcagaagtcatcaagaccgccgtattcccgcctaattccacggttgccgaagcaggtc
t
>contig302777 length=128  numreads=2
gggatCAaGACGGATCGCGCGGTGgTCCCGAAatCGGTGTACACGTtCGTGCcaCCCAAC
CGtGCGGACCTCTTGGGGGCAntcGgAGGAgAAAngcGGGGGTaTCAGCCTGgTCGACGA
GATGCcgg
>contig302778 length=241  numreads=2
atcaggcagaggacgagactAAGACGGCGCGTCGTCAGGACAACCgtttaggaatggaaa
cgattattcttgcggatatggtacgggaatagtctggaaatactggtcttggacggaaga
ggcagaggccacggggaaatgtgttgcacagcacatctgtcggcgttcgtactttgtttt
ccctgtttccggcaaatgtttggcaaaggctcagcagGAGGcagTAgtcTAGCGTGAaag
A
>contig302781 length=237  numreads=2
atcaggcagaggacgagacaacattgacaccggctCCATAGCGAGatgaccgaactcagg
ggctgcacagccggacagcaacgtgaaccttctcctgttcgaatagtaagcgttgggcag
ctgccacgttcttgattggatcgatcggacggtcttgcgtgctaccgaactctgtcgcca
cgtgcagcaggcacagcaacagcaacagcggacgcggaagcttcgtgcccgccaccg
>contig302783 length=134  numreads=2
cAaCCTACACCCGTACAGATGAAAGGAaCCTncAGAGACAACTCCAATATTGGTACACTC
CCCTTGCTACACTCCAGACAaCGCGGAGCCAGATACAACCAAATTCCGAGATAGCCCTGC
CGGCGGTCTCTAGt
>contig302784 length=241  numreads=2
taccgaacattccgcggcgaaccaagggccagTTGTCTCGATTTCgcacgtaacccagcg
aggacaagaagcgcaatgaggagaaggacactgccaagaacacgaagaagtcgggcagca
ataagcgctaccgttcgacactacccgacacaaagtgagagcatcaagtcgtccacagtc
gaagtcactgccgaagtgtttccattgtccaagttgttggtcaCtcctgttcactcacga
g
>contig302785 length=205  numreads=2
tAAaTAAtAAATtATGGgAAAACGAGAAAAAAAAAGAATtAAGGGTAaCCAtCTTAAaCC
ACGTTTAACAGTATtCCGTTCTAATAAACATATTtATGCTCAAGTAATTGATGATTCTGA
TTCGACAACGATTACTaGTTGTTCAACTTTAGaaaTCGAAGTAAAaGCAAaGTGTgAAAA
AaCTTCTAATAAGCTTGCGTCTAAg
>contig302789 length=240  numreads=2
gCcAAAACGAGCCAGTtCTTtCaCCTtCGgtCtACAGCGGCTACCTGCTTGATATCGTTA
TATCGACCGTTTtCGCCGCCAAATCACCCGCTACCTGACAGTCCCGCGTAGGtGATGcAT
GAGCCCCATGAACTCCTTGGGGgTGGTGTATCCGACcGTGTCGGGGaCGTTGATGGTAGT
CGCCCGGCcTCAATCGCGACAGAGTACACCTTcAACAGAAAAAAAAAaCaGGGAgTGGGg
>contig302793 length=235  numreads=3
tgcgtgtatggcggttgtcgAttcacgtccacTttgattcacaggtgggcttcagccgtt
tggcgaaccgcatgaccatggcgagaacaatgaagctgtacaagctaccagacaacacca
acagcgccagtgagtgactgcagcacagcggcgaattcgtatgtgtgttcaccatgtgtg
ttgtcacgagggcgagaacgaacggattcccaacgggtgcagacagctgccgata
>contig302794 length=209  numreads=1
gggggagcgtacgacatgtacgttcaagagtggatacattgaattcctggattcgtctca
acgttgtgcgtagaatgccgcaggtgggtcggttcccggctagagaggcataagcagagc
catgaatcttacacgcatgaacagcaaggaaagcaagcatccggaaccctcatcaacatc
cgcgctccgctttgcatacatagcggcat
>contig302798 length=241  numreads=2
cccagcgccgctaaggtgCTCGTTCCTCTTCGTCGaaaCAACCTGaggacaggaaaacca
gacaccctacatgggacaacctcgcgagtatagcactcctgcacgccctcagttccccct
gaccagtagtattatgacatggagaatgaacatatcattccgttcctggaacagaggctg
aactccgcgttaccttggtagagcataaaaattcaacactcatgaatcGttcgtgcGttc
g
>contig302800 length=224  numreads=2
GgtGAaaagAGAAAAaaTCGgTTGGgTtGTATTGTTGTATTTATTTGCAGtCGTTCtGGG
gTTTTTTACTACCTACCACTCACtCaCTGCtGTATGTTGTACTCCATCCGCATGTATGTA
ATCTTGAAATAaTTAGaCTAatAATGTACACGATTTAGATGCGACTAAATAAAACTTTCT
TcATcTCAACAaTTAATtCTGCGGACACTTtCTTACGTACGTag
>contig302801 length=132  numreads=2
GCGgaGATGGTATTTCACCatGGgAGCCGgAGTCCaTTCAACGAATGtcTTCGtcTGGTT
GCATggCGTAACCTGAACAGGTCTTGGGCCCCGaGAGACCGTCGAtcTCTgTACcGgAGT
cATCcTTGgCcg
>contig302803 length=241  numreads=2
atcaggcagaggacgagaagcacccccttcaccctctttcgcttaccccaacacaaatgt
gctctccaccctgccctgccgtcctggaacccgaaaaaagttcgactacgacaacggctt
gggctcctccgtgaaccggttcgctatcgacctctactcgtccggtggctccggcgactg
cggaacctacgtgaccaccatctgcgacaagccttccatcgggtgcaaggactcgcgtac
g
>contig302805 length=188  numreads=3
aGCTCTAAGGCCGCtAAAGCTGCAGCCAGCCCTCTTCGAAGCAAGGGCAGCAGCATTCAT
TCtCGAATtAATTtCTCGATCAGCcTTCcAaGATCTCGGGGACCGTTGCCGGAGGGGCCG
gTGCCGAaCCCTCCTCGTACCGaTCCATCGCGGTCTtCCTGTCCGTGCCGGCGACGCCGC
CgCCtCcG
>contig302807 length=247  numreads=3
tcgttgttcttgctctcctctctAGtgcatgtttgtttcgttcgactcgtgtgctctctc
ggaccaattttttgtgttgtgcacgacatgtatcgtgcgaaatagactattccagagtgg
tgcttagaaggTTGGGAGGgCAGGGAGGCtAGGGAGAGAAGAATGCCGGTCGTGTCTTGG
CATACATGGTTCGTTTGTCGATGATCGTCTATTGTGGCGaGGaaCaaTCGATACGACTGT
CTCTtGc
>contig302809 length=238  numreads=2
atcaggcagaggacgagacaatatcgggggacatgaacttcggctctcctttattgggac
cttcttgtgtcatgcgggcaccaccgacagcgtgtgtcgcgcgtttccgcaccacgtctg
tctatctcggtgaatctaggcactcacccgcagatgacgtcatgtgcttgagccgacggc
gagagtatattttgaccttggcgcgggacctcgcgatggtcgacagagttgtcatgca
>contig302810 length=224  numreads=2
cGTGCCCCCTCTtCTtCACCtACntGTCcAgTACCAAGAgAATCAGCTGTTGGCTCATCG
TTGGACACGACTTCTTCTGCCaGTGGGGGGggCCCTGCTTGTGCAGGCTCCTTGGCTTCT
TtCTCCCGGCTGGACTCTGCTTCACTGATGTCTCCcTTGTTAACaTCTtCTTGCTCTCCc
AGGTCATCGCCACTATCcTCTTCGGGCAATtGCCTAAACCTAac
>contig302811 length=219  numreads=4
AGAntAAGGnaaagCAATAACGAAGAAGACACTTAAAAGGCCTGAGTCGACCGAAAAGAG
ACAAagaGAaAGCAAGAAAGCGTGCGACACACACACACGgCGAGAACAAAAACAAaCGTT
GCAACGCtACTATTAAGCCATTtGTCAAAAAATGCGATATCTTCCAGAGGTtCTGTTGTA
TTGCAAGTAGTGCACGGTACGTTtCGTCAGGTGTCGCCG
>contig302813 length=231  numreads=3
ACGtGGAGGAGGtGGACGGgCtCTtCcAtGACGCCAAGGCGTCCGCGCAGCTGCTCGCCG
ACGACGCGGAGGGGTACCTTCACTAAaTTTATTTTCCAAATCAACCGCATnggcGTCAGG
ATTGCTtCCGGCATCGGCAATGATGGAtGGCGTACATAGATGaCGCAGAGGGgTACCTAc
GCcTAGATTtaTTttCcAAACCAACCACATGGgCGTCAGGgTTgcTtCCGG
>contig302816 length=128  numreads=2
GAGGACGAGAtccaCttGGgCcgTGAAAAaGCGTACGCTGACGCGGTCTACTACGCACAT
ATGAAGgAGGCcGAaTCcAaCGACcGCCTtCTCACCGACAGTTtCCTGGAGTACtCCAGG
ATACTCAg
>contig302817 length=241  numreads=2
atcaggcagaggacgagaCAAGGaacactcttcccttcccggcggctcactagcaacagg
gggggggaatcaacccctattgtagatgaagccaatgccctcctcggccatgtcatctta
tctgagtctcctgctgcatcaataaaattcacttctgcctagtaggtaagcttgaacctt
tttgcgttgaacatatttattctttgctggggcctgtaccgtaagatcgccagtcagtaa
g
>contig302818 length=256  numreads=2
atcaggcagaggacgagacaagatgctactatattacagtggaagtttcagtagacaaaa
gaggtcggaaggtcacacagcaagagcagcggtcaacggtgatatgagccacgcgacgac
gagccaggtaaagActaaagtattctttctgccctccgagcccgattgcatccgcagcac
acacaaaccagcggccaggcaaaacgtccggcgcaccccaacaaaaaaaaatacacatct
cctccttaccgtagag
>contig302822 length=154  numreads=2
CACGATGCCCGCTTTTGCCCCAAGCAGATGCTCCTGCCAAGCCTTCAACATGCGGACgCG
CTTGAGgTCTACAAtCGACAATnctATTAGTGGAAAaCaGgCCCAcGCCTCTTTTTCTtG
CTtGgTCCTTGACCGGCGTGACGAGtCTTcGCta
>contig302823 length=224  numreads=2
atggctggaatcctgcgactagtgcctactgctgtagctgctgctgcaagccggcctgac
agatgaaggatatagaggcaagagaggccacgagagttagctctcctgctgcgatctccc
agtgatgagcgctagtccaagtcaaacgatatccggccggccgcagattgcaacgcccac
gctctttctctacgtttatttgtccctccgatcgatgcggcgtt
>contig302824 length=213  numreads=2
caaatcgctcaagttcgacggagaagaggtcctcgccggaactcccttctaccggatcga
tgggtacgactcccttttcgtgctcgactccgacaatgacccgccctacgtgcagctcga
gctcttcaaggtccgggagtaccagaactgggaggacttcttgctggaaaagtccgactt
cactccgggaggggcgcagtagacaatagggta
>contig302825 length=242  numreads=2
AGGGGGAGGTCACAGATAGGACCACCTTCGTAAACTTATCAGGAaTAGAACAGGGGGGCG
GtACGCAGACCCTATCCCTATCCCCAACCcAACTTCCCCGAcGACATGCTTTATTCAaCG
GGTTTACTTAACAGAAAAaCTCTGGGAaGgCTACtGCACAAGTAAaGGGGGGgngACACC
GCTCGCTCAaCaGGCACGGACGgCGGCgCTACTTTCtCGTTCGATGcAAaGGaCAACcGg
At
>contig302832 length=145  numreads=2
GCGACTCCTCcTCTCGACCGAGGGGggCCccgcaGTACGCAaTGCGTTCCGGgTaCCCcA
AtATAAACAGTATggtAATTCGAGTTGTTtCAATAAaCCtcGGTTtGTTTTGTcTACGCC
TTtGTCTACGCCTTAAaCAAACCTG
>contig302833 length=241  numreads=2
atcaggcagaggacgagacaaagacagcgttttcttgagcttggcgacgctcgctttgcc
gcttggttgaggctagtgtgctacagccgtgctggacaggccgagtgccgaaatgctctg
agacagagcaacggaggcgtttcagcactgctgccctctccatgcggttgattttgtagt
ttttgttgggtcgcgtgtttgatggagcggcttatagttgtgttttcgttaattgatgga
g
>contig302834 length=241  numreads=2
atcaggcagaggacgagacaaccaaggacggactccgggattcctacgagaacgacttcg
tgcacaagaaggccgccggtggtctgaacaacgacttcgagtgcgacgacaaggtcctga
ccgaccaaaccatcggcaacctcctcaccagatgatttgattgataggttggcctggttt
gatcattttgttctcgtgttattttgtttgtcgccgctcgataatcatgcgtgcacacct
a
>contig302837 length=241  numreads=2
atcaggcagaggacgagactaagcagtttcttgtctctgttcagcatggattgctggcaa
agttgatcggtagtacgtgttttgttgcaacgtgtcttcgtctctgtagtccgctgtgtt
tttgcagcctgataatgtagaggaatgggcaggggttgcgcgaggtcacatgggtgatct
ctttgggaagttgtcgcgtttcggttggacgtcggttacgtcgaggatgtccggcatcaa
g
>contig302838 length=107  numreads=2
GGAGGAGGAGGgCGGGCCgCTGCCGGGCcgTTGGCAAGACGGGCCgCGCGCCGTCTCCCC
CTcGgaGGtgAAGAGgAGGgTCcAGgAGCGGCAcTtGTAGTTGCGGC
>contig302839 length=128  numreads=2
TGTGAtGATACGCGCTCACAGGACCCGGCcTGACggggggtgTGntAATgTCGCCcGTGT
GGTtGCAGTGCGCCcACAAGACCCTAccTACGGGGGtgTgATAATAATGTCGCttGaGTG
ATGCGgTg
>contig302844 length=236  numreads=2
caaattcgccccccaccaaaggtgtagtcgttggtttgaaaacgtgagttcgtcgatcgc
gactccacaggcttgcaccgaatcaaactaagcaacacatcttgtgtgcgtacgtccaat
cgcgtccattgccctactcaccagtctgcctggtccccctctcctatgcataacaccacg
gcgtcgactatcaggcaccgctgtgtccagcaacatttttcgaagcatcaCGAgca
>contig302845 length=353  numreads=4
atcaggcagaggacgagactaagtgggtggttgccgatgaatgtgaagtAAgggcgggtC
CGtGTATGtgTGTGCTtGCTTGGCATCGAGCTTCAAATTCgAGcACATGGCATAAAACTC
TCTgTATtCTTCGTACCaCtGCCAACGAGAGaTATGTAGGCAGATGGACGACATGCATGC
AGCATGCATAGGTtgTGCATCCTGCGTTGTtGGAAagTCTAaGTCTGGTTGTACgCTTTt
CGtCTCGTTGgCGgATTTGCgattgaaggcaacaactgggaactagccgtgggaattatg
tcaatgaatcaggtgcttcagatgactgggtctcactcaaaagcactcctGtc
>contig302847 length=241  numreads=2
gtccgcgagttacagtacaaaactacgtgtttctaaaacttgtacatacactctcacaca
gacggcataaaagggaagaggaataagcgtgccacaaaaacgacggtacataccaaaaat
tgagtgggacgacgtacaagtacacgtgcaaacaagggggaacaaccaacccgttcacaa
cataccaacctccacatcaacaggttcggtggacaaccctaaccatcaagctcaagaaca
a
>contig302849 length=241  numreads=2
ccgacaagctcaccccgtGGACAGGCcgcttcaatacgTGTCAAccaataccctacgcat
gagctgctaggctggagagcagctcccccagcaggcactaaaccactcgtagtacaagta
catggcctgtagtgagcatgaaaggatcctcccggaataagccaaaatacccagagccag
taaagaaaatcagtagttcagtatattcttaagaccatacaacacTTgttctgcGtttca
a
>contig302850 length=241  numreads=2
atcaggcagaggacgagacaatggaagggaattgtttggctgggtcgtgcggtacagcag
tagcagtagagcgggagttttgtcacacacgccgcctgtttttcatgttgttgtggagct
gctgacgccggttgagctgtgccgtgctcctgcttgttgtgcgacagttttgctgagtcg
ggttttgatcgatgttttgcaggctattttctctgcttgccgttagaggaagagtgtcct
c
>contig302853 length=241  numreads=2
atcaggcagaggacgaggcgggtggggaggcgggcgagcttggcggggacgtgagcttcc
gggccgacgagtctctggcgccgggagagccggagtgggccaactacgtcaagggcgtcg
tgaaagagtacatgccgaaggtgtgcggcggctagagctgcgtcatctgcggcagcagta
gttgcgctagcagcaggcgcgggtttgcaggagtatgtagcgcgggtgttgttgtagcgg
t
>contig302855 length=241  numreads=2
atcaggcagaggacgagacaaaaaaatgatcgatacgcatcagaacgaagggcaggaggt
agacgacggcatgatcaaatcgaaaaccaaaatgaatgacaaaaaaactctccgtcgtag
aagacagggtcggtgaatgcagacggcatcgggaactggaacgaatgaaataaacctcac
aatcacgcctcacagtagcgcactagctgtgtggctgtcatcccctccaaggccggcggt
a
>contig302857 length=104  numreads=2
aGTGCAatAAaTTGGATTCaTCAAgACcGAGgAGGAGGCAATTACACgCGGGAAAaTGAA
ATCGAAAaTAAAAGCGgAAAATGTAgTCcGAaCAGACAAGGaaa
>contig302861 length=241  numreads=2
atcaggcagaggacgagactaaaggggggagcgtgtggagccgcttcggcaggaaacggc
gttccaggcgaaacagatcaagcgacggtttggggtaaaatagaaacagggtgatgagat
tgacctttgttattactgagttggttgtttgtgtgcaccatgcaacggtagcggtttgct
acatagatagaatgagaacgtttgcagacagcacgaaagagggaagttggttggagtaca
g
>contig302862 length=241  numreads=2
atcaggcagaggacgagacaaggcaggcaaccgcacaacgacgacgtgttcgaacgttgg
tgagcactgctgtggagtttgttactacaatcgtcgtgtgcactttaccacgcctggttg
gagttgacgttgctctttgacacctataattgaccaaccaaactcaaagtagcgtcgttc
gtgaaacaggccaccaaggcaatttcgacctaggtagatgatcgctgttgtgttgaccgt
a
>contig302865 length=241  numreads=2
atcaggcagaggacgagactaactaggggggcactggggattgtcccggtagtacagagc
aagacgcggaacagagtcggctagacaggatgcttgcttcattgcaacggtgcccgacaa
gtacagagatcgaggaggtaatacattggcactgtagccgcagacgatatggacgcactc
ccgatccttgcccgactaacccaagcaatgacaagggcgttgggtttaaccgcgaatttg
t
>contig302867 length=241  numreads=2
taccaacacgcgttgttttttgcttcactcACGGATAAGgtccaagggaggtatcggatg
gatcgcccttgttgaagcaggaaaggctcgccttcgatggagcttcactgaagagactca
gaggtgtaggcagccgcatccacttaccggtgaaatcctcttctatcaagaagttgtaga
cgtgggacccgaaacctctgctcacttctccatctgaACACGTTagaatgagccccatga
a
>contig302868 length=106  numreads=2
ggAGaaacaGGCGAGGgTTTCcAtGAGAaGAaCGAAAAAAGTCtCCTCTTcTCTtCTtGT
CTtCGgTATGcTGCGACGgCGAGaCcGatCcGgaCAAaTAGgTGaa
>contig302870 length=220  numreads=3
GGGATtATgCTTtGAGTTGgCAATTTCCGAGCTTGTTGgACTGGCaGGAAGCACGGAGGg
AGAaGAAGGCGAGgTTCGGACAGCAGTaTACTGTTGTGGGTTtAaGTCTGTAAATGCTGT
CAAGGTGTGTGCTGCTGACTTCGTGgCGgCAaCCcTTCcGTTGGATGCGCTTGTATCCTG
CGTCACAaTCCAGTAAGCGTTAAGGTAATGCGTTATCACg
>contig302871 length=241  numreads=3
gaagtgatggaacagggacacaatgccacccctacagttgcaaatgtccttggcgatGCG
TCTGGCAAACTCGTCGTTGAACAATtCGTCAAgCACGCTTGCAGGGAGATACCGTCTAAT
ACCtCTTTTCTCGCATCtCGGTTTTTGTAATATCGATACGACTCGAACGAAaCCGGCAGG
gAAtGAGGCCGTAGTTATCCACAGTAGTATGTGCGCGAAAGCATGAACGAGTaTCTAGCT
T
>contig302872 length=224  numreads=4
GgTGTTCcGAaGCcAGGGgCTAGAGAAGTACGGGgAGGTGAAGGACAAGttCGACCCTCA
TCTCCACGACGCCATGTTCGAGTTCGTTAaCCcTgCACAAGAGCCCGGAACTCTGGGTCa
GgTGCTCAAGTGCGGGTACACGTTGCACGGCAGAGTCATCAGGGCTGCTCAGGTTGGCAC
TGTCAAGGCGGCGTGATGCTCGCGGATCTGCATGCcCTTCACCG
>contig302873 length=198  numreads=2
aggacgagaggtactanggtATaCAGACAGaCAGACAgACAGAGGCAaTGGGgCGGTtGT
GTGTGCGCAtCngaCCAGTTAGGATaTGGgAACGGggTTGGggCGgATGGgACGgCCcAT
GACCcGCGtGTtGTTTtGTTGTTTtGTtGTtctGTTGATAaTAGAAGAACGTGnaCTAAG
TTaCaGCAAGCAACGTTG
>contig302874 length=241  numreads=2
atcaggcagaggacgagacaaacatggaggaggccatggccgtgatcaagggagagagag
ccgtcaagccggactacgggagagcggtcggcaccgtgtcggcggctttcgccggaggct
gcgcccacggctggtggcacggcgcggcgcttgccgccaagtaccctccgcaccaacgga
gtatcgtcagagtgcgcgcgggagcccggagggggcttaggttcgcgaccttcgccctga
t
>contig302877 length=239  numreads=3
ggAGGACGTGcGACGCTTACCCTCGGTACCTAGGGGAAATAGTAGGATGTTCCcGTCGCA
GCGGGGTTGGTGGCGGTCAGAGAAaGCTGCCGCGTGGCAGAGTGGGACGTGGCGCGAGAT
TTGTATCGTaCGGCCTGGTAcAGTAGGTCTGAACACAAAGAATGTTtCAATGTTTTGTGA
GAGGTGTTTCGAGTTTGGAGGAGAGGCGTAACAGTGCGCAACTGTGGAATGTTTGTggg
>contig302878 length=241  numreads=2
tatacgagaaacctcgcggagtTGTGggaagcggaccaaaaTAGTcgacgctaatcgcga
cccctggtgccgaaggcagagggatcgtgagaatcggccagcgaatagtctggcgcgcag
ttttgcgggcctgacatttcaaatatcgccgaatccaccaacgagtactgatactcatcc
caatccaccagtaaaacctctcaagcaagctaagcgtgcgagcggtaccaaggcagaggg
c
>contig302880 length=207  numreads=2
GGgTGGGGAAGGGGagCAtGTATACGCCctATGCTTTTTgtGTCTAtCcAGaCTATATCG
TGTGTGCGGACGGAaTGGGTGTTGACGATGGCcTGCGncgttGCTtGTTtGCgTTGCGGA
AAGTCCAATtGTtCGGgTGgTACaGGTTGgTCGaGATTTtGTGTGGAGCCTGGGTGAGTT
gaGGGAAaGTGGGCCAGGGAGGgCGGC
>contig302881 length=241  numreads=2
atcaggcagaggacgagagtcatGacgctgacaaggttttggccttctgtcctacatgcg
ttttgcaccagagatgacctgtcgcgcttcgatctggacgtcgaggaggctcccttttgg
gacgcgttggttggcttgctctctcaccttccctgggagcaggtacaggacgctatcgcc
tcgaaacctggcactaccaatacgaaaacagcctccgtccaactttgcgaagaatgcctc
c
>contig302886 length=114  numreads=3
ATGntGaagctgagctagagagggcgatcttaacagcgaacggaacggtctgcttcaggg
gcTtGtaTGaGCGAGtCaGAGAGGAGAAAAAAGGTTCGTCGACATTtGTTGCTG
>contig302890 length=112  numreads=2
tGTtGTaTGCtGCCGCCcGTtGTttcGaCCccGgTtGTTGTTTtttGTCTCGCGGaGTCc
GtCCGGTTGGTCGGTtCAACAaTTTtCAaCGCGgTTCGATtACATGCGCTCc
>contig302891 length=241  numreads=2
atcaggcagaggacgagaCaatgagggtgcggcacaccatctACTctcttgtgttgtgtt
aagaaacccgccaaacatggtgctttcacgtgagggggctgccaccggcaaccggtcgct
ccctgatctggacagagcaataaataaagacccgcttcagcatcgaccactgcactgcgc
tcaacgttcggcttgaatattgcttgtacgtgaagcggtgctgtcaaccgcgctccgttt
t
>contig302894 length=241  numreads=2
atcaggcagaggacgagacaaatgtgcaagatccggccccggtgaagtccacaaaaagcg
gttcgaaaccgatccggaaccagtctctcgcccgtttgtcttcttcgtccggtgtgtcca
ccgactcccactcccctttgttcgaccatgcaaacatgctgtaactttccttcaagccac
gtcggaccttggaaccgaagctgcgcacgctagtatAGAggtcagaCTcggcctcgacgg
c
>contig302896 length=241  numreads=2
atcaggcagaggacgagacggccgtgagcgaaaacggccacacagcggcagatatggtgg
ggttgaaaaccgaagagtcggacagcctggcggaggatgtcgaccgcgtccgaaagctct
tggcacgtgctccggccgacagggcatggcgtcggcgtggctttctgatcttgtgtcgcg
ctcacttccacggcggcagggttcagtttggacacaggaccagtcaagcacctgccgacg
g
>contig302898 length=134  numreads=2
gggCCAGCAAaTTACcTCCATTTTCGATCTCAtCCCACCTGAGACGCAACtGGTGATGGA
GAGGGTcTTCATCGcGGGCTTCgCGGTGTGCTtGCTGTTCTTGGTGgCCTGTGGGTGTGC
GaTAGGAGTGGAgg
>contig302902 length=210  numreads=2
aCGGGAGCGGATGGTCTTGgTTGCTCTGGTcGAATCAgTGTTCCAGCTAAGGCATGGAAT
CGgCCTCCCTTCAGGCcAGGCCGACCTACGCTTGAGGTAGGCgtGaTGCGCTCAGTTTTG
CACATTTTAGTATTTTTTTCTTGTATGTTGCGGATAtGTtGAGTACggAGAATGCCTCTT
TGTGAGCAGTGGTCCTAAaTtggCaacaCa
>contig302903 length=227  numreads=3
gggaGgATgaGTAGAAGTaGTCCACATTCGGAaTTTGCGAAAAACCCcTaGCGACCAGAC
GCGCTTTGAaCTTCTCGATTTTCCCCTCCTTGTtCGTCTtCCAaGTAAAaCGCCACTTAG
AACTcACaGGTCTACGCCCCTCTGgCgtACcGTCTACGAaTGAAAACGTTCCCGTGTCcA
agTGtCCaTCGAaCTCTtCCcTCATGGCCTGTTCCCACCCCTcTCtG
>contig302906 length=217  numreads=2
atcaggcagaggacgagaagttcggccatcccggcgcgattcaacggccggtacccgccg
tcgaaggtcatgtggtcggcaaccagccccaggtgtctcgggtccacggcgataccgtac
gcgccgaagactccggtgatttcggcgacgatcgacgcccgcgccgcccccacgccgtac
gtttggcacaccgcccagatatcattcgaggttagct
>contig302916 length=174  numreads=2
cAGTAGTGGAGGAAGCCAAAGAAAGCACTGACAGAGAGCAAAAGGAACGCCTTCGACATA
AAGGAAAGCTGGTGGAAGCAAAACGCGCATTGAAAAAAGGTCACTAGGAATCTTGGAAGC
CAAGCGAGgTCGGgAATtCATGACACCACTGCTTGCACTAGATAGAGCGATGCT
>contig302918 length=238  numreads=3
atcaggcagaggacgagacttaattgacgttgaattcgcccaaggggccaaaaagggaag
aaagcagtacacgtacagggaaaaaactctcgcacgccacagcagcgcattgcaacggag
gggtcgtgctgtttgctgctctacggcggacaacaaaaaagtcgaactggaccaccatca
caaagtggcgtattttggtttgttccacgcagagagaaagacccgcctcaaagaggca
>contig302919 length=239  numreads=3
atcaggcagaggacgagacaaGGGGggTtAATGGCCTGgCAGGCCTGgTGTCCTCGCATG
TGTAACTCGGAGTCGCATGTGTAAaTCGGAGTtCGttCGtCGCATGACGTGTCTGGCAGA
AGTATCTGCCGTCTAGTGTTTTTTTTttggCGAATGTtCAaTGTACATGATGAGTTGTTG
CTGGCGGTgTGTGGGTCAATaGTCaGACGGGACgctcctgtcgaaacatgtcacgttgt
>contig302920 length=158  numreads=2
CcAACTCGAGTACTGCAACTTGGCtGTCGATCGTCAGCGCCGGgCCTACGACCTGGTCcG
TGAGTACAACGCCcTGAAGaTCTCGCGAGTCGAaCGCCGtAATTCATCCCTgCTGGACgC
cATCCACAAGCTCCCGcAaTTtACTGTTGgcGGgTggg
>contig302921 length=241  numreads=2
atcaggcagaggacgagacaaagtggaagtggctAAGTGCTGTTTatttagtgtgaagtg
ctggttgtgtcgatagcgcaggcagcacttccgggtaaatcaggacatgagggaaattgt
gctattgtctgttttaagtcgtcccgtcgcacacaaagcaagtaattttgggaggggcgc
ctgaagaggttccaaggcgttcacgatgcgcggatgggagatttcgtggacctatttgct
t
>contig302922 length=185  numreads=2
aaCAATTATTGATACTCTGCAaGCCAAAGATTATCaTTAtGAGGAtATTtGGCcaGAAGa
tGTTaTttATCAaGGCTTtGGTGGTGTtGATTGTGTTgAAGCAGGTGGTCCTCCAGCTGG
GGCaGGTTGTGGTGGGTaTGTTGTTGGCGAAaCAGTAAAaCTTTtAAAAGAaTTAAaTGC
ATTTg
>contig302923 length=118  numreads=2
ttCTACGTTGGCcAAACGCCATCGAAAGTTGGGGgTCAACCACCTAGAGCAACACAnctC
TGTCCGAGGCAGGCCGCCCTGATGTTGACTCATAGCCTCAGTTGAGCTGCnttgCTTG
>contig302924 length=240  numreads=2
atcaggcagaggacgagaaccgttcttttgtttgcatcgccgcaggtgtcccgagtgctg
cgactgctttcctgcaacgacaagtacctgcagctgtctgcggtgcggttccttcggagc
tgcgtggggataaaggacgagttttacaacaggtgctatgcttgaaatgcctacaatagc
aagcaatgctaactaacgtgaaatgtgaatcaaaggcatgcaggtatctgcgcgattccg
>contig302926 length=166  numreads=2
aTGGCGgCTGATTGGtAGCCTCACGCgaCGATACCTtCcGAGGaCgCGCctGtAACATGG
TAGAGGGGaTGATgATGGtATGgAAAgTaTGTACTCCcttctCCAGGTTGaCTTAGACGG
cGGGGgTTggTtGTGTGACGATtCgTtGGgCATTttGATAGCTCCT
>contig302927 length=133  numreads=2
tCcGTCcTGACCCCCGCCGTTTCCACTCGACCcaTTTtGgACACGTCcATCGCCccGgAT
GCCaCcGGAaGCGACgAACGCGTGCCccGCGCCATtCTTCGGTTCCCCCtCCcgAcGGCG
AaCCGaGTCcGca
>contig302928 length=241  numreads=2
atcaggcagaggacgagacaagttgaaaatgttgCGCgatgacatgaagcttgcagaggt
aagaaagatgcaggcactggtagaagtgagaggtgtgggggagagcgcgacgtgcgagcc
cgtggcccgccgtagagtttttttaacgccgtagagtttttcagcaaaaatgtccgaagc
agcgaaaggcccaaatgagtcctgccggtccatgaatcgagttttaaataactctcgtgc
g
>contig302929 length=241  numreads=2
atcaggcagaggacgagacaaagcgggggctagcgcgggttcggacaagagagggaaaga
gggcccgaacacgttcccgtcgttccgcagcgtgatgaccacgacgtcggagatcacgga
cgctgcgggcacggagacgaagctcagggtagccaagactcaggtgcgaaaaagcgctct
cgggcggttgctgaagccgctgttcaacctggacaacatagaattccagacggacaactt
g
>contig302931 length=241  numreads=2
ggtatgtcccctctcatgtctgtatgattgataCgtcacGTACGGatatgtacagccgac
ggcaagcagttggtccacagacccaagtaaagttggcgcgattttctcttacagcagcaa
gggcctaccgaacgcgctaggcggtaaacgtggccgaagggcgcgtacgagacggttgac
gctagattggactacatgtgatgtacatcacacacttgcagcaaacacgaaacgtcccgc
t
>contig302933 length=231  numreads=2
tcgttgataattgtgcacggcggtttgggactctcagccCgCCTGcagcaacgcatcttg
attcttggagatccaaatgcggcccggaaggaccttgtgcataaccatcgcgccgttacc
acagcttggtgtttgcactcagccgtgaattccaaacacatgaacatgaatactacgaat
ctgtcgtgcctctaggtcatcacgcatgtataccgctagtgctgtaagtca
>contig302935 length=99  numreads=2
cTGGGGCCTTCGCGGCCGGAgATTtGGCGGACTTCGACGAGCggCGCATTGCGGcAGCCC
CcTTGGtCTTTGCCTTTGCCGtCGTTCTCAAGCAAAggg
>contig302939 length=241  numreads=2
atcaggcagaggacgagactaggggctccgaaccgccgccgccgtttgaactgttgcaag
gtgtgatgggacaggggtgtggcgtgttggttgtagtttgttgtgtagtcgagggcacac
acgtggaagaagattcacagctgcagcagagacagcagcagcagcagaagcagcactatt
attattatagtgtgttccatgaacaagttgtttttttttttgcggtttgcgagttgcgga
a
>contig302942 length=232  numreads=2
gcgaactatattatcctctaccaacccatgcctccctttgctttggtttctgctcgagtg
tcgatttttttccagaagcaactcattggcagttagtgctcggcatctgtttggtccagc
acgtgccgatgaattgttggtcgtccgtccgtcgtttggagtgtacagtgttctatcgct
agatgtttttcccgtttccttgctgttgctctctactcccaactgtcctttg
>contig302943 length=241  numreads=2
atcaggcagaggacgagaattctacctcatcgagttggacgaggtacgaaagcttttctg
cttttgtattttgtctttccagtcctttcgattttttttggggggggctgtctttatgcc
ccatctcccttgccgctgcctacataaattccacaatgctgttgtttgttgctgttcgga
cggccttgcgagtacatggcctgcaatcgtagttctctccctaagtttatgtcggcgaat
c
>contig302945 length=120  numreads=2
cAaGgCGCAAGAAtGCAAGGCCAAaGGGgACTCGACTCGTTTGAGAAAAAGCAAATCCGC
AaCAAaCAAaTaGCGGTGCAGCACAACCAACTGGAGCAAAACGgCCAGCCACACCAGCAg
>contig302954 length=229  numreads=2
cAGAGGACGAnaCAAgcgCggTGGATcGGgCGCCGACCTATaGTCCGAGgaGTCgCTATG
AATCCTaTAGACcATCCCCATGGCGgAGgTGAaGGAAAAaCTTcAGgTGGAAGACcATCG
TCTACCCCATggggCAAaCCAacAAAAGgaTTAcTAACCAAaCGATTTAgAGTACAACcA
AAACCTAATgccAaGATCTAGCTGGAAAACACCATTtATTGATAAAaGt
>contig302956 length=240  numreads=2
atcaggcagaggacgagagtaaAcgacGCACGGcGTCTGGgtggcacaaacccttctgca
ggaccagttgatgactttttgagcggccttggcggatgtctgggttcgttcagaaggttt
ggctggcgcaagcgatcaagaatcatacgctcgacaaatatctccgtcatgcgacgccaa
cttgtagtcttgcttctaagtgcatcagttccggcagggcatatgatgtggaacaccgct
>contig302957 length=241  numreads=2
atcaggcagaggacgagactgcctgttagatacacccgattttcggcgaaacatgagagc
ttaagtgttttttcgcgggcgctgttgtatgtgttgtagagccgggtgcgtggctgtggc
ggataattcattgcgccattccttgcgctcgtgaaaagtatgcaaagtaaactggtgtca
aaaataagtttagggggcggggaagagaagtgagtgttggtttttttttcgatttttcat
c
>contig302960 length=166  numreads=4
cTTGTCaTCTCGCTtCTTCTGTGTTCTtCcTTtGTTTTTTACACaCGTtGCCatAGttaT
TGATAGCCTTGgtGTTGTGTCgtATTtCTCGTtGTTGcTGCTGCTGCTCGCACCTCGAAG
ttATTGTTgTTGTTGAtGCTGTTGCTGTtGATTtGgCTGCTGTtgg
>contig302964 length=147  numreads=2
ccGAGAGcAaGAAAAGCGTTGAACGCGGTAGTAGCATTACTTTGgAaGAGAAGgCtGAac
GCGtGTGTGTGCGGCTTGTCGCCTCGCTAGGAATTTTTTTTTCTCGAAGGCTTTTTatGC
GTCTCaCGTGTGgTTTaGCGTGTActt
>contig302967 length=234  numreads=2
atcaggcagaggacgagactaagggagtgtgtttagcggtgtgCCagaaaaagtcgtgcc
gctatcgagcagaattttggatatcgcctcttggacggcacgcatgtcggtacaacatgt
atgtcgttgggccagcacagagatggctgtgggagctatagcagtcctatcgaaggttag
taatattcgaaactgagattaggcggtgacaaatattgaacggtgacaataaaa
>contig302968 length=241  numreads=2
atcaggcagaggacgagaaaggtacgagcaaaaccacctcccacactatttaacctttat
cgcaacgaaacatgaagattccacaacgccaccagacaccatgacacacccaaacaccca
aactaaacttgcttcgtctactactacactggtacccttagtatgccgcaccgttttgcc
ggatgaagatgttgagcactggcaggatctgacggtagtagggcacaagcgcctgcccaa
t
>contig302976 length=241  numreads=2
atcaggcagaggacgagactttaattatactggttttagtaggggctgttacgagttagg
gttatagggtaaacgacacgaaaatcccctctccattgcatagatcaacacttaaaaagc
ttggcgaaggtcgtcggtccgatccgccagcggcgaccaaaaaaaaaaaaacgagagacg
cgaggagttcccatggttcaacgccaagccggagacacgacgggcaacgcgggatctctt
t
>contig302977 length=233  numreads=2
atcaggcagaggacgagaattactgctatgtgtcagngggagcgTcgctgtggtcaaggt
cccacagcttgcggcaatgctcgcggagtttgcagaggtgtgcgaaatatcgctggcgtt
ggcatggtttacgacacagcacattgaacctgagagctaacaaggaacactggaatacga
tgaggcgcttgcgtaagaagcatttgggaagtaatcagccgccacgaaggcta
>contig302981 length=195  numreads=2
AAaTActtGgAGCttCaCAcTTGAtGCACcACtACTCACATcAaGTATTCTTTGtGTcGT
GTCGTCGTGTCTGATGTGTGTCTtGAaGTCCTCTGCGACTGATCGAAGgTCGaCCAGGAT
GCGGCGAGACTGTTTGCTCAAAACGCCTCGTTCCATGTTTTtCCCGGgAGATCACAGCGA
AGAGAGAAGGGCCCa
>contig302982 length=240  numreads=3
atcaggcagaggacgagacaaacgctcgtcccttctccctttcGtctgtccttgtctctc
tgtgtggtattgttattccgctgcgcaccttcacaacaggtgctcatcttcgtgacacct
tgagtgagtggtggatacaccggctcaaggcgattgattccatcacgaaccgagcttggc
cctcgacgtgcgtggggcaacctgtcgtttggatgctgacgaaatttcatggaacactgt
>contig302983 length=241  numreads=2
tgtttagtggaatttcgagcttgtcttttctagcgaaactcgagaggaaggccttggaac
gcgacggcactcaaagagagcgacagcaccaaatctacaggttggtctgtaggtgcgtgg
tgttgtatctcgaggttcgtaccacttggtgcaaattaagtgcgcccaaaaacattcgtg
tgaagatgggtctgctgactgagtagtcttggtaagcctttctaaggcagaggactacac
a
>contig302993 length=105  numreads=2
CcGgTCCCGACCAGgcGaGAGACCcGAGGACTCCcACAACAGACGTTATACaCCcACACC
ATGAACAACAACGCCGTagCAGTGGCAGGCCGGCCATCAAGaacg
>contig302995 length=208  numreads=2
cTTTTTGGtGgCGgTGtGgCGgAGCACcTGCcTAGTTGATTTGtCGgCACACGAGGTGTG
TGCGTGTTTGgTTTTtCGACcTGGGggTgtAGTTGGggAGgTTTtCgTTTtCcGCcTCTG
TTTtGTtGCTGTGTTGAGATTACTCGTGTATAGTCTCCACTTGTCTCCGAcTtGAaTTtG
tGCGCGTTTtctCTGTCTGtCtgTCTGt
>contig302996 length=241  numreads=3
atcaggcagaggacgagactaGGGGGgggcAGCgTGGGCaTttGTCGTTGTAGTCGGCGC
GCTTACcAGGGTggtgAGCAGccGCAGggttttttcttgccggtggttgggaggagccgg
agtccgcttggcaatggagagaagacctctaccaagaccgacaatccggttggtacctgt
agcagggaatactggtagcaattcgagtttttttgcgtgtagtcgcacaatatgggaggg
c
>contig302999 length=241  numreads=2
tactcatggcacccaaaaCgtccacaaCAAcgttcaccAccAgtgttAttctaatcaccg
ccgacatcacacgttgggtacaaaagcacgaaagagccaagcgcagcacgaggctgcttg
ttaataagtctactagttaagagatagtaagctagtgacgcgacgggtccaacagaacca
ttcagctgataccaccaaaaacagagctgtcacatcACGTACGTACGTaatcaatactac
c
>contig303001 length=227  numreads=2
tgcgcgcgcGaGcGGggagtgggtcatgggcgcggagacggggccggtgccggggtcggt
ggcgtccggagcagcaggtacagcaccggggggcgcggctgagagaaaagcaaggtggcg
agcagcgctatcgatgctccggaaaacgaaaaccgggtcaccggaacaattgaagttgat
gacagtgttggCcgatatgGcgtgggccgtgttGtctgagagtatgg
>contig303005 length=241  numreads=2
atcaggcagaggacgagacaaggggggggcgggacggagagacgaaagcgaagctgcaga
cggtgaatgcgcgccttcttgcgcagatcgaagaacaggtaagcgtacgacccattttca
cctgtgcccgatggctaagaccagacatgccgcgtggaatggtggtgacacctcggtatt
ctgtacgaggtgcatcacgatgagtattgcggtgtaaagtgtaggcacatgcagttctgg
a
>contig303006 length=238  numreads=2
atcaggcagaggacgagaGCaagcggtgcAgatttccGaagCctaggaggggagccactc
acaccattcacggcagcggaaagcaccaattgcgcccacccacccgaatgcgacgctggg
tcttacaagcggaggcaattccacgcggccctagcctggtgtggcatggccgtcttagct
gtcgttctccactttcttccatcggagtcaagagccaccaccatcaccagcgactgcg
>contig303008 length=212  numreads=2
ttgaattcacctatttattcatgcggtcagcttgttttttagtccggccggcctgaacta
cttttgacggtgggtttggtgagtttgtcggggttagacgttgcgcggatgacaattgtg
tgttagttccttttttttgtcgttttcttgcttgtgttgttgttcgtggtaaccgttgaa
atgatggatgattgattttgttacctggctgt
>contig303009 length=241  numreads=2
atcaggcagaggacgagacaagggctaggagagaagagaGAGGGAcgtgccgcgccttcc
gctcttctagacttggctgtctttttgtctcttgtatgttgtcttttgtctgtgctgctg
cggagtaagagcagcatcccgaggctgaatcaagacgagacacggaacacacggctgtgc
tgtatggcgtaatctcgacacgatttcngtataaggccttacccgacacctcttgtctgt
t
>contig303010 length=241  numreads=2
ggaGttgctgccatggggggaggcgtttacagcgttcgaGGCGGAagagagcggcgtcct
cagagcgcttctgcacgcgctcgtcgacggccggcatcaggacggagacggaggaggtgg
cgattgcggagatcccgtcgtagatctggtcggagatgccgtagatttcgtcggagatgt
cggtggcgacggtgttggtggccgggacgaaggagaggtagcgacctccggcgggaacga
c
>contig303014 length=215  numreads=2
gAAGAGTGaGCTATTAATGCGATTGTTGCTACGTGGCGCAATTTTTTtCTCAaGATGAGC
CCCGAGGTtGAGTCTAACCCaGAACTGCTAAGgTTTACTGGCGATGTTGCGTTGTGCCAG
ATCGTGTtCGgTTGCTGTTGAACCAAGAACAAAGgTGTtCTGTtGTAGTaGTTGTACaCG
ATCGATGgTAgAGTGTGGCAtGAaGTTTCAAAGTa
>contig303017 length=241  numreads=2
atcaggcagaggacgagacaaatccggtcggggtgatggggaaaagtgacaatggcgcta
tttgtatgtgtgtcgggttgttgaggcggcaactgaacttggtttgtatgagcggggggg
gatacgcgaactggcattttttcccaatttattgctggctcccagagcacctagacaatt
ctggagtagttttctcgagaaatcgggaaacaaacgcGGaaccctccggtgcggctggtg
a
>contig303018 length=241  numreads=2
gcttagaatgtctactgctgttaatgatggtggctcctaaTggatcggaatggaggacgc
gtccatcgtgcctgcagcgcaaggatcatgtcgttgttcccgcgtctccgcctggccgag
gcctgcgtgacaaatcagaacccgccacagcgagcaatgttttcgttcgttcctgactgg
accatgttccacggaagtaagtgcctttcgctgggactgctgtgtgggtacaaataaatc
t
>contig303019 length=241  numreads=3
atcaggcagaggacgagacaaccggggggccaacatttttttttttctatgaaaccgcac
gtcgtcagatgggacttgaaagaataattcggggttctggaccatggcgccctaccccaa
aacgaacaagcgactcgcctggtgtgcaagaaggatgtgctcccgggtctgcggcattgg
tccgtccgtcaccgagaccaccaagatgcccctgaatacgagagcaatgaaaaacgggga
t
>contig303022 length=219  numreads=2
aTTAAcAGGCTTtGCACTCCGGGCATCAagCaCATCAAngacACCCAACAGACGTTTCCC
TCGGGATATTGAGCTGaTtGGGGGgCGATGgcAGAAAGaGGAGATATTCTtGTTGCAGCT
TGAGGGTGTAAAGaCGAGAGACGCTGCTGCGGCGTTGcGGGGgCACAAGGtGTACGTGCT
AGAGGaTGAAGaGGTaGACTTGGAGgAGAACGAGTATAt
>contig303023 length=241  numreads=2
atcaggcagaggacgagaccacacgtgaaaaggaaatgcaacgctggatctaagacgtgc
tcttctattgctaaaacacatgcatgcaagtagtctaagcatgccaagtatcgtccgctt
acacgaataagaggcctgaaagggtgccgactcgcgtcggtacacccctgtctccggtag
aatgtagaaacactaagcattccccaacgaaagctcgcccgcgttgttgaacaatctcca
a
>contig303024 length=241  numreads=2
atcaggcagaggacgagaTaaattattctgatctgttgttgtaagaaaataaggaagaat
acggccctcggcgcctcgctgctgcttcatcgtgatgccgctgcatggccgggactcagg
agaccacccccccccgctctttgtgccagcctgtttccatatcgagtgctttcccgtggt
gtgttcatcgatccttgccatggaagaccatgcctctttttgtgcgttggcctagtttcc
g
>contig303027 length=237  numreads=2
atcaggcagaggacgagcgtccggctagccggtgagccggagagaacagagaacagagag
acgagagccgcttgttgcgacacgccttctttcattttctggggtgctgggaggaaggtg
gagctcggccaatgagcgcctcgctcgtcagatgtgtagaccggtatgcctgtaggtaga
cctggcatcccgggtcataaaaagaccaaggcaggcacccagtctatacgcatacaa
>contig303033 length=234  numreads=2
atcaggcagaggacgagacaaggagggaattcaagggcacacccgggcttggatgaatag
tctagtctcgtagagtagtctggcagcttatgcatgtatcccgcttgcgtcactgggttt
cccacttctttcgggtgggtccaacgacaatgagcaaagtgcacagctcaatcacacgca
cagcccagcagatacttcgacagcatgggaacctgctcctgtttggggatacag
>contig303036 length=238  numreads=2
atcaggcagaggacgagacaagggggaagcgaacagaaatcatgagatcaagtggcctgc
gagtcgagcagctgaaggcggagctcgaccaattgttgatatctgatgaccactgatgga
gcagagcgtgggaatacctaggcgccccgcggattctagattttgcccaaatgagtcgca
tcatcgccgttggcgaagccgccagcttttggccggagcgagacgaagacggacgtcg
>contig303040 length=241  numreads=2
atcaggcagaggacgagactaattacggggtaggattttcgcggaaacttcttcttcttc
gccttccgcgaagtcggtgccgggtgccgccgccgctgcctccgctgtgcttaccctaga
gggcaaggtgggggaagtgttccagggggcaccggaacgcgtcggctgggctgcgggcgc
ggagatccggggaacgttctgcaaggacggcacggacgggacgattaagggcaagtggtc
g
>contig303041 length=233  numreads=4
atcaggcagaggacgagacaagggggaaggggtaccaatggaacgaaagaacgtgtatgg
ccgccgcaagggggggtcatttggaagttctgcagtggctccgccaagaagaatgtccgt
gggattatctcaccattcttgcggctgccacccatggaaacaggcacgtctcgagttggg
cgcgcgagaacggctgcgatctgcctccggaaacaacgggagcctgcgtgctg
>contig303043 length=203  numreads=2
ATGGATCGAaTTAGGTGGTAGTCaGTGGACAAGCTCCcGCTTATGCAcGGCATGCACCGt
CTTCTtCCTaCCaCATGAAGTGGTCGTCACCTCTTGCTTTTTtCGATGTCgCTCTATGTA
TTCATTTtCATCGAaGgAGTGGAATTGTTtgCcTAGAAATGTCTAACAaggAGCTTGCGt
GTTTtntGGTTgTtGCTACTTtg
>contig303047 length=225  numreads=2
ATcGAAGAGgTGAGTCGTGCGGgCCTGCTTATAGAtGCAGGCGGGAgAGTGtCTTTGgTG
ATTTtGCCGaGGAACTTGACAGTGCACGAAATTATTCGCAACACAGTAGCGCCCTCGACT
TCTTTTGtCGTtCTTGGGACTTGGGCGTTACATCATaGTTTGCACGCCGGCGACGTGGTG
gCATGAGTTtAGAACAGAAGGGTTGACATTTGTtCcGTCTGACAg
>contig303049 length=136  numreads=2
CAAGGgCCATGGGGGtgAcGTTAGGAtGGAGgAAGAAGAAAACCGaGCAGgTTTtGAtGT
GTGGCTtAGATGCGGTGgACgCTCCGGAcACgCGtCCGTGTTGACCAtCTtaGGtAAAna
CTTatCCncTATGcTa
>contig303053 length=246  numreads=2
cggaaagaaacggctgcatgcttttgtgttgtcccggaagcgccaacgagaggatcatgc
cctagccctataaaggagaaagatgatgtcggaaacgaaaccagaaagccccGCTAACAG
CGCAaagCGGCCACGCCCCcaCGGAAAAtCAAGACGgACACCCTCTgCCaCTCAGCGGAA
CGGAACgCCcTGGGtgCTATTTtCAaCcATttGgAGAGGggAAAagaCGCcGCGgTTTAT
tGTAGG
>contig303054 length=441  numreads=3
actttagggtcgtcgttcgcctgctgctggcagcgtaaaagcgagggaaaagcgagtgca
cacaagtcagtcaatctgcggtctttctccgtcgactgccggcaggtcaatctttgatcc
acaacagatgcaccccaaaacagCGAGaCAAtGACGCGTACACACnttaGGGGCcAtCGG
GgCGAntgtttttAGaGCCtGTTGCATGCTGCTagcagagttagcaaggaaactaagtag
tgcacatgcacacaacagcagCAGCAGCAGCAGCAGCAAGcAaCAggTTTGAGAGCTtCT
CGTTTACACCATCAAaTAacGTCCGgCgTTCAccTCTGgCTGgTGGTGGCGGgTGaGgTg
TGTgtgtgtgcagtggcagtggtggcctctgtgtggtggcctatataggctacatccata
tctaactacAcctgtttgcct
>contig303056 length=241  numreads=2
atcaggcagaggacgagactaagtagagggttaatcgagttttctcgcggccgccgaaag
cactttttttttaccagaacggaagacaccgtggttctttctcccacctgtctgtctcac
gaaaaagaaacaccacacggcaatccgtctggtaccgaatgcctaccacggaaaatatga
tgcgctgcatgcctggaaaaatgaggggggcaggtcaaagagatgataagaaaaaaacag
t
>contig303059 length=193  numreads=2
gttcgtgatcaactgtttttcttagctgttggaacGGGtGCTTGTgagaattgcccttct
ggtaaggcgtgactaagcggtggtagagactgcagcctggcagaatgatgcaggtcttgt
cttgttcgttcgtgatgttagggatttggaatggtggaagtggtggtgcattgaactgta
ggCCaaacgggta
>contig303062 length=241  numreads=2
atcaggcagaggacgagacaattgcgggggcgggTAGaggaacGGaggggacgttctttc
tagctcgttattcgtgctctgtgtcgacctacacgccgagcgtatctcgatatctgcatt
ttttttttttcgagggatgcttgtttgggtgcttgcttagggcagtagggtggtgtaccc
ttgatcaagaatgctgctcacgttgcgacaagctggGTAttatctcaGTCCGGAGACTAC
A
>contig303063 length=241  numreads=2
atcaggcagaggacgagacaagggggggagggggcaggttctgctgcgtgcttgtcgagt
tgtttgttcgaaatcgaggcgcttctctcttgagttgcgctctgttggtttgtagataaa
tcttcggtggttcgtgtgtcgatcttgtcagtatgcaccgtagatgagatcggccgggat
cggggtagcccacgctttttgtagccaaccggagattttaggttggcggcgtcctcaacg
t
>contig303064 length=241  numreads=2
atcaggcagaggacgagactaatacggccaacacacacagacgacagaaacatccggaga
tactgtgagataccgcgtgccaagacacccacctccgcttcggacacaattaacctcgct
gcgatcgctgcctcagacgccctcttgatgatcgcccgcctgaacattgtttcgcgatat
ttcttgactttctttttcaacaatgggatggtaaactgtgttttctcggaaacgatggat
g
>contig303065 length=131  numreads=2
AAGGAAGaaCAACAAGtAGTAGTAGcGCGTAGAATCCGGGCGgCGTGTGGCAGTTTTtCC
TCGGCGCGTACCCGcTGGCGCGTGGGTCTTGTCTgCCcTtGTTtAGTGTTtCATTAGTTG
AAGCAAATtgg
>contig303066 length=241  numreads=2
cacacgccagtatcaatttctatttagtaactgaaccatgttgcaccaacccgttttaca
catgaagtatgcaaataccaattcttcacttaccaacgcggctggtggctctttagaacg
ttggaacccgcgaaacacgcaccgcctactgtcgtctactagtattgtaggttgtctcgg
ggggcattcaagcctgacatgaaaaatccaaacatagtttgcgtctgagagtgtcgtaca
t
>contig303068 length=241  numreads=2
atcaggcagaggacgagactAAagtcggggaagcaCGAAGAGCTActatccttaggtgag
agagtgacatgacagagtcttccttccgagatttcgtacaaaacgcttgtaaatgcacgg
gcttctgttacgcttaatcgaatcgttctggcttgttgtaactggttggcttgttgtgga
acgtatgcaccgtacggcccccggtgttgcttcgttttgtatgctacatgcaggatgatg
t
>contig303069 length=241  numreads=2
atcaggcagaggacgagactaaggacaacGccgcGAGaAAGacacagaactacgccacga
gaaaacgaacccgcatagaagtactgttcaagcggcaagactgatcagattggagtatct
gtccggcgttagtcctgactcaccttatcgtggactatgtagagtccctttgattgcacg
tacgccgtcatcgctgccttgagctgaacagaatcaagccagcaaaccgcgatagggagc
a
>contig303073 length=151  numreads=2
GATGGCaCTGTCATGGTgATGGATTCtGTgTGTGgTtCCCacGCGGGTGGGGTAagCACg
TGGgngAAAgggaTGCGGgCAGtGAAGaCGAGGCgTGtaGGGGGCgTTGGGcTGACGCGG
TgCGTGCGTGCATGCGTGCGTTTCTttcGTt
>contig303074 length=241  numreads=4
atcaggcagaggacgagacaacacaggggtggcctgttccggtggcctgcccagtgtgtg
tatcttctgctgtaagaggtcatgataggcaatactagccctcaagtcgaagtgtctttg
cccgctgtggcctctttgtgtactctctgtgacgcagctcgcgggagggtgtcccgaaga
agctcgcggaaacatcttaagtacggtagcgtagtacacttgtcataccacctcgtaact
g
>contig303075 length=241  numreads=2
tgaaaatgcaccttgggcgacgactagttgatCtcgcggccggtgtaacaactcaccaag
aatcccgccgcatggcctaaccaacgtttcccattggcaacaacaacagccgcagacaca
cggcggtatgtcgtcgagacgcaagagttcaaatgagccgccgccggtaccgtggccact
acatttgtccacccatctactgatgtatgcgtcacctcttatcacaactttattgtcatc
g
>contig303082 length=241  numreads=2
atcaggcagaggacgagaCAACAGAACGACAGAGAGAGgTCgcGAaacatgagcacaagt
ttttggacacatataatatatatatccttcacggcgccgttcgccgaggaagcacttcct
tggtacgtcggaaacctcccaaaaatgaaagtgcatcaatcaaccgtccgttgctaccgg
catatggtactcatttttgagcgggaaatagcacccgaagaagaaaggccgttggtaccg
c
>contig303085 length=141  numreads=2
tCAAGaTCTgTATCACAAGgCATtGGGTTATGAtAGcGCAATGTACAaCTGGAaCCTaCT
CATATCTTCAACGcATGGTTGTGTTTtCACCACGTTGCCTCACAACCACGTGACACACCG
CCCTTGGAAAaGAatGccccc
>contig303086 length=234  numreads=2
atcaggcagaggacgagaCaaTTGGAGGGAGTCCGCGCGctggccttgatccgtcggcag
gtcgtcgcccgtggccgccagactcggcagcaacggggctctggtactgtgaccagcgtc
aacggcgaagcggcgctagacgctgccgggaaaccaatagccgcagccatcgcagcagca
gaagaagtagcagcagcgggagaagcggtagcaagagaggccaaagaagggaaa
>contig303088 length=227  numreads=2
atcaggcagaggacgagaGGGCAGCAATCGTGAgcagatcagcagcgcttgtttctattg
agcaagctcgtggtgagaaacgatcgacgaggtgcttctgcgagagagcaggcaggatct
acaataacgtgcctcaccagtgggtcctacagagttcaaacaccgaaactgatcataaaa
agatatcaattgtctggttcacctgacgaagtggccgcaattcttca
>contig303090 length=241  numreads=2
atcaggcagaggacgagacaagacagggggtgttgtcgggtgcgcgtaggggatcgggga
tagggacagggcgcgtcggggttagggacaggaagctgagccgagaacgcgaggggtgct
gctccggaacggcaacagtgacaactacgcttccagtgccgtcaggaggttaatcgaggg
gttcgccgttaacgggcaccgcaaactagtgtggtgctctgcacttgcgtgggacaaagc
g
>contig303092 length=455  numreads=3
TGTAGCGGTtCTGTTTTTTtGCGgCGgAGGgtACTCGCTtGTTCTTGACCGCGCCAAGCT
TTTGCGATTGgCTCACGgTTcAACAGGTTAGGTTAtatcttgcttttcaggagggtggca
ccttgtgtcatgcaactccgagttgaatcgcaggtggaaagttgtgtggaactacactgc
tgtaGTGCCGCGTcGCCAAaTGTATCTCGTGtGAagTTTTTTaCGGGaCGTCGgTCGTGA
TTtgtcgtgtgcgctcggtccacgcaataggaggttcgaaggttgttcggttggtgcctc
gcaaccttctgatgtttggggcttgggttcgaatctttgcgcagtcacgggaactgggaa
tttcgtttttcccaaaaaattgggtcgcagtcacgggaactgggagtcttcgttttttcc
aaaaaattgggtatgcccaaaaaatgtggaaggcg
>contig303093 length=241  numreads=2
ttctgtccacgcgacgagacacaaaaaaattccagttggtgcagacggtaagtaaatgac
tcgggcggtcgctgtcttaccgctgcggtttcctttctgctttgtttttttttctggtgt
tgtgtgagaactgcttcagatcgccctttttttcttaagtcgcaaacgctcaggactctg
atgccgtgtcggtcacgccccagacttggttcatgcgcgggtcacgtgtagggcaatggg
g
>contig303095 length=207  numreads=2
aaggCaTGCGAAaCATGAGAGAGAGTACGCACATCATCAGTGTTCCAACAGGgCCGATCA
CTGATGCCAATCGTTCCTTCCCACTTCGAAATACTTTGTCAAaCGTGgCAAAGaCATATT
CTCCCTAGCCGATCTACCCTATATCGACATCACTTCCcGCTTATCAaCCCACTTCcTATG
CCACAGTACAGCTACCGTCTTCTGGCT
>contig303097 length=213  numreads=2
tcggatcaggcgtggaaggaaaggagtttgggtttcccggtatccggcccgtcttggcga
atcagatcacgctctggtttgagttgggaagctgtgtgaggccctgttaggtttgtctaa
cgagactatgtgtcgtacgcctcagcgtttgtcggacaacctgaacgtacccctgagcaa
gtttgatcatgagacgctcactcgacataagcc
>contig303098 length=169  numreads=2
gggggCGAGGCGACGATCTTCGACAAGATCATCTCGAAAGAAATACCGGCGgAtATCATC
CACgaGGATGaGCTCTGCCTGGCGTTCAACGACATCAGCCCAcAGGCGCCGGTGCACTTT
TTGGtGATCCCGAAGAGCCGCGACGgCCTGACGcAGCTcAGCAAGGCcg
>contig303099 length=114  numreads=2
ACACAGCACTCAAaGGCcTATTtACcGCACTGTAGTCaccATAGGcTCCGCnctGTGcAA
CGCAcGngAgaaCCCTTGGtCTATCATngcTTGgCTGaGGTGgTACGCTGtGTg
>contig303108 length=241  numreads=2
cggcttttcgttgcgctcTCCtctcGGCACgatgctttcatgagcatgtttagttttttt
atcgagtcacgcgtgccacgtatttgttcaccccgacacgacacaggggcagcagaagcc
atgagccagagcatcgacgaggtgctgctgggcacgcctgcgcgaggagccggtggaggc
gatgaggaaggggaaggggagggggacaagtttgtccggcagctgttcgagagcctgctg
c
>contig303109 length=241  numreads=2
atcaggcagaggacgagactaataggggggtggtttccaccctcaccttgtgcagaaagg
cttttcttttgtgggaggatcttcggttcttgtcttttgttgtgtttcttgcttcgccgt
tgatcaaagacggacgaaaaatgatttttttggaagcacaatcaacgcttctctcgcctt
tgctgttcgcaaccttggtgattggcatttgaggtcatttccatgtgcgctgttgcgagg
c
>contig303110 length=212  numreads=2
CAaGTCACGACCCCTCACAAAGATTGAaGAATAAcACGCGCCTCGTACGTGCATCAAACA
CGTGAAAATGCAAAGTCcACTTCTATCCTTTCGAATCAGTGACATCACCTCTGCCTCTTT
GCCACGCTGCTTGGTGCCTTGTTtCGATCATGCTtGACCAAACAaCACAATGCTCCTGTC
ATaTcTGTTTGgCGCGTTGGTTTATCGGCGCA
>contig303111 length=102  numreads=2
GACGACTGGCTGGTCTTCGACGACTCGGaCGTGTCCCCCTgCAAGACGGAGGACATCATG
AACCTcAAGGGCGGCGgCGACTGGCACATGGCGTAcctcACc
>contig303118 length=118  numreads=2
GCTGTtGCTgCGGCTGCTTCTGCTGCTGTTGCTGCTGTGTCAAcATAAncagCTAGACTG
TCTTCAGCGCAGAGCAGCACCGCGTGGGTTGtGTAATATGGACGCTATTGTTGgTATa
>contig303120 length=241  numreads=2
ggcacggacggcagtagtcccaccgatggagtttctcgtcgagACaaaccaccatgagct
gctcatgccgacgatagtgaaaaagtgtttttattagtgagatgttcggtcgcatgtaca
agtagaacggttgcacgtgaagacttgtcatgcggatcgtcatggtatcaattagcggcg
agtgttaatttttcgagtattgcataaggagcggcggtttttAgcctaGACTTTAAGAta
c
>contig303124 length=207  numreads=2
tttgTtAaTAGGAAAgCAaCAAGCGGTTtgAgtCTAAATGAatCcGAcTCTCTTATGCTG
AaGGAGGGAaGCGtGTgTtGTTTGTtGTCAATTATCCATATATACgTGCTGaGCAGTTCA
CTAATGTagaCGCTTGATAGGGGCGgCTAACTTaCTTGTTTGGCCCCTcAATGCATACgC
CGTTGtGTCCCCCCCngcTCGTGGTTG
>contig303127 length=129  numreads=2
cGCaacaccAAaCACTAAATGCTCCTGATCGACCAAAAGAcTCAACACCCCGCACAACcA
AAAACGncaCGTACCACCGAACACACCACGCTCAACAACCAAAAAACGccAAAGCCACCA
AACcTGCAt
>contig303128 length=241  numreads=5
gCGAGTGGTGATCAAGGAAACGCctAAGCGACAgAAGAaCGGATAGCTTCAAAGCgCgCT
TTTCAGGGgACAGgAGGGGGAAGTTGTgTcTGTTTtGTATaTTGGGCGATCGGCTACATA
TCGAGTGTTggttgttgctcgccgttttctcgcgttctcttgtgtgttctcttgtgttgc
gcgtcattggggttttggtctcgcagtggttttcgcccaatttacacgcggatgtcagtc
a
>contig303129 length=121  numreads=2
ccGAacACGGCATCAAAaCAGACAGACcACGCTGAGTCTCACGCAAGAAAAagAGCAGAC
GCAAATACGCtaTCCTAACGCCACCCAAgAAACcGAAAAAAaGaGGTATtcGCCAGaCGt
t
>contig303131 length=241  numreads=2
atcaggcagaggacgagacaagaggggtagattgctgtaacggccgtagcattgcgtgca
agctcggggacacctagagaccacgctctatgccgacgaacccgacaatagacccggcct
ttcttctggttggctgcctggatggatatttcgtccttttgttggtggtgcagccatgca
cgactctgtcggaattgccgtcaccattctcggtgttggatagttgtgccatggtggatc
t
>contig303133 length=219  numreads=3
aggAGCtGAAngaggATCGCTCTGAaGAGgTGCGaCgACagCGTGGCcAAGTTTGCCGCG
TGCGCCAGGGAGAAGGGGaTGCTGGTCGTGTTCTCCTGCAGGGAaCAAAACGCCTTGATG
AATTCGTGCCTCAaCCaGCACACCAACGAGGAGAGCTTCGACCGCTACAAGTTCGAACGA
GAAATCGAGCTGCACCGGGagACTCAAGCTGCCAAGTCa
>contig303134 length=241  numreads=2
atcaggcagaggacgagactaagcgcgggtacatactgcctgttccacgtgtgttactac
gaagtaaatgttgctgctgatatgtgtgctttcgcctactactgctgtagttctggcctc
tgccagcccagcatcaccctcttgttctcctgatagttctttcttttagtcttcttcaac
gcagaggaacgaagtttccgcgggtcatgagctaaccggattggccaagacaattgacgc
a
>contig303135 length=105  numreads=2
gCAGTCCATGTTGTTGTAAAAaaTGGCCGacAGAGCATCGACcGGCTGgTTTtCAaGAaC
GACgTCCGCGTCGTGCcGTGCGTTTCATTCATGCATCAGATatCt
>contig303137 length=208  numreads=2
GgAGAGGGGGGgcTACGGTTaCGTTGCGTtGGcTttGTGCGTGGCAaCCCcATCTTGTga
CaCAATcAACCATGACATaGGtAtCtCTTCTTGAaGTTTGgtGCTCGGcGCCTTACTCAT
CCcTTGCGCGgCACCGCTGCGATTGTAGTATATACCCCGcGTATCTATATtAaCGTgCAC
GGGCTGTCGTGGCttGCAcTTTGCAGtt
>contig303138 length=241  numreads=2
tgaaggagcgagtcagtgacatgctcgAAggatcgGACcTTTcGaagttcatcatctgat
gcagtctactatatagcttatcctgtcaaccgctgccgctgctgtgcctgctgccggctg
cttctgtagatattgaccgcccgtacgtggttatataaggcgtacgcgggaacgaaaacc
gttggggggggggggtccaacgaagcgcatttttgccaagtcttagggcGtatattaacg
a
>contig303139 length=238  numreads=2
atcaggcagaggacgagacaaaaccagcgtagtctaaggtaagtgtggtgggtccaagaa
aagcatcagcgtagcggattctgagatctgcttcttgccggtgtggtaactgcatcctgg
tgcggttgttggtgctggatcagcatgtaaccgtgctacattcatgttgatccgaacgtt
gctgttgctgtgaaaatttgtgcacacaaccaaagaacggcaaagatgctctcaagtt
>contig303143 length=237  numreads=2
ggaGGAGGGTAaTCTGGAGGTGAAaGCAAACcACCAGCGtGTATggCAAACGgATCGACG
CGTTGCGTGCGGTGnctttCCATTCCAaGTCATGATGGTAGTGTGTGGGTGCTTGGgTTG
TCTATAGACCTTtCTATTATGCGTTTTAGGGTtAGGgTTTCCTCTCTCTTntACTGTAGC
TTATGTTTGACCggTTTGCGATAaGCACCCGGcTAGTTATTTTGTtCGTGCGGATCa
>contig303147 length=241  numreads=2
atcaggcagaggacgagacaatcggctacgcttggcacttcctcgccacattgcaacaaa
agcgaaatacctccgctggtgaacggttattcaccacttcagggaccctttctcgtaaca
gagtagggggattctcatcggcgtctcttggcgggggaaaagcaagaaggatcccgttag
tctgaaacgctacgggtgaccctcgtgtttcctcccaaagtcgatcccgattgcgacagg
c
>contig303149 length=241  numreads=2
acagtgacagggcatagcCggtCGATGtcgaGGGCTCCACCTCGAggaactcactcatta
tcttcgacttcgcactcagagagatgcacgcgcagaaggttaccacccaatctaagcttt
ccaaggcagaaacgagcacacccaatgcgccgctttgccgcggaaggctcccgttcccga
aggcctgtgcgtagcggtgcgagagcactctgatgctctgatgtccaacatttccacccc
t
>contig303151 length=222  numreads=2
taccaacagcccgcaacgcaTgttttctagAcccaaccatgtggttttgcagctgcaagc
acccaccaatcaaagcaacctccgactcgctgctggaccgttgtacggcagtactgctgc
agcttgtcccctatcgacaagctcagcgaaaacgggctgtgcatgcaagggagctgaaaa
aacgaaaaaacatttatcaccctagtttcgcggtgtgcttct
>contig303153 length=227  numreads=2
atcaggcagaggacgagagcaaagaaagtgagctgtggaaggcgaggggagcgtgctgag
ctgctgactattgtggtaagtggcgtggtttcgcactgcagcattcattgtgtggagagg
gtagggttgcgaggtgacgaggtgtgcgttgctttcttcgcgtgtgtgcctgccgtgtgc
cgtattgcgcttgctctatcgtggatcatcacacgtcctctccaaca
>contig303154 length=397  numreads=3
tatatgccgagaacggccccggcgtgtgcgacatggcctgctccggcaactctgacgaga
tttgtggcggctcctacgccctctccgtttactcgaacgaccccaattaccttgggtgct
ggagcgacacgggggacTaCCGGTtATTtGTacTCCAGgTCGCCaCATCGGacGACATGA
CTACAGAGgTGATGAACCAGTaGAACaGaTTTGCGAtAGGgTtCGTACAACcACgccctg
aagttgggttcgggcttttccttgggcattgtgcgcattgtcttcactctccgaggccac
cgtaatgtggcgcatcttatcgtcaagccgttgttgggacgtgaaggacaatatgggagt
ttttagaaggctgtgtgattctcgtcctctgcctgat
>contig303157 length=243  numreads=2
atcaggcagaggacgagactaaagtttacaacagcaacagcaatgcCaccccaagggagc
tagctctacccagcatcgctctacccagcatctttctggtgccaggatagatgccttggg
gtatcgtgagtgttgagaaaaaaggttgaactacataccctctcccgcacgctcatccgg
ccgggatttttcgcgatttgcctgctcttcgcggttgctaaaaaaaaaaacncgcctcca
cat
>contig303158 length=241  numreads=2
atcaggcagaggacgagactaacgaatgatgttacGTaataCtcgccccgctgatgcatg
tgggatcatgtcaacgcccccgaagcaatctgacgactcgtaaaacacagcaacgatact
acgaaagtgatttttatcgcgttcttcgacacaaacatcgttgtcctgtaacgctaccac
ctgcacccaaagcaccaaggaaaagggccacgttgtacacatgctacatgcaaagGTCga
c
>contig303161 length=241  numreads=2
ttccatctggagcgttaacactccttagtgccgctctgaataagaaacaacagaagcgct
ccgctccttgtcgattgggcaagaatcgcacatctacatacaactaatgggttcagcgta
cagtagtcactgatgatacagcaagtaagcatcgtgtcacttataagaaaacaacggtgt
ttgcaggggcgggtaaatatatgcacgtacgccggtctctaatgcgctgctgtccatggt
t
>contig303165 length=241  numreads=2
agactttggtctagatgtggAgggcgcaggtccatggaaatgcgacaagagagagtcgac
ccggtcaaggatcagttggtgtaggaaggttcgtacactcaaccatttccaatggcaggg
cttcgcctcccggacaactcttgtaggcgcggccgatcgaaccaaataaattgaaagcct
gagtgcatactactgaccgctgaattgatctgataacgtgacgtgaacttgacatacaag
t
>contig303166 length=241  numreads=2
atcaggcagaggacgagacaagggggggtaccagagtgAGTGtagattcaaaggtcattt
ttacccggccccatggcccttgatggccatggaagggggcttgtggtagaagcgttgaag
cggggtggcgtgggcgagggagagtattttatctttgttgcattcctatgtatggctggt
tgtgtgccgcgatactttatctttgttgcattcctagcatggctggctgtgggccgcgat
g
>contig303167 length=152  numreads=2
acgacaaagagaaaaagagaaaaaataaaaggaaacaggaagaatggtgcaatggtgcgg
tggccgggggggggggggatgagtcaagcaaaattcattcggcacagtgtttcgcgtcac
tcggtccgtctgTTcgcgtttcctgtctttcc
>contig303169 length=213  numreads=2
tggatgtatgaatgtagcgttgacgaagcgcgttgcatacgcaacgctgctgtgctgttt
acacaggcgacggtgctgccgcgtggtagtagtcactttgacaccgggccgaagcgcgtg
ttccttgccttcgcataaaaacngcacgtatggtgcggagtctggctgcaactttcngtc
gaactgtttggctagtgtccttgccgcgaaact
>contig303171 length=241  numreads=2
atcaggcagaggacgagactaaggttgggatgtggatggccgttacgccggccattgact
gctctgattgtccctgtacaatcgagtttgtcgttgtaaggaatagtgtgttcggtagtg
tgtgcagcagtgggagtgagtgtgggaaagtctttcgtgacgaagactagaaatagttgg
aaattgagggtgatcggttttttttttctttcttttatggtggtggaaatttgaggtttt
g
>contig303174 length=241  numreads=2
atcaggcagaggacgagactaaggatcacgttctgggacttggggggacaggtacgcgta
cgatcattgtgggaaaaatattacgctgacgcgcacgggttaatcttcgtcacggattct
gctgacgttgggagatttgaggaagctagaatggcgttcgataccgtcaaggagcaaggg
gagcttcacggggtgccattgatgatgcttgctaacaagcaagacttgcccgaggctatc
t
>contig303176 length=241  numreads=2
cgtccgaacacacatttcGgctgcaccagtaatataatgccaggctggcgcacgaaacga
gcaatacgcaatccggggggttgcaaggcgacatcaagagcaccaacagcaaccatcatc
accaccaccaccaccatcaccaccaccgccacaaccacaacaactaatcatgataaacaa
gcgacgtgataacaacaacaacctaaacacgagaaaaaagcggtgcgatcaacacctgtg
c
>contig303177 length=241  numreads=2
atcaggcagaggacgagacaaaggagggctcagagtggggctcttgcggcattcttttca
cgaacaagttcgagacttcgtcggctctcaaggccctcgcgttccgttaccgtggaaggg
tcgcgttcggagaagttcgcggaaagaacgacgcactggcgaatagcttccacatctctt
cgtacccaagcctcgtcttcttctgcggcggggatgccggcgtttcgttcccgtacgagg
g
>contig303179 length=177  numreads=2
ccATGgCcAGAAGCAGGTTCTttCGttCACGgAGGAGgTcTTGGaCTTGGCgTCGAaGGC
CTtGTCAaCCAtCTCCACCTtCgCGCTCCgCGACACCGTGGGgTtGgTCAGGTACGCCTT
GAAGTtGGCGTTGTTGcGGATGATGtgCTGAAaGGCgTCCAGGTcTcTTtGCACGAt
>contig303180 length=204  numreads=2
cGTCTGTaGCGACcGTAGCGCGttCTttGGGTTTGAACAAGCGAAGTTGGcGATCAATAG
TGTTTtGGCCGCGCTTCGCCACGATCTCCAaGAGGGGAGACGCGTGCACCAATATTGCCA
GGTACCCAGGGAaCGTTATAGGCATTtGATTGCGCGCGGTTGCCGCTATCTTGTCAGTAT
CGAACTTTCGGTGTTCCGgTGGTa
>contig303181 length=241  numreads=2
ttcttcctacgccgcagtGgtacactaccttgaactgggtgctcgttttcttccggaaca
tgactcctgaagaaccacagggtgaaaaatgagacgcgcatgaaaccttgcaaagcaccc
tcgcatgaccggcatggtgttacatgtcctcgcgaacgaaggcaagggtcgggtgccaag
gaagcccttcggcagcagtctcgattcgcatcgcgctcttgcaccctcaaacaaaaaaaa
a
>contig303182 length=241  numreads=2
atcaggcagaggacgagacaaccggaggaaaagcttcgacgagtgctacacaaaaacaaa
atagagctatatacaggagattcaccaaccgaatgttggtgtcgggcacgacatgacatt
gttcaccggaccgaaattttgcacgccaagaggctgctagctcagcaaacagaacaagaa
cggctgaacggaacttctgcgagcctaggaaatatacaagcactcgatcgggctgttacc
g
>contig303183 length=261  numreads=2
atcaggcagaggacgagacaagggctgggcgatcatctttgcaTTTagatatatatattt
ttgtcgagactcaggccagatttatttagtaccttccgcgacgaaaaggtgaccgtactt
tgcaatgcgtactctcaagggctaaccgttcacagtttcggtatgcgattgtacggtgtg
gtgtgcagcaggcgtttcccggtaggtttggttgtttaccctctcagcccattatgttgc
tcgtgtgtgcttgtgtacgtt
>contig303187 length=241  numreads=2
acgtgtgtttcgggtctcccacactttctacAGttgtccCaaacgacccatgggccaccc
atgggcaccccgttaggcccatgggcagtccatgggtcacccatgggcggtttaacagat
gtgggagattgtacatttcacattagcacctcgaaccatgtgattcccgtgatgcttctc
tgggacgcctgattctcttcccccagaggattgtttccgttttcgcttccctcagcctcg
c
>contig303188 length=241  numreads=2
atcaggcagaggacgagactaaggtagtgacggcgggacgggctggttggctgctcccgc
ttggcggtggtgtgggcgggtacgtgcagtgatggtgtctggtgggcgggcaacttgatg
ttgacacttgccaaagagttgacgacgcattcgatccgaagagaaaggtggtttatgtac
cccgtagaaaaccaaagccttccacgtggggggcgtaccgtatggtgagatgtgtcgatg
t
>contig303189 length=311  numreads=5
gAaGAGAGAGAGAGAGggaggagagacgacgagagagatggnggggggggaggagagacc
ggcttggacacgagtgaccaagtgcacgtgatcggcgggtttccggtgtacagccgcttt
gctggcctgctgcaacggaggtacacctaagtaattttgaaaacagcagcagccgtgaat
accatcgttcttcttgccggaattttctgggcGAGAGTCCGTTGCCCCctGCTGCTGGCa
GATCTtCCgCGTCTCCGtgccctccttCTTCTtntAtgTCcTCCTCCTCCTCCTCCTCCT
CCtnctCCTCg
>contig303191 length=241  numreads=2
atcaggcagaggacgagaCaatcGGggacttCgaagaagcatgcagagtcgccgtcgatg
gcggacaggtgggtggactcgtttttcgtgttgccttattttggtgtgttggtccgtcga
cgtctcgaagacgctgttttgcggagctcagtggtattatagttgtcacaaaggtgggac
tttcggatagtctagatattcgtggagcctcgactcaagcaccaaccgacctacctaaga
a
>contig303195 length=178  numreads=4
tAaCGTtGtGTAcGGTTTgAgATTtACTGtGTCGgTaTCGTAGCCGGTGTGATGATGATG
ATGATGATGATGAtATGATGATGATGATGATGATGATgTGActgttgatcgacacgcagc
cttacatgaggtatgcgtctggtctagagcagcatcctctgcagggaaatatgttttt
>contig303196 length=231  numreads=2
aaGgTCGGGGcTCaaCTTTCGtGTTGCGaCTCTGGGGCgCTGTATGATCCcTGCTGnctG
GGAGgTTAgTtGCTTtGgTtGCTTgcatgcacggtaagataactgccattgcgtcgaaac
ggcccaaacaccaccaccggatggcacacacggtgctgggaaaacatttcggcccgcctc
tcattttcgttagaagcactgcaaagcaaggagacaagaacaggctcaacg
>contig303198 length=239  numreads=3
gaTTtGATTTGGAtGCATCgCTtGTGTCGTTTATGCTTTTcATTTTACAAGGAGcTTtGG
CTGGTGCTTGCGgTTGCTTGTGtctctacctgacagtctgccatttttctgctgtagatg
gacgcgttgctatagattcagctgtagaaagtggtattcgtgaaccgaatgagttgcttg
tggggttcgagaaactttttcgcttcgaggtgtggaaagcataatgggaccgctttggt
>contig303199 length=388  numreads=6
tCAGAACAGGATGTCTCAAGACCACGTGgACGAGCtCaTGGAGGACAACTAcAGCCCGGG
CAagCGTCTGCCGCCGCAaCCTCCGGTtCCGGCGGgAaCGCGGTAGACcAAACAGGACGA
CCAACATCAACAAGCGATGGCAGCAGCAGTGGTCTGCAGCGTCGAAAGGGAGCgACGGCG
AAGGGGTTgCATGATGCAACGGCGGGAGCGGAGGTAGGgACCGGAAAGGAAGAAGACGAG
CCcTCCTGGCGGCGGGCGCTCGCCGAGGAGGCcTTGAGgTTGACGTTCGTGTGCCTGTGC
GCTCTGGTGTTTACTCTCCTGCTcAaGCACTATCGAGgAGACGACCcGCTCGGgAAaGGT
TtGCCAGGGCAGCaGCAAACGCCACCGT
>contig303202 length=105  numreads=2
ggAACCACAGTGcACAtCcTAGCCgTaGTTTTTGcGgAGTTTTttGCGgTGGaGACGAGC
AGCATGTGCTCAaCgAgaCGAGGgCGACTGTAGTtGgTCTTCTTc
>contig303203 length=241  numreads=3
ctgcgcatggttgcaatttgggtattgggttcaaccaacccttgctatatgtttttattg
ttattcatgtgaatcctgcctcagtgggtgacctgggttcgtggtgtacctcccgccgac
gttgatgttgcagagttattttttgttgttgttgttgcgcctgtggacgtgtctggccgt
ggtgagatgctggcgactgcattgaaacgctcaatgtctgacctatactatcgtttagag
t
>contig303204 length=241  numreads=2
cgatggtacccacgcctgagcaacgcgcactgttctacatgtactccgacaggcggaact
aaaagtgaagttttttctgcgggtaggtgtttaatccaatactccaataattttagcaag
tctcactgcaactgagccaacaggaaagggccgaacgctggtttcagtgcaaactcaatc
cgcagggaaaacgtctaaataggcatgacacgtgtcttcagacattgacagcggaacgaa
t
>contig303210 length=241  numreads=2
atcaggcagaggacgagaCaggaaCCGCGGAACGGGCAGCTCAACctggtggaccttgcg
gggtgaggaagaccgaaaggcccgacacacacgccgttgttgggttttttatagtggtgt
agcgttttgtggggagaggaaatggtcgtcctcgcgccgttttaaggtcatctccacagc
agcgacgttttgtggcattcgagctcactgattcggacagggacactcaatattgggtag
t
>contig303211 length=207  numreads=2
cGTGgTGCCATTtGTAcTTCGAGGgCGGATCGAAAGGCGTCTACGCAAtGTCgACCGAGT
GCGTGGACCcGTCAGCATTTGTTTGGCAAACGtGTTTTgAGCAAGCTTGGTGCTGTaGAG
CGGGaGAGTCCGACGCTTGCACTCTGTTCTTCGATTCTGcAGCcAAACTACGGATAGGcT
AATGAGCCCAACGTGTCaaaatcggaa
>contig303212 length=229  numreads=3
cggtggaacagagggcatgcTGgAaGAGAGgTGATGGATGACATCaTCAATAGGCCCGGC
CAAGTCGacGGgACGACCcAAACACCcGCCAgATGGTtCGAGCTACTGTAcaCTGCcGGt
GTCCcGTGACCGGCTGGTCcGGTTTCCGCtGaGAGGGCGaGAGGgAcGCaGGTTgAaGAC
GGGaGGCAGAGACACATGGAGCATGGACGTGTaCCgCGAAACgAGAATa
>contig303215 length=241  numreads=2
accatatttttgcaacattgtgagtcccctcgccaacggtggtgtatccccgctttggcg
cgctcgaaagcgggcggccctcactcgcgcgagtctgtgtaaaatcacgtctattttctt
ggcatggtgggtgatcccgcgaggatggggttccggaaaatagtatagccgtgcacgcga
ggtccgtcgcgaattagttttggcggttttgctctcgtgtagtggtcgccttgacgagtc
g
>contig303218 length=100  numreads=2
cTcAAAaaTGCGcgaCGGgTATTGCCtCCTtCAAGtCAGTtCACGCCAATTGCCCAaTGC
TTgATACCTtCcGtAAtCTtGTTAatGTTCAgAGCtCGTg
>contig303219 length=241  numreads=2
atcaggcagaggacgagaCTAAGGAAGGggcgaaaTatttcacggcctactgctgtggcg
gtgggaaaaggcgttcggtgggcgacatgaggaagaggtcgttgtgtgggtttgcagaat
gccgcgaatctcgccgagggcggtctacacagcagtggccggggggactccatttcttgt
ctgccggcttcgcgtgtggtgtgtcatactcctgccgtgtgtaggcgtgctttggcgcgc
c
>contig303223 length=230  numreads=2
atcaggcagaggacgagacaatagcgttgtccacacggaaacgcgcgtgacactgtacta
aaagataggatgatactattatatgaaggttgatgggatgatactgtcataaggttgatg
ggatgatacgatcataaggttgatgggatgatactatcatcaggttgatgggatgatact
cacgtccgtgtcgaatcctagcgcctcaagcctggcttgccggtctggat
>contig303230 length=241  numreads=2
ggagatttgtctacacggaaagggttagactttaagtcagcaatttgtgtttgcagatat
gtaacggttacgtattcgtcggagaacgctgacccttgtacgagacgaaatcgtacgttc
gcgttcttcagaggtggcgtcatctcttaagaataccgttgttggtgagttgtgtgccca
cgactgtgataccgggtggggtcacagcggtgcatcaacgggccattaaaaggtcccagc
t
>contig303232 length=241  numreads=2
atcaggcagaggacgagactaacaagcacaacgaCgACGACCACGacttgagcaaggaca
gacggtaccaccggaacaagaacaaaccgtttccctagacaagaaacgcaaggcaaggac
gacatgagcacccccttccctcaccaggggaccgccaggcagtccgcgcgccgccagagc
ttctcggatagaggccatctgctccacctgcactcgcggagtctcgaaaggcatgtccac
c
>contig303235 length=241  numreads=2
atcaggcagaggacgagaCAaagagcggatttttggaaagtcttcggtgtggttggcagt
tcggcgttttagttcggtcccttgtggtgcctcaggccggtagatacatgtcaccagcgc
ggtgccatgttatgtctcaacacgatagtaggttttcatgttgttgtgtttggttgtgga
tggtggtatgtacattccacgtctcgatgtggacaaagaatgtggcaagttgccgccgcc
a
>contig303236 length=241  numreads=2
atcaggcagaggacgagaacgcctttacgatagagatagaGAcccaagctctaccgagcg
tggggatgcttttaagtaccagttcggttgcagagatcgaagcccccaacccccgatacg
actggttcgggatatacaccaagtgcggatcgggactggagatgttaggtagtacggtgg
ttgggatagagcgagttgtgtgaggaactgttttctgaaagcgcacgaacctatctagct
g
>contig303237 length=241  numreads=2
atcaggcagaggacgagactaataggggggagaaaaagtggcgcttacgtatgcgagctt
tgacggacggaagtacagatttagcataccacatggcagttgtcggcggacactgctgct
gtctttaagagaaacgctggtagcacagcaggacatgttggcttgatgtttggcggtttg
attttgaagatggggaggagacacctgactgctggtgttgcgtttaangtcgagtttttg
n
>contig303238 length=241  numreads=2
atcaggcagaggacgagataataatgagcccaagtgtccacctaatttccacggacggcg
tttcacaccacattattgtacaaatgatcctcttgacagcttgcatgaaagtcaccttca
ctttcttgacttcgatagaatgagcccaagcgctcccctcactgccacggacggatttca
taccacactccaatacatatactccccttgacagcttccatgcaagccacccccactttt
a
>contig303239 length=241  numreads=3
atcaggcagaggacgagacaaggaggagaccggttaaaatgaTGCgttgctgcgagagat
aaatcgtgctgatggacgtttttgtgtgattcgggacccgtttttgtggtggtgtgcgag
agcctggaacaactgcaaatcacttggttgtgccgttgagttggtgataaattcgactgt
agatggattcgttgcgcaagtcgtggcttgaactttgcactccattctcgacacagcgca
c
>contig303240 length=242  numreads=2
aaaCCTGTCTCATGTTAACACGAAaCACgAaGGAGTTCCAAGgCTGGTTtaagAAACACG
GGTGGTAGTGGGtGGTTTGTGTACCCTACcTATgTTCCGTCCGGGGGGGGTgTAaGACAC
GACTTGGgAAaGTGCTtCGTTtCTGTAGGAAAAAaTAaGaTAAAACgTAaGTTtGTtgAa
GgCTTGGgAAAAAACAAaCTGATGGTTCTtGCAACAAaTCGGATtGATtCGTtgCcAtGG
CG
>contig303241 length=241  numreads=2
atcaggcagaggacgagactaagatgcccctccctcgtgctggagaaataatggacggaa
tgatcgttgtgcatgcgccacatcaacactctcacttttttgcgtactacagcgcagttc
gttacccagcgcagcaacaacgtagcgtcgtcgctgctccggagacaagggcgttttttt
ttaaaccattagccaacggcggcgatgttggtgatgatgcccgcctctcgttcagccgat
g
>contig303243 length=241  numreads=2
ggtgtcctattttttcgtttgttttcgccgcaaaggttcgtaacacaaccgagcgtgttg
cgaaatcccacgcaaggagggaataaagaggcacaaatggaagaagaccttagagtggta
tctttcttttgcctgggctgaccaaggcaggtcaacacgcgacaagcatgacgggcttat
cagaacacatgtagcatcggcagatattccacctcatggttttcgccaacacctcttccc
t
>contig303244 length=160  numreads=2
GGCAatGCAGACTGCACACAGGATCACtAtCTCCGCCAAaCTTGCGCTACCTCcGTAaCC
CCCAAacGAACGCTCAaCCACACTgACCGGCgATGATgCAGCAgtATACAGACACCCAAT
GTtCAGCGTACaTGTaCtGCTGAaGACGaagCAAGCcGTt
>contig303253 length=241  numreads=2
atcaggcagaggacgagacccctaggggtcatgtagcccacctcggttccggtccggaag
gctttgatgacagcctctttttctgcccagtcgatccttcggatgcgaggacgaggcgta
gggagttgctcttgcagcctgcggcatggttgcgagcgccttcatctagtgtgcacgggg
aaaacacacacacacgcgcacacacacatgcagctggcggggaggaaatgcacatcgcga
g
>contig303255 length=214  numreads=2
CGAGACgCCCCtCGCCCGaCCGATAAAaTGAGAGGTCATTTCACGTGTTTcATTCTCACC
GGCCCTATAGCCCCCTGGCACCCCcACGACGGAaGAGCCCGCGCngcGGTCGAGGCGGCC
AAGGCATCGAAATGAGGCAGGCAntcGCGGCATAATACAAGTTGCCCGCAgCATACAAAT
TGCcGCAGGAAACAAGCTAGCCTTGGCATAcaaa
>contig303258 length=445  numreads=7
atcaGGCAGAGGACGAGACTAAaGCCGAACtCGgTAGGgAGGgAGtcatGACCGGGTGCc
TTCCAGTTcTTCCGGCCTTTCGTTGCCCGTTCCaCCTCCTCGAGTTCTGGCACCTCTCCC
AACCGTTgACTGTCACGTgTCGCTGGCCgCTGcGTCACTCGTTCGATGATGTCTGGATTC
aGGGTAGGTGATTTAGTGTTGaGTAGGGTGCTGAAGAATCTCgCCcACCGTtGGAGGATG
TCGTCCCTGTtCcGGAGCAACAcntcGTtCtCaTCcGncgACGAACTGCTGtncccccag
cTTgTCTCCcgcngaGGCCCACTGATCTCTTGAGGTGTTGGTACAGTCCTCTCATGTCGC
GATCTTTGTAGATTGCTTCGAGTtCAGTCAcATATCCGTCcAGGTGGgCATAAaTGCCCG
TTTCGACTGCtGTAgccacTCCcTT
>contig303260 length=241  numreads=2
atcaggcagaggacgagactAagcgcgggggccaacaccgtcggcatcaagaagggggtt
ctggtcctggacgtgaaggagggcacgagcgctgccaactctggcttgaggccgacaacg
cggacgcagctcggagacatcatcgtggccatcgacaagcaggaaatcaaacacagaggc
tgacctgttcaagatcctagaatcacgcaagcctggcgacgagatttcgatcaccgcgga
a
>contig303261 length=241  numreads=2
atcaggcagaggacgagactaactattggggaccggcgcgaggaacgagcgggagggtaa
gcctgagacccaagaaatcaagccggacaccttcatgtatgtcaagcaagcaaagcctgg
cgtgtttgtgaaacaagttcaccggtcattagactacagcagcaggagcaacactcgcag
acggtcggctgcctgctacaagtacttgttcagcagtagtgtgaagaaaaaatcaggagg
a
>contig303270 length=241  numreads=2
gataagcgacaagggtgttgaaccccgcggttagtcgcagacgcacgtttggtgattcta
tatggggagaatggttgacctgcacaaggcgggggagtctataatgttgcactgctaccc
atttgacgtattgacgttagcgaaagttgcgaagggtGctatcgctactgcagagaggag
aggtgtcgccgttgtcccgaacctcagcaaccgtggccattcctggtgtcttcagcagat
g
>contig303273 length=225  numreads=2
cgTCGAGgTGGTGGTCGTCCTCTCTCAgCcAAGCGAGTCGTGgACCGGCCGAACGGGTTt
CGTGCAGcAGgCCAtCAAGGAGGACGGCATCCGCCTGCCGCGCAaCAGCGCGGTGCTCGT
ATGCGGGCACAAGGAGATGGCGgAGGAGgTGAAGGAGATtGCcGAAaaGGCcGGCGTGCT
GGATGgCCGAGTaCTCTCCAACTTCTAGTTTTGGAGTGTTGGTGT
>contig303275 length=210  numreads=2
gtAgCgACtCCTTTTTTAGgTGGGTTCCCcAAAAGAAAAAaTGTGgCGTTCTCCCTTTTt
CCtCTCTAAAAAGTAaGTtCCaGATTtGTTCAAGAaCTCACCTAAAAAAGGaGTCGCTCc
ACCcgATCTCTCGACGATTTTTTtCCAAGCCCTCAGCCTTTCTCTTGATCTAGGAAaCCT
GCCTTTCTtAaCCAaTGAAATGTAAGTtCT
>contig303281 length=224  numreads=2
ttttagcagctgacggcgctgtcggtgttgtccccgtcagcgccgtcagctgctaatttt
cccttgaggagatgatttggggcaagcccctgcgccacgaggcggccgaggctgagctga
agcaggaccatggtcttctccaggtcgcccgctgtgtgatggagggggacaccgtagtac
tcgcgaagcttcctcgctgcagtcttgtattacagagggttcgg
>contig303282 length=220  numreads=3
AGAAACAtCCAGCACGACGTATGTGTGTGTGTTCACTATTtGCATCGACCGCGCTaTTTG
TGAGTGaGTGTGTGCGTACCTTGAGTGAGCATGTCTCCTACCACCGGAGgAGTtCATTGg
AaGGACGCCGGTGTCCCcGGGACAAGAaTgACGTCAGCACGCCCTACGGATCACCaCGAG
GCCCCGTGTGTGCTGCTGTTGCTCTTtCAaTCGGTGgCCg
>contig303283 length=241  numreads=2
atcaggcagaggacgagacAAaacccgtgggcatcgGGaacAtcggcactttccccatct
gcattcgccccaaaccgggcggtgctgccctcccgggtgaggcctaaacgggacaaagca
cacgagagaaaaaaaaccagaaatatggaaacgctgggcccctggttgacggagagcgag
aaagtcacggacgtcggtgctcaatgtattgggggcaaaagttgTACAtatgtAactgct
g
>contig303288 length=178  numreads=1
CAAATTCAACCCGCTgtggaactacctgctcatcgccggctgcaagaaggacggtaccgc
tttccttggctctgttgaccacatcgggacttgctatgaggacaacattctggccacggg
tttcggtggacacctggcgctgcccatccttcgcaagaagtggaggccggacctggag
>contig303289 length=234  numreads=2
ccgcgaaccgattatttttgtcaaagtatacacctttaatactatcacctgtcagcactg
gcgagagcttcttgtcgaggctagaccaatacaattgacttcggaaagtaaaccaaaaat
ctgatcttcagtccacactaccACcTCACtCCGtgCTCGcaCGACACcTAAGCATCTCCt
CGaCGGcAAAATACTACtCGTCGCCTGTCAGGCcGgAGAGGCACTCGAtCCCCg
>contig303292 length=213  numreads=1
tgaagagttaacctacggtacaagtaagagagttgttttttccatggcgagacaggggga
tgtgccagcgtgtttttatatgccttgtgaacgcacaatacaaaccacccatgcagggaa
gaaaggcgggacaaggcctgtacaaaactggcagcagactcctcgttaaagaatattttc
aactacagttggcgcccgcaattaagaattatt
>contig303294 length=150  numreads=1
acgttgtggtatcgcccctcaggtggcaaatctgccggacgggatatgtaaatcgttctt
gtggtcctttgcttgtcgagatgcgacaagtttttacatgagggaGagttgctcgtcttc
ggctgcggtagatacatcgaacaagagaag
>contig303295 length=450  numreads=39
tggcagtagcgCGgCAGACACACTCCAgCAGCAGcAACCATGACCAACGTGTCGAACGAG
CtGGTGTGGTCCCTGGTGCGGAGGAACACCTGCTTCCTCTACAAGAGGAATGGCCAGACC
AAGAGGTCCGGCAAGGTCGTTCTGACGGCCGAGCCCAACAACTTGACGAACGTCAACTCG
TACAAGTGCTCCGGCCTGGCCAACAGCAAGGCCGTCGGCATCCAGTTCGCCAAGGACGCT
AAGGACCGCCCGTGCGCCGCCATGACCcTGAAGTCGTCCAAGAACGGCAGCAAGCCCAaG
AAGtCGGTCGgCAGGTCTTTGCTGAAGAAGACCCACCCTAGCGTGTCCCAGGCCATCATG
AAGCAGACCGGCGGCACCAACTACCGGCCTGACCTCCAGCACGCGGCGCTTGTCCGCTGG
TCGAaGGTGCACCGTGCGCTCCGCGTACAG
>contig303296 length=221  numreads=2
caggagtgacgatatacgtgccgggttgaactagctagtcccccgcgcatcattgcaccg
ttgcaccaagcccccgcgagtgatggacgtgcatttactatcgctggcggcccggtttgt
ttatttgttggtattcgtggcgTGCGTAATTtGTTTTTCGTTtCTTTTCCAGATGTACTA
CtCTTTTCTCTACGCAGTTGTCCTGTTGAaGACCAGACGCg
>contig303297 length=160  numreads=2
cgaatgacttaaaatcggcaaacattaacgtcgcagcacccctttgacagagtgagggag
actcggctacatcaCCAACCCGCCATATGCAAGCACGCCCTGGTACGCAATCAACCAAAC
ACATGGCACGCGCGTTGCTTGAanaTGGCCCCATGCAGCa
>contig303299 length=227  numreads=2
cccgctcccctaggagtagtggcatcttcccatcgtttagtgcGGTCTGGgCTCGCtACa
gAAacTCCtACACCTTCTGTCcATGTcGCCTGtacGTTTGtcAGAGAGATTCCCaacAAA
AAaTGCAGCAGAGGCAAGTACCACAACCAAaTCACGCAGGACcAGCCCTtGGGgcGCGCC
TTGtGCAGCCAGGACAAtCcAAAaGCCTGTCAATcGTCTAAGGAGTA
>contig303306 length=214  numreads=2
gaggggtaGAGCAGAAgcagtgtaagacgagaccccgccttggttgctgcaccacaacct
gctttttcttgtgctcgggccacatagcaCcTTTTTaGTTtCGTTtgttGTTCCgAcTTt
CtgCCttgTtGCATCaGCctctCtGCCTGCATGCAaGAGAaGTTAGAGCCGGAATCAAAT
GTTGTGTGTGTACTTCACAAAGTCAAGTAaTACa
>contig303307 length=156  numreads=1
atgggctgtggaaacaattgtccaagcatgggacaatagggaaaatatggggagtgaccg
aagaagacgacaaagtgtacgaaaagatctgccatgctagaaggaggtactgtctaaagt
tctcaacatttaactgggggtttcacaaaggcactt
>contig303308 length=171  numreads=3
GACAACAAcTAACCCCTAAACCACCAGCTAATGCAACTAACCAAAGagtaataaagacac
acacacgcacacacatggaCTTCCACCaGggCcAATntgTtGGGATCTCTGCGACAACaa
taatagcaataaaggtaattattttgggagtgacggaggcgaaggaaagGg
>contig303312 length=211  numreads=2
ttcgccctgGTGCTtcTgcacgcctgacagggaaggcggggaggcggggaccaggggacg
catggaggaagcggggtcgtcggtttcccagcgcggacccgtgatgccgcctgcgaggtg
ttggcTGCCGCTGCCGCTGCGGCCGATGGACTGCGACATGATGCGGTCATCCTGAAGGaG
GTTCTCGCAGACTACGTTGATGGTGCTGGTg
>contig303318 length=200  numreads=2
ccacttggtccccctttcccgccgaaggatttcttggatcttcccatctcttccaaatcc
actcgtttggccttctggatgccggacaaccccgcgacatatctcgattccaccttctcc
aagatgttgtcattgcgctccaggaaataCCGGtAGtCCCCGtCaTAtCGAaCAAGgTTT
tCTtCcTCCAAGTTGCAAAt
>contig303320 length=210  numreads=2
cggctttgtcgccggcgatagcgctgcccctgccgaatgagtagcagtcatccccgttag
agtcggcttgcctccttactacgtaggtttggcgtttcctgcagtttcagcagtagagct
actacattagtgcgaacagaggccgtaccttctgcggacaaTTTATGCTGTGTGAaCTTG
GTTTtGGGACTTGTAATACGngaTGGCAAg
>contig303321 length=210  numreads=2
tGCATATTTGCTTGGAAGTGGgTACCTtCAAGGACTCCTtAATTcTttCAAaGTCAGgCG
ATGTCAAcACAAACGgTGTtCCTGCGAAaTTCCCCtCAGGCCGGTCCTTCGGGTCACTCA
ACTACCAaGCTGTTGGGTCTTGGgTAAaCCCAGCACGACGGAAATCAGgATGCGTTtCTt
CCTgCgCCCcTTCAacACcaaaccggtacc
>contig303323 length=144  numreads=2
cgcagaaacaaagaagtagaggagagcagagctaagaaacaagcgaagaaacaagtgaag
agacaagaccccttgccgctctgaCCcACnagAAncTTTCcaTGTACcGCAgCAAaCAGc
tGGgCAGCACCcACTACCTCACAT
>contig303324 length=231  numreads=2
tggccaaacacacaataccgtggcttcactaccgtgaacacatacctctcctcaattttg
agacgttacggggaatatgccattcttcgcaaacaattaccggatgtttgctaacactca
tgttgtcaacctcgatcgagagagacaagacggagggagggagggaggtgcacgaaaaga
ggttgtcgAGGAcGAGATTTGCGTGTTTGGTTTTCACGCTACTACCGCTGt
>contig303325 length=224  numreads=1
gattgctggtgctcaacgccgcggccgcttgcggcggcagagcacgttttatccggtcgc
aacgccaaccgtgcttctcccaccacggccgaagcaatctcagctgttgtcaaggggtgt
cgtttcatatacgaaccattggagacgatggtaatgagctgcttgacttcgttgtccagc
aacaacgtatgccttaccgcatcaaatagagtgacgtttcgaaa
>contig303326 length=238  numreads=2
caacgcttttttgcgtgatcgctctgcgtgctggagatatgtcggcccattttttgtcta
ctttttactcgaccgactgaccgaccgagtcggagacgataggttgtgggtacgagacgc
agtttgttagttttgagtgtgggaacgggagtggacggcGAGGAAncGGATGGTACATAT
GCATACCAcACTCGTCGTTTTTCTTtCGAGTTtCTtGAACATGCGTGGCTCAACTggg
>contig303327 length=217  numreads=3
gAATTTCACGAGAAATCAGACCGGCCTACTAATACGCAACACCaccccgctcttccttct
cttggtattttccatcccATCAATCCCCCCAAAAGTAGCTTAAtCTGgCTTCACCTCGCG
TCTCAGCCCACGCGACTACGCAAGCATACAAACGAACACGAAACGAaCACAGCAACAACA
ACAACAAATAGAaCcGCCGTCCGACATGTGTTTGtGT
>contig303330 length=228  numreads=2
gttattgagattgttaaatcactcgcagagaatgcagcgaaacgtccgtccgcagtcggg
tcgcgcaatccgaaatcacaacacatctaattttctaaaccttctactcctactctatgc
ctcaagcacgaatccaccttcaaaatACGAnaCAAGATGCGCCACGAGAACACAAAAAGC
GCACCcTATCACCCcTGCAGCATACGGTTGTAcAGTTTTTtCCACCgg
>contig303333 length=226  numreads=1
tattcgcaggtgttgtatattccttgtaagtagggcgagaaaacgtagactattataaca
gttatttgatcggaagtagagacaagatataagtgtgttgtggctgaaagcactcggcta
ctgtctggaagccattgtagcgcaaccacgtttgtttgattgtgcgccacaggaaaggag
gtgtactcagtggtgcatgccgtagtaatttgaccattgacttcgc
>contig303334 length=172  numreads=2
agtgttacctccccactagTCAAAcTCcGTATGTTTGaCCcTaGTGGGGAGgTAACACtc
TTTGCCCcACGCTACTCCGTGCTCTGCTGCCAACCATTGGGCAtATGCCTGCTGAGAAaT
TTCTTtGAGCcTCTcTCAaGGtCTcTtCtCTAAAacaCATGCTGAgtCcACc
>contig303336 length=215  numreads=2
cagctgggtcatttttttcagCAAGncaTGGTTCTTGTGgCTTCATGGCCCGTCACTCAA
AAcTCTGTTATGTTTTCAaCGCCGATTCCTTgAATTCGTTTTTGACGAACCACGGTATCT
tGCCTTTTtttGTTTTttcTCATGCGAGTATTGTAtCTACAACAACACAACCTTtCcGGT
GCACGAcAAATTCTTGTtCTCGTCCTCTGCCTGAT
>contig303338 length=183  numreads=1
gaccTaaaaggatgattcgctgttgaggggaggcctttggacgtccccacgcacacgaaa
ctgcacttccttcgtggacgttgcagcagcagcgtgcaaacaccacggcggcgtatcggt
tcggggaaacatggactaaaaaaagacaatgcgggggattagtctatgtatctaggatac
gta
>contig303341 length=224  numreads=2
tcaacaaacgtttgcttggttcctccgtccgcgcgcaaaacagcagcAACGgCAAAAaCT
CCGCTGTTGCTTTATACTCTTTCGACACTTGGGGAGTAGGAAGTCCGATGCTTGCTTCAA
GCGGCCGCCTGGAGCTCCGCTACCTTCTTAGCGATGAncGCGCTCTTCTGCTTGCGAGCG
ACCATCACCTtGAAGCGGTCAAAGTCGGTcATTtGCGCGCGCtt
>contig303343 length=147  numreads=2
GGGGgcgtgtacggacggggcgggtcgagtttggtcgtgctaggactggccgcagcggtc
cggagcacacggacgacatggaaccgTGACGCACGGACGAACaTttGTGTTGTCaaTATT
TtCCGTTTTTTtCCTGAaCAttGGTGt
>contig303345 length=211  numreads=2
tcgttcaaatcattcatagttgtctgatgctgaccacctctcgaaggggttggcggtcca
acgcctgggtgtgatatctacgacgcgcctactcagcttgaccgagattcatgaaaattC
AGgaCAAAAAaaTaaTCTTACGTtCTTtCGTAATCGGAGCaGAaaccAatCCTAGTCGGA
TTGgAaCAGCATCAAAGTCTCCGATCTTGTc
>contig303346 length=188  numreads=2
acccccctttgcttacccactcgtggtcttgtctaccaatcgacctcccaacctcgaacg
acaaccaccctgttgggcgcgtcacttcaaatgaccccgccttcggtgtatttctttccg
cctccacaccactttcacaacTTTCATTTTtGGTCTtCTTCTTGCGACGaCAAAAAcAAA
ATCTCTCt
>contig303347 length=540  numreads=5
gagCGCtgtgcaacgttacgaagcctcgcccagaatactgctgcgaGAGTGTTCTGcTGT
GGgAcAttgcTCGGGTCCATGATGTGACGAGTGATTTGCACGCGGAAGGGCGGAACATGC
GGAAGgCcACggaaaTAGGAGTACTCTATACCAGGTAGACGTTTGCTGCTGACCGGCTAT
GTCGAGAGCTGCTGCAAGAAaCGAGAgTTCAaGgCTTCGACacgACgtgctgttcattgc
tacagtatacgtcgaaggcctggttttttcgttcgcaacgtatctatctgcgatgtacag
gagccaaggggggcGGgAtGGCGCGTCCAATACAACTTGTAACTATGCaTaCGTTatttg
ttggttgtttgtagattgccgtgggcaacggctgtttccccaattgaagtataatcTGTG
GACGAGgCGAGCCGTAGTTCGTACCCcTGCGTCGGGATTGTCACGCGCTGTCACCGCcAA
TAGCACAAGAGGCAaCGgCCTACTGGGATTCCGTGAGCTCAGAGAAGATCACAGTCACtt
>contig303359 length=212  numreads=2
cgaagcaggCGTCGGAccGAGACGTGTTTGAntATCTCTGCTTCTtGGACACACAAGGTA
GtGGTACCAAGtGGGTGCACGACAGGGCATGccccGGTGTCGGTAcGaCTCACGGCCGCG
ATTGCCTTCcAAACTCGCCATGTGcTAAGcggTATGCTGCcgCGTCCATgCAGAAAGGGa
TCGTGTCCAAGCTGAAGATGGCGATGCAaGaa
>contig303362 length=222  numreads=2
tgatttgatcaagccctgtgctttcgggcatactccggagtggtgtgtttttggaccaag
gctcagcgcggggcacagccGgCGCCAGTTtGTGGTTGGgCTGAGTGCAACGAACGCGCG
GAGAAATCACGCAACCTCACACCACTGTGCTTGCCaGCCTTCTAATGGTTTGCTGCCCcG
TtcTCTCCTGCCGTAGCTACGTTGACGAGCAGACGTAGTAAg
>contig303364 length=218  numreads=2
tagagggctccaggttctattggaccaggaactactccaggtagagtatttcctggaaaa
ctaatggcaggacaacttggagcaaaaaaaattactgtgtcaaaattagaaattttagga
ttgatagtaaacagaacctattaattttaaaaggtagtgtacctggtaaaccaggaaatt
tattgaatattaTAaTTcAAaatAAaTTTTtAgACAcc
>contig303366 length=231  numreads=2
CGTTATGCTCGAAAGcgcgggtctgtctattggtgtgggcaccgatggtgaacgaatatg
aatttcacccattgtagatacggtgtgtattgagtcctgctggcacaagccgtaaagcta
gtattttcgagtaagtaacgtattgattggaggtttttgtGGGGtggTATTtAAaTGTTG
TGATAATACGACCCTTCcTCTGgCGAGCAGTGTATCGGCGTCGGAGCAggg
>contig303367 length=222  numreads=6
TaccCCCCGTAGAAGACAACGACGAGctGGGCGATGTGGTGTGCGAACCtttGTGACTGT
CGAAAGCGAaCCTGCCGTGATCGCTCTTGATATCCGTTCAGCTgCTACGTTGGATACACA
ACAACAATCGAAGGTGTGTGCCTACAGCAGTACAGGATCTGATGCAGATACAACTAAGAC
GTACTGACATATACCCAAGAGCTCAGCTTGGAGCATCACCAA
>contig303369 length=102  numreads=1
gcatgcacggcggaggcacgaggggccccgcacgtatcatgtccatcatacacaaacatc
atccacgtaacccccggaggccccgtagatcagtatcctgct
>contig303371 length=228  numreads=2
gggggcgagttgatgaaagtgttgggggctcagcaccgtgattcggtaggtacagttgca
attaacggcgcagaataagtttctcgaaaacatctgatagagcagacggttcacggtcgt
ttgctcgcgtttaattcatagctcgaatcgtcgccctcgcacctcgtagttgcTGtCGGG
AATCAGCaCTCCCCATCGGACGGTCTCAAGACTTGgAtCGAGgAGaaa
>contig303372 length=342  numreads=3
tcagtgacatCAATAACagtgatggggagtggggatgaaaacggtgtaactgtcttgcct
aggccacgtggccaaacatcGTCCCTTGCCTTTCgAGGGAAGAGATCGACCCcACCCCTG
CCGACAAAGCCGTGACGGCACgAGGGgCAGGGAGCTCGGCAGCGTTAGGGGCTACGGAGC
GTAACAATCGGGTCTtGCTtGCGTACCGACAGCAGATtATCCTGGTGTTTTCCTgctgca
gactcctcttctcatctcgatacctctgatgcgtaagtcggcggaacgtttgaatcaGCg
tcggTTTaaTctttcAGCAAACCTtctcgtcctctgcctgat
>contig303378 length=174  numreads=1
tggtcgcggttcacgcgggatgccagttgttttcattttgtatttggtatggaagttgcc
aaccgtacactcaaccaaacacacaacgtacaagccgcaccctaccccaccttacacaac
ccgaaactattgtattgctgcgtacgtactggtatccgtacaagaagaccgaaa
>contig303380 length=192  numreads=2
aagtttttatgagtaccattgaatcctttggtttttcgagcgtccgtaacgatgtgctga
atcagggagggTGttggTGAGGTTGATTATTTCATCATTACGAATACGCTACTGCTGTAG
TTACTCATGTATGATGGTTTCTACCATGGAGCTAAAGTGGCAGCAAGGGGCATAGATCTT
CGGGGTATCTTa
>contig303381 length=166  numreads=2
tgggnGAaGGAGAGCTtGGCgTGCTGTCTGTTGCGTCCTGAGTTCCGGTGTCCTTGAGAA
GTACGTATACGATAGTtCTGGCGATGACCGTGCGTTAGGGGgCTATCCCTCGTCTCGTGT
CGTAaTGGTATCAAGAACGGAaTACGTTTAGTCGTCCGCCTCTtCa
>contig303383 length=358  numreads=3
caagctaatctcctcgatatccttgggacaccaaatggctccatcgtccttacgaccgag
ggcccacaaattatgcagtctcagctggaaacgtcgcagcatgacctcgtcggaagaatc
agccaagctacggagcgagtgattggcTAACCAATATCAtCAACAATCAAGCTAAGTGTG
CAGAAGTGaGAAAAaGCGGTGCgcgtgtagttcacctgaacgcgcggataggcttgtaga
ctatgtacacaaagaccgtggaaacataccctgtaccaaaCGTCATTGAATATACTGCAG
ACACCTACGCAGTGTACGTGCTAGatgTGGGGGTCATGCGACAaGCGgCAGCCCAAGT
>contig303385 length=106  numreads=4
CctGCcTaCTCTGCCTTGTTGGgTACCTTgATCTCCCTTTtGCTgttGCTTTTGCtcttt
atatagatGgCTGTCtGCCcATCtGCcGcTCTTtGTtCTGTTgCct
>contig303386 length=219  numreads=2
AAcagagtaccataggattgaaaggcgttgggggagAAATGACACATTTCCATTCCTTCT
CTCATGGTAACATgCGAGAAGTTGAGTCACAGACTAAGGTCACAAGTTTCGTtGATGcGG
GgTTGGGggAGAGgAGgAGGGCGCACCGTACGATGCAGCACACGGGTTTCAATCTGCTTT
TTGTCCTTAGCCACATGTCTGGTGTCGTGGAATGTtCCg
>contig303388 length=231  numreads=2
cgacacatcgacatctcaatgacaaagctcataacaataaagggataaagcgaggaagaa
taatgctgcagagcacgctatccccaacagacgacgacagaggaaacaaaatCAAAGTCC
AAacGCCaCACACcACtCTCTTTTACGCACACCCGcGCGTGTCACAACTGgAGGAATAAg
ggtGACAaCACGAGAGaGTCCAAAATACGTCAACGAAACTCAAAACCcaaa
>contig303391 length=283  numreads=4
gtcacaggagccgatagatactttGATTTCGTACGCCATTGACTCAAgCTCAACCGATGC
CACCGTCCGTcGCGTGtCCCCGGAACATATCTTCGAtGCGACCGTTCGCAaTAACCGCGC
GgACGCGTtCAAGCTCAGATTCAAGAAGACGCCAccttCCAAatcgttcggctcctgtga
caaTACTTACTAcTCcAAaGCTGTtgCCGGgATGCATATGCAGTGATACGgCCAcAcGCa
aaCCACGCTTTCGAGAAGGAAGACGCCCCCCTCcGGTTtCGCa
>contig303392 length=175  numreads=2
ggcactcACtCACTCTCGTCCCTTTGgCCcACCGCAGGCTGTCaGaCAncTGTACCGAAC
GGCGGTATCcGAAGTGGGCTcAGCAACAACAAaCACAACAancacAAGTCGCCGAGTTGg
AACTAGatAGaGTAGTGCGGACTTTCATCCTTCTGTGACGAAGTGAGAACAAAAA
>contig303393 length=116  numreads=1
gggagcgagatgcATAGaaggaccgacagtaattgtaacaacgtacgtagtgttttgcac
gttgtttcgtgttacatgtagctcgttgtgatgacatcttaaaatatatgattagt
>contig303395 length=220  numreads=2
gtAGAGGAGACAGATAGCCGAACAGAAAaGCGTTGTTTACATCGGCTGCCGGCGGTGGGA
AGTCAAAaCGAAACGTGTGTTGCTATTGTTTTTTAGCCTTTGCaGCCTTTGTCATATCTG
TGAGTCGGGTACGCTTTCCTTTGAACCTTTTGAACATTGTTGTTGCCAGGCGgTAGCGCC
AACGCAGGCTGTGTtGTAGGGTGTGGCcGGGGGTGTATGa
>contig303396 length=227  numreads=2
tAcaataTctaagtAtaatttacggaTtaaaattattatcattaataatcattggcaagg
catggtacgccaaTGgcaagaaactttttatgaaagtagatattcacattcaaatatgtc
tgaaggcgcaccaaaatttgatatacttgcaaaggcctatgggatcagaGTTtATATACT
GAACGTCAATCAGAAATATGGCGTACTTTACGGgATGCTTtGgAggg
>contig303401 length=289  numreads=3
cttgcgttatggtcttggtgaaagaaTaGTGATCGGTCCTTTTGGCTGTTtCATCTTTTT
ATGGTAGCTCTCGACACAAGTCAAAGGCGGTTTTCACCCTTTnccaTTTCCAaTTGTACG
GgACcACAAGTCAACCCGgTTTtGTCTTGgTGCTTGaCTGGTGATGaTGCCACCGGTGCT
GGGCAgcggaagggaaCATGTTTACGGCGTGCACCATGGTGGGGGCATGCTGCTGTAGAA
GTGCTCAACGCGCATGTGTATCTaCCTTaCGTTTTtCTTGGTtCCCcaa
>contig303402 length=207  numreads=2
ccAAAAGAAAGAAAagAAaGAAAAAaCAGAAAGAGAaCAGAGaGAAaGAAAGACAaCGAA
aGAAATAACGGCAGATAGAcAGgTCCCCTCCAaCGCTCCAGTCTACcGGAACAACATCGA
AGtATAGGCCaCtACTAaCGCgACAGCAAATAGATACATACcGATTtCCgACGACACAAC
ACCaCTtcGGGGGCACTGCgAggaggg
>contig303404 length=227  numreads=2
TgcaaaCGattgcAGgttacgccggtcaagttttgcaacgggaaccaaccgttagtatgc
gagaggctgtttgtggtacgtgTGCTGgTGGAGATCCCCTTCATACAGGGTCACATcTTC
CAACGTTTGCCAGTTtCaGGACGATTCCcTCTCTTCACGTGTAGTGCTATACATGTTCGC
TGCTGCTGTaCAGAAGGTAAACaCGACGTTtGCTTGAAACGCATAAg
>contig303407 length=166  numreads=2
catcaactggtctaggtccgtttcccccagttccaggacaatgtagatgagccctcttct
tctgtccacctggcattgcccacgagtcgagggaaccaacatagatgaaaaaaacacaca
caCACTCcAAAAcggaaTCGAGTGCAaGGTAgCAGCCTtcGTAGaC
>contig303408 length=217  numreads=2
gaggaaaatgtgtacttaaatatctggcccaaacaggcgacaagtgagagcataaccacg
ggaaaaatgcacaacaactggccgttgacggaacaacaaacatcaggtgagggcatatcc
accgaaaactagCAGaTAGCGAAATTGGCCAAAAATAaCGAGCATAaTtGAaGgCaTGAC
GGCCGAAAaGGaGCAGAaCCAaCGagCAGaTtGGACt
>contig303409 length=372  numreads=3
tgataacggcacgacaacgaaaacgacgacaattcccacattttctcatgcctcaccttt
ccttcgtggcgtagtgataggttctccgacttgagtaccaggaacgttccggatttggtg
gcatcagccttgcccTtGCcACCACCGCATCCcACcTTtcAaTAacGCcAAGTTTTGtAT
tGCGGCGGGTAGgTGTGGACAAGgACGAGAAGAACCCCacatggacaaatttctgccctt
ggggtgcgaatcctattcaactcacagcgggaatgggtagacaatgcaatgactgcccgg
aggtggtgcgagaaaactaggatccactcgttcacgttgaagccaaGGgCCcGcgAGTCT
CTGCgTGcgAGT
>contig303416 length=235  numreads=2
gtcggcgcaattggatagatacagggaagcggcgcaattagctgtaagtagcagctgacg
ttgcatgccccccctttttcAgtgTTCGAaTtCCCTGctGATCccggcccAngAAGGCCT
aagAAAcAcACTTtGAtCGCACGCACcTTcGAGACGCGAAacACACAcGACCCCACcGGc
acATCTaCACAAaTaTCTGGgcgCcaGTAGgCCACcgCcGgCcgAttgcacgtca
>contig303418 length=221  numreads=2
gcaaacggggttgaaCgAGgatggtgTTTTGGGTGTtGantATTTGCTCaGGATGCATgC
CGTGACtATAGGCGTACTntCTcaaGCAAGTATGGgATGACTTgAGATCTGGCCATCGTT
tCAACTTGGAAGaGgTTCATTaCGGACGCTACgATTGATTTTTGTtGGTGTGGATCAatC
TGCAACTGTCAGAGGgCAAacGAAatGATAgTAATTtAGCg
>contig303420 length=230  numreads=2
gaagtgccgaaaaaatgcgcaatttacccgtgtgcgtgggcggtggcttatcgtggtgtc
ttctcatgtacgctcaagcgttgttgctgggggtgttgctacaacagggcgacgaaatgt
ttggtccggTTtGGGGAaTGCTGGGAGCTtGcTTATCATGAGTGTCTCCCGTcTCTTTCT
GCGGCTGTAGCTTTtGTGATtGCCGCCGCTGCTACCGCTCTTTTttGGtg
>contig303421 length=101  numreads=2
tagaaacacagacaaacACCACCTCTtGTcatGCTGCATCCTTtGCTCCCGCaCCAGCGG
GGGGGACACCGTGAAaGACGCGGTtAAAGCATTTttCGAgg
>contig303423 length=229  numreads=2
cgCTCgggtgttgctgttaagacgagtacagaatGGTCGATCAAGTTTGTGATACTTGCA
GTTGGTTGTTGAGGGTCGTTTCATGTGTTnggcGTCTATTGTAGTGGAtGCAGGGGGGTT
GTCGTTGCCTCaGTCGAATGgATTTGAAACTCAGCCTTTCCtCAGTGCCAGTTCAGTTtC
GGTtGACTCTCGCTTTCCCATGTTTGGgTCaCTTGCTGtCACCaTTAcg
>contig303428 length=237  numreads=2
acaaactaatattagcagagtttctccctacctccaaggatcacgcGGAAAAaTGAAaTA
ACTCCCAtACCctGTGGTCATCtGAgAcgCcTGAgCAGaTAAaCAGatCCCcgAAacATG
CtCcAAATTtGAACCCCCAcACCccTAgtGCGTCtaCCATAGACGAaGGgCCCAaGTGAT
tGGCcGaCGAGCTGgACGCCAAGgTGTtGGAGACGgATCcTGTGTTTTGcgCTTtCt
>contig303432 length=211  numreads=2
agagaggttttcatcaacaacagaggatgttccttgtttggtttggtttagacagtgtca
ggaatgactcgattagccggcacggacggtaaactctcaagtagagctccttgtttcacc
actcgatttaactgctgtcactcgatgcacagcgatgtacgCACAATTTCTGTAGTGTAG
TTGCGAGTGCTCGTGTGTAGTGTAGCACCCg
>contig303433 length=232  numreads=2
cgatggcggcgtacaacgcgaagaaggctgccgagcccgcctccgaagaagaggaggagg
aggaagaaagcgacgaggagagcgactgaccaccgaaagcgaaaacacgcgcTCGCGGgC
GCCGtCAGAGAAGgtCATCCccTtCCATCCCcTTCcATCGCCTCGGCCTTTGGTAGACGG
gATCGGTTGgCGTGcGGCGGACGCATgCACcAAGAACTCGtGCTTtCAATCt
>contig303434 length=171  numreads=1
cagaaaaagcgagccgacgtaccggttcatggttgtgttgccggtcggatttcctttttg
gcggtttcgtggGGGgagaacgcctccctcccacgtcttctttcgcggtcagttttgtag
ggtccttccgtccggaatcgccgagaaattgacgcgatctagagctacctc
>contig303438 length=175  numreads=1
gatggattcgttgtgtcatattaaagaaaaacaacaacatcaacaacaacaacaacaaca
aagaacgctgcaaagttatcccgtatctatcgggggcttgcatggactcatcaccgcctc
catttcattttcagcgacgattagaaaaaaaaagctgccgaactcctgtcctcca
>contig303439 length=227  numreads=3
cccaaaagaagaaaattatcatttcagcagtctcatcgtgtACGTACATAGACAACGACA
GaGAACTGCTGAAGAcTACCCATCACGCAGCcgCCGGCTTGCcAaCATAGCCAATACACT
GTTTCTGCTCcGCCAGCTtAATATCGGCAAaCGAAGACcAaCGAAGCAaCAAaGAAAaCT
AAaGAGTGCcGCaCCcGGCCAaCCcGAaGATGACAGACCGAGTGACG
>contig303443 length=162  numreads=2
tccctGCTgCATGAGCTGGTCCaCATtCTCTGCtctCGTCAGcTCGgAGCtGgTCGGCTT
gCGCATGTCCTGtACCTTGCTGGACTGctCCTGCTtCTTgtCcGTGgTGTGGagAaGGGC
CACGGGGGCGCGgTaGACGgcGGCGgTGGCgcGGgTTTGTtg
>contig303444 length=225  numreads=2
aaaaGATGgCGGCACTCAACCGAAAATTCGGATACTGATTCAACTGTTtGGATTgAAAGG
TGCTCATCAAGTGCGCACCCGCAACATCGTGCTTTGCTGTTGATCTCGGTTTTCGTGGTG
TGTCTtGGAGAAgtGCACACAATAAAGTAaTAGaGCGTGTTTtCgTATTTTTGCCTGCgT
TtCCAGTGttctggattaatcgtggtgcagccaacggctgtgtag
>contig303447 length=172  numreads=3
AaCCAGACTTCATCACgCGTGCATACCACTACACTTGgCGTtGTCGGCttattcgtacgg
tgttgtctggcttggttgtgtcttggcGCGGTTtGGtGCTTTAggCTGCTGCTGCAGTTT
TTtGCGCTTTCntCccAACcaCAgTttAGCTTTGCCTCGCTTAtCGGTAtGt
>contig303449 length=326  numreads=3
agcaaatctttttctaGGAAaCGAACACGGCAACCctGCcTGTGTGTgAaCGTTCcTGCC
ACCGAACGCTATCCAGCCTTACaTCACACAaCAGCGCGGgCaTCAGGACACAAGCTTTCG
GTCACGGgCTGCATGCCGTCAATGGAGGAGACGGACACAACTACAAGGGTtGGGATtCAA
CACGCCGCAAGcGGACCGATCTCTGAAACACCGCAGtcTCGTAACTgCTCTTgCCcTCtg
CCCCcGgTCAaCTCTCCACgACTTCCCcTCaagagcaaaacaagcgaccgaccagcgacg
gagagaacatgttaacgcgctcttcg
>contig303453 length=215  numreads=5
aatgttctgctccattcTTCGACCTAGTtGgTGTGCCTTCTCCAGCTTTCACGAACgCTA
GgAGGGCATTGTGCAaGCAcGCCCCcaGGgACTCAACAAACTCCCGGAACTACAAAGTGA
ATCCAGATGCTTGAATATtCCAGCGAGACTAAGGAGACAGCAGAGCTTGAAGTACAaCTC
GCCGCcAGGCGTTTCATCCACAaGCTGCACACAAT
>contig303454 length=355  numreads=2
gcggtttcgcttcctgatagtccagcactgaacgaaaatgccagtattgacccccgcccc
ccactcccctcggcctggccgctctgagttgctgtgcgtgccacgaggtacatacgtgag
ttgtggtgtaTGCaTACGTGTTGgTGaCTCTTGCTTGTTCGcTACACTTGTAGCGATAAT
GTTCCCCACCGCTTGTACCGGTGATTGTGTCCCGTGAGGAGGGGGGGTTGgTGGTCgagc
cctattgcgccgctcgtggctgcatgcacctacgggtagtgcaggtgttcgcgagagtgc
accgagaccgggccctagcgacggggaagttttggtttaaacgagtcgttcagca
>contig303458 length=214  numreads=2
ccagTcgcgtcagatgttgaaggattttgatggccgcatgcgcgatcatgaggaatatga
cggggaGGGGgAGtGgTaTaCTGGTATATTtGTCATCCAGgCGCCTGGTCTGgAACTTGT
GGACaCCACCCacACaGTAGCAAGTACTGACGgTGATCTTGCAGACCCAGTCCTAGGCGa
CTGCGTACACTACGCgCAAAGCGaTTtCGtATgg
>contig303459 length=423  numreads=5
acggaggaccAGCGGAaCtACtACTAGGgATGgAGATTtCtCCGTCGCTCTGAGAAATCT
CCATCCCTAGTAGTAGTtCcGCTGGTCCTCCGTCCGTCATCTTGAATTTGTCCGATAGTT
GTTTCTTCAAATCTTGAaCCACGCTCGGTGTCTTtCCAGCTAGTGTGCAGTCGTCCACGT
ACaCACATAGTATCGCaTATGTcGGTCCAGCACCGTACACATATACGCACGGGTCGCtCA
GTAGAGcagtaaacccgatttctttttttcctttggcaaatgcgttgccgaagttccgag
ggctctgcttcaaCccGTATAAGCTTTTCTTGAGCTTCAtCACCAGCGGTAGtCCCGTCA
CTTCATCCATTATTTCGTaaCCTTTAGCTTGACGAACAtntACTTCTTCTtCCACtttnc
TCT
>contig303463 length=216  numreads=2
cccaaccggttgctgacagcagtaaggcgcagcaacacttggcggccatagacgagaacg
agggaggcggggagaagagcagcagaaatggtgccgatgtttacagcagcagcaggagca
cattCGATGAAAAGCGAGGGGgAAaGCGTGGGGTGGgTTGGgCACAAACAaCGACGTACA
AGCTGCcACcAaTAGAGgAGACGACACCACcAGCAt
>contig303464 length=127  numreads=1
gtggtacgcttgaggtatacccggcgctcgaccgagttggtacgctgttttgtttgaata
tcttccaaaggtgtttctcttcacattgccggtcgccccggaatatcctcgaaactctac
tggccgg
>contig303465 length=413  numreads=2
aaggacaccatgtcaacgtttcatttgtcttgtcttgtgatcaaacgttgacatggtgtc
cttccattccgccgcgtggtgggtttcgcgtgcggttgcaggccatgctttcacctcgca
ctggtctgccgttgggaactccggcccctgtgggtgctcccgatgctggggccgccggag
gttttgCGGGCTACCcTGTACAaGCCcACCCcGTAcAGCAACAACAGCAGCAGacattga
ccaccagcccccgccggaaacgcaggcgagacgggttggtgcttgacacgtgccgctcgg
cgtgacacccacaatgttttttgtgtgctttacttgatgttgctgctgctgttccccttg
gccccatgaaaagagcaccggtatctggcattcccccggtccacatcaaggct
>contig303466 length=213  numreads=2
gctctgcgaagaaaaccgtgtgagccgcgtctcgagtttgttgagcgggcctgcggtgtg
cgaactaaacgatgcctacagattttgacggccccatgatgactgacatccatcacggca
gcacGTGCaGcAGgTTATATCTACCAAAAAAaGAaTACTGCTGtatgtagtccacaaaat
ctacagcaacaattgcttgcagcagcagaaacg
>contig303467 length=226  numreads=2
gaacccatttctattttacctattcGACTCTAAGGGgTTTAcGgCGTACATGTCcGacAG
aGAGCCcTcTTGTTGTGTcAaCGCAaCACCCATTCAATTAAAACgCcAACaTtCATTcGT
CTAATAATATtATCGCCTGTGATGTGTGCACCGCATTTGAGTtCTGGACATGTAcGtACT
TACGCCAAAAaTGTGCAAACgCATaGATAGCCAACGCAACgCCATa
>contig303468 length=134  numreads=1
gttctatctggatgttcagcgacacgggacatgtttctctcgtttctgccaagttttcgc
gttcagtgggttttcggccgtttttcggtttttcgcctcggagtttccttcattggtgaa
aagttcgttatcta
>contig303469 length=231  numreads=2
gaggggtggcccctctgttccttagtgtttgttcaccgctcacgcgtgcAGTATCGGTTT
GATGGTTTTTCTACngtATTCACGgtGCAATACCCGTGAaTACAGCTATAATAGTTGGTG
TGTTCCntaCGTtGCCcACAACAAACGCGTGCCCGTTGTTTGGTTTTGgATGTATCAAAT
CGGCGGGGGCcATTTGTACCCcTGTACACCcGGTGCTTtCGGAaGCGGTgg
>contig303474 length=277  numreads=4
cagcgctctCCTACTGCCGTAACCACGCCcAAAaCAAGGGgCGGgtCTTCTCGTTTtCCA
cTTTTAGCACGTGTGCGTGCcACCAACGCGTGTCAGAACATGATACTTCGAAAaGAGGCT
CGTTTtCTTATTGCCTCTGCGGGTACCCCAACATCGCCcATATTGgTTTtAAGATTCTCc
ACTGAGCACCTGTTCTGACGGTCGAGTTCACAAACTTGTCAACCTGAACTtCTTTCTAGC
TCTCaGGTTCGTGAGTCGTGCCGCACACTACTGTATt
>contig303475 length=104  numreads=2
tacggtTttTaGGTTtgcgtaaggctcggtcttaacgaagaaatCAGATCTCgAaTCACA
TTTCGAtATaggAaTAAAaGAGTCGGATCTACCcAAATCCGGAC
>contig303486 length=233  numreads=2
gaggaggcatgttcagagagggcgtgatgccgggagtggcttcaaacgccgcgaggactc
cttccaatgtgagacgcaacacaaggttcacgtgccaagacatctgcATTGCGTGCTGTG
CGGGTCAcGGgCgACCTTcAAaGGGCcTtCGCGAtGAGTACGGCCTGGTATCCGCcTGAT
GCTCCCTACGGCCTACAGCGAAAAAGGGGGgTtCGGGAAaCGCATACAaCggg
>contig303487 length=236  numreads=4
cacattcgttttttattctatttgacaacgggatagaaactttcgcgcacatGTATGgTA
CAAAAACAAATGTGTGCAAAAaTAcAaCACCcATtAgCACGaTGTCGACGGCACGCaCAC
ATtGTtGTGAGAGCGCGCGGCACCGTACCAGACAACGGCTCTtCCTTCGGGTCGTCACCG
TCCCCcGTCAAGCCCTCAaCCTCTGCGATGCCcGCAAACCCCcAaGAGGGCAaGcA
>contig303492 length=359  numreads=3
cacgggtagggttgtcggacttgacgtcggcacgtggcacagatcgcatgaaggtttgag
gtgatgttagtgttcgtgtgcgcgctcgttcggtgtggcttgcgagctcggttgcgtcga
cagatcggtaggtggtcTGcGGaTTGTGATtaTTAAAAaTGCGTCACTGgATCAAAtCTG
AACTTTtGTtGTATAAAATATGCTtGTACATGAaTGTCGAgcattttctggtcaaaccgg
agttggctccgtgaatttaacctcgctgcggtcgggtagtttgcaatgaaacaacgtgca
ataTGTTTtGtACGTGGAGAGACACGTGTATGCGTCAGGCCCTTGCAGCGCGCTGCTTa
>contig303493 length=172  numreads=4
AGGGCATTTTCACGGTGTGCGGTTAGTTGGgCAGAAGCAGTGCATATGTATCATGCcACA
ATgTTAAATGTTGATCGATATTTtCATcTCGAAaTGGCAgTCGAGAACGgTTGTTGGCGG
GTGGGTaGAGCGCGAGCCAGATGCAGATgCGgaCACCACAgACTgaGctAgg
>contig303498 length=126  numreads=2
cGTGCTAAaCTTATTCAAaTTCtGaCAATACTTGAGCCcAaCCcTGTGACCTCCcAATTC
AtAGTngaTGTAGGAaGGACGACGgCGTGCAGATCTgCGTCACTAAAACAAaCGtGCCGA
cTTCAt
>contig303501 length=232  numreads=2
actaacagttacatataacaacctgaccctctctccaggcctggaatcctgttttacgac
ctcgcgtgccggctcctggaataccgCCTCtggCACccTCACCTGGgCttngtCtGATGT
GTCGCTACATCGtGGACAGGTTgTTATaTGTAaCTnctAGttCCcTTTTTtCCcgtGCca
CCGATGACGTGTCtACtCGTTTtGCTgAGcTccAggtAGGggACcAaTACca
>contig303502 length=128  numreads=1
tgcgggtgacctagttattttgctagggtgcgagcgagcctcaaacgtgtcgtcttggtg
tttgggctgttaaggcaacaagttaaaaaagcgcaaggcggcgattattctaagaaggcg
gactccac
>contig303504 length=227  numreads=2
gatacgtgtagttgttaccacctcgcttatgtatgcgatgcgtgtgttccacttcgttga
agtcgactcctctcaaggttgtacctatgaccgtatcccaagggcggtttgacatagact
gtagtgtagaacttgcgcaaaataGCTCcAcACcTTcGTtGTTtGTTTTtGGTGTtCGTG
CTTtCGCTtCGAAGAAGAAaGaCGCCATTCGGCTGTATACAAGATtG
>contig303505 length=212  numreads=2
ggagtcgaggaaggaggaatccatgttgcgggagatcgacgacgagaggagccgtatcga
ggccgctgatgcggcagaaacggagtacgggaggcgcggaggcaatGGCaggCGCGTCTC
ATTTTATGAAAACTGaCAtGGgCACACGgCaGgCGGGCcAGCTTAAGCACAATGGAcAAG
TAGAGTAGntaTAAGGAAGgCACACGAtCCCg
>contig303510 length=177  numreads=2
atgaaaaaataccctgacattGATgAGGgAGaCTACTgCATTCGGAAaTGCTgAACGGCA
AaCAAACGTATGTGATTCAAAACAAATCGTGAGCAGATACACAGaCAGACaCCTGgACGA
AAAATCAaGCCGCTTCAGTTCTCAaTAGGACaCAAACACaCGCACACGcACACGCAc
>contig303511 length=167  numreads=1
agaacccgttctcgtcgagaggtttttgcccgatctttttctggcattcacacggccgac
gcctaccagcaacctttggtgccactcgagaagaaaaccgccaaatagaaggaaatctac
aaccaaccttgccggacgtgcgtctccaagctccaagtacatctatt
>contig303512 length=228  numreads=4
AAATGTTTtGACTCTCgATGACCACTTGTGTTcTTTCTGTTGCTCCAATGaTTGgACtaC
CcAccgccgcctagccatcgcgcggcttcatcttcagccggggggagctcactcgactat
CCcTCTTCCATCTTTTCGTCATTGTCGATCGCAGAAGTCTTGGATGGTtGCCCTCATGgC
GGCTTCGTCGAaTtCCCCcGtCATGACGcACCCCCCGAGGTCCCCCtt
>contig303516 length=192  numreads=2
GGGGgTTGTTGGTGCGAGAaGAGGTTTCGGCAGTCcTtGGAAGTCTATcGACGACGGCcT
GGAGCGACTTTtACTTGGGgaGAAAcGTGTGtATTTGTTCATTGGTTCTCgTTtCTTGTT
TCGACAGTCTTCCCTGCTGCTACTGCtGCTGTGAAAGATCCCAAGGCAGggaTGACtcGC
CCTTgAGtGTta
>contig303523 length=378  numreads=7
ATTCGgCACCGTGAAaTCAACTTCATACACAGAAATACcTtAATGCCcTCGTCACACAGg
CGATGACCTCACCCGCAAAACGCGGGAAGCGACCCTCAGTGCCCAAGGACCGACCTTGAA
CAGCAAACGGACGGATTCTCGTGGTTCAAGAACTCAGCCCCAAAAGCGTAACACCATTTT
GACCcAAAATGAAAACACCACGCTCCTCCCGTTTtCGCCTGCCCACCTCAACaCCCtctg
ttcgcacaaaaaaaaactcgtggaatataccatttgcacagccgattgggtccacacagg
ctctatcgggcctactgagcatcagggaaCACTaGAAaCAAGCGAAGCGATGCaCCTCTC
AGCACTGACAATTCACGC
>contig303528 length=140  numreads=2
ttaagtcgggttgcatgacttcgaggcggcgatgcaggctcgtgtatcaGGGGGaGGCAC
ACCAATCTGGAAATGCGGCAGCATGgAGCAGGTTTCCCAGGACCAAGTCACGGCTGTCTT
CGAGCCAGAGCGACGTTCaa
>contig303535 length=232  numreads=9
CGAGATTTGTGTGGgTTtGGCcGCACTCaGAGGGGGgTgACGTCAGAAAACGCACTATAG
AtAGTCTGGAGAGGGACCAAACCTGCACTATAGAGGGGTACCCCGAACAGTGCGGCACCc
GCACTATAGCGAGTACCCGCACTATAGAGGGATCCCGACTGAACACTATTTCGCCAGCAC
AGTGCGCTACCGCGCTCGAACGAAAAAAAAAaCTTTtAAaaGAACCAaTGGA
>contig303536 length=452  numreads=11
GGtGaTtCGTCTCTTGtGTTGCGtGTTtAACcGATgTTGAaCAATTACATGAAGGAGAGG
CATGTaGCGTCTCAGTCAGaGACTCGATTAGACGGAAAGACACAATTAGACGGAAaGACA
CAAGCAAGCAAAAGCCGTACAACAaGTGAAAAGCGGTCCAACAGAGACACACGTGTGGAC
TtACCGGCAAAAaTAACGCCCATGTTTTCGtCGTTTTCTTCGCcAAGCAacAAACCCcaG
CGgcAaCcAGCAATcaactcctacaagtccgtccggccagagatagatgctgtcctacac
gtcgtcacgtcaCGCTCTTtCTTACACTTTCACTAGACTTCGTGaGCAGAATGAGTtAcG
CTTGGCACACAAAAAACAAAaCgTAGCTGATAAGGCcGcAGCAGctgtagcAGCAGCAGC
AGCAgCAGCAGCAGCAGCaGCaGcAGAagcag
>contig303546 length=222  numreads=10
GGCGACATCGACCTGAATGCAAAACGTTACCCGAGTTTTGTACGCTGCTGTTgtgAtcAC
AAGCCACCCAtcGATAGTGTTACAGCACAGTACAGTATGGCACACTTTATCTACGCTTCT
GATCCAAGCAAaCCGCGCTCTCTCTCTCACCCGCTTGCGACATGTTGACAAGTCGCACAC
AAaTAAGACGAAAAAATCGTGATTCAAACTCTCGCCGCCCcc
>contig303548 length=268  numreads=5
AAaCCAACCCCCAACGGACGATGACGTGCATTTGCTGTCTCnctGTGGCCCGCCTtGTGT
tGCTTTGtGCTGTCTGGTGTTGCTCTGTTCTTTTGTTTGTTTGTCGCTTCGGTAGTGACT
ctGGCGTGTGTCTTtCTCTGTGtCTTACTCTTTCTcTtCCCcTTTtCCCcAGCTGCTCTT
TTTCTTTTTCTTTTTCTTTCtCTTTCtATTTTCCAGTCTTTTGCCACcTCGCATAGCGTG
TAGAGGCgAACGGAGtGTCTACATAGAC
>contig303551 length=233  numreads=2
cttatgctcgagcgggagaaccgcgttcgttctccatgacttttagagtaaaaaaaaaat
agcgtgatcaacctctagctcggtaggacatcTTGTATATAGCCtAGACAAGCTGAATAA
GgATATCACCACTAAATACtAaCGTGTCGTTGCcATCTATCGAAACTAATtGCTGCTCAA
TtCGGCGAACGACGCTGGATcTtCCTACCTATCCTCCGTGaGACTATACCCaa
>contig303556 length=223  numreads=4
GGCGCTGGGTACGCGTCGGGGTATTATAgggTGGAGCAGCCGGGGTGGCGGACACCTTtG
GAGCcGGGGgaGCGGCTACTTCntttCGAGATGGTCCAGTGCAACAGCAGTACAGGGACC
CAAGCCACCAGTGTACGAcGGCAACTTCCCGCTCTTCAAGACGATATTCGAGGTCTTCCT
CGCCGGCGAAGATCTTGGGCACacactcactccgccggcgagt
>contig303563 length=224  numreads=2
ttctctcttcgcccgcgcgcgtttgtgttgatatatctgggtccttatttttctcttcga
ttattcgttgtatgtatttgccctctttttggatgtaatgtagttagcctgtgacatcgg
aaagcgtgcaccgttagtcggatcagtacggatgctgttagaatgcaccgagcagggatc
ggaGAGGTAATCTTAGTGTGAAACCAgCACCATTATTCCGTGCt
>contig303572 length=217  numreads=2
tcgtgtcttATGAATAGTAGAGCATTTTAGGGgtCGCTCCTCTGTTTTCTtATTGAGnac
GTTTCTtCTaTGgTGTGGGCCAGgTGgAGCTATTATGTTACGtAACCcTATTTTCcTACT
TTTTtCGTGgAAaGTgAGCCTTTGTTtCTGAAAAAngAaCTTcTTACTCCGAGCAATTAA
ATACTcTGTCCTCCggccGTCGCGTaaCATATGAata
>contig303574 length=146  numreads=2
GTTtCGATCGAcGTGCGAGATGGTGATGgCcGtGCTGCGAGACCATAAGGACtCTcTGAT
GgCcATGcTCGAGgCCTtCgtgcacgacccgctcatctcctggaggcttcttgcacaacc
cagaatgtcggcgtcgccactggtga
>contig303577 length=195  numreads=2
GAGaaagaggTagagctcgagcgagcgagcgagagacaggggctgtttgggtatggatgt
cgtccagaaagttgaaggggaacaatcatcgcggagatatcgagatatatgcaggataaa
tatacgcgtcatacatgggcagaccacaaatatttgggagaccacgaaaaaatctgtaat
ctgccacacctgcag
>contig303590 length=166  numreads=2
TTTGTACGACGAaTGTTCCATCCTGCTTTTGGGTTGACGGCCAAGCAAGGAAGGTCGAGA
TATCCATGGTGATGCGGCACGATTACCCGATTATTATCCGTTAaCTACGTGGGGTTGGTT
GTGTTGACTtCTTCTGTCGTCCTCGTCCAAATCGAATCACAAtGaa
>contig303591 length=221  numreads=2
cactctcgctgagtTCgtggaccaatgcaaggttatagcgtcgtcgttgtttgaggacga
caagcgaaggaagaagcgacggtggcgttagtgttggtggtggtcaacggagcaacatga
gagaggaactaagaacgaaGctAGAaGAancaCACGaCCGCGGCTtCcgcGTGTGcGAGG
gAAAGgAaTAGTgATGGTTCAAACAaTTGATGAGCTaCaaa
>contig303596 length=141  numreads=2
gagagagagagagagtggagcagaacaaggggtgacgttcgagggggcagttgtgctacg
agcagtCGCGCTtGTTtCCCGATTtCAGTCAAaTGCATCCAtttaTTTTACCTCTTCTTC
TTGCtGTGCGTGgCAtCTTTg
>contig303597 length=219  numreads=5
AACAATAACAATAACAaTAACAAtAaCAAGaaCAAGAACAAGAACacGAACAAcggcaac
aacaacaacaacaacagcaacaacaacaacgccattcgccgacagagtaacccccccccg
cacctttgtgtcctgaaaaggaatctttcctgtcttgccatcgaaagtcgtcagcagcgt
tattcgttcgctcccccgctcctccctcttcctcttctg
>contig303605 length=107  numreads=2
GCGCTCCCCTTCCCTGCGGCGTTGCCGGTGTCGACGTCCTCACCATCCTGTGTTGGTCCC
TTTGATGCTGTTGGGCTGGTCGAGGTCTTGaTTTTATCCAGGAGATc
>contig303607 length=206  numreads=3
ATGTGGGaGCGTGATAGGAAGGAGAGGgCAaTACCAAACACTCATAGCACGGgAGTGCAC
ATGGTACTGCAAAGCACTGGACTGGTGAACGCcTGAAGCTTTATtGAATTGTGCGAATAC
TTTTCAaGAAGAATGACATGAGGGGAGGgTGTGGTACCTAAGGAAGTAAGTGGAGTAGGC
cGAaGACGGTGCACGAaGAAACAAAg
>contig303609 length=210  numreads=2
GCCatctcTTtaCCcTTTCCCTgCGGTCAAaGgATACTACAACAACATGGGAAaTGCCcT
CAAtATTTCCTAGTCtATTATCTaCAAaTtGCGATTTCCGAGGTAGACTCTGCGTCgCcG
GgCCTTCTAAAGAACTAaTATAACACTTtGgTACATACAAaTGCGCCcTtGACATGCGTG
CGCGCAGCCcGAGGAAtAAACgtGAGGCGT
>contig303611 length=236  numreads=3
GGGGGTTtGTtCGAATTGGGAACGGCTGgTAAAGGGAGAAGCATGCATCACGTtGATCTG
TTCTGTGCAGCAGAAGAGCTCCATGCGCGCGTACATGTCGTTTTCtATTGGTCCGTGgCC
GCCAACAATTACTCAGCCTTTTGTTTtGGgCgTAgaTCTCTGTCaGCTTCCGGCAAaCTT
TGTTTttCATTCGGAGgCCGgAGGGgCAGGGgAgTGTAGAGGATCGGAGCGACTgg
>contig303619 length=240  numreads=3
AAAGAGaAaGgTAGTGgACaGGGGGCGAACCCTCTGACAGACGGGgAAATACATAGGAAG
CGAGCTAGAAGAATGTACGGCCTATCATTCTCcGGGgAAAACCGTTtGCAGTACTTCCCA
TGGCTGCTGGTGAATGCAGCCTCATATCTGTTCcGTTtCGAGCCCCcGcGACGGCGCcGT
GCGCGTATGTTTGAACACCGTGGTGGGACGCTtACGAAACCGTTTGTTcGAGCACCGTTT
>contig303625 length=166  numreads=2
AACCTGTACATAGAGACCCCGCCAGGAGTGAAGGCGGATCGGATCGAGTGCAAGATTACT
CCGAGACAcATCTGCTTGGGATTGAaGGGgAACCCCCcgTTnaTTGaCGAAGACACAGGC
GGGCCTGTGGTGGTGGAAGAGAgACTGGATGATGGACGGAGGGGAg
>contig303630 length=185  numreads=5
aaTAAGGACACATGCACAACCACCAGCGAATAAACACAATCAGATAGGGCCACCATCCAC
AAACAaGGCATACAATCACTTGTGGGgACTGATGCAATGGTGCattgcggggagggggcg
ggcggatcagcgaagggattcaattcggCCCAtctcACGtcactcggtctgcctcttctc
gtttg
>contig303633 length=217  numreads=4
AGGAGTTtCACGTGTCGTATAGTTTGTTGCGGTTCGGACAtgcaCGCAACGGTTTCAtGT
ATCACGTGCGTGTGTAAGAGAGAAACTGTGTCAAGGGTGTTGTGCGAAaCGGGCTGCCGT
GGCACGgAAaGCGtGGTGAGGACGCGATCGATCAAGCTtGCGCAGCCCAGAGaGGGgAAa
CgATtGatgatcgtgtgcCGcgcacgtGCTGGGCGtg
>contig303634 length=142  numreads=2
ACAATTACAAGTCTATCCCTcGCAATtCCAACCACCTAAAAATaGCGGgAGCGTAAAACA
GAAGTGCATGTACATAACCTGCGGCAAGATCGCAAAAAAAGaaCCGCACCTcTCAAGAAT
AATTCCGTCATGTTCCAATGtt
>contig303645 length=205  numreads=2
ATctgatgtTGTGTCTagatcgattgaggatgtcaacctctacatgcctacttgatttct
cgtgtgaagcgagcctggaccattccactttccgcgaccgctgtacgtgccctgcgcctg
cttgtggcatgtctgtgcttgcttgtgttccttggacgtcagtgatgtctttcggcggtt
ttgagacttgacgcgcacctctttt
>contig303651 length=216  numreads=2
tattcTTTcTccaccaccgcgtccctGctctatgtactctctcgcttgtcctgagcggca
aacAAaTCCTCTCGgACTTtCTCACTCACctCGCTCTTtCCGgCGAGCCgAAGTACtGAA
AAAaaCTCAGCGTCAGACACAAGCTTCCCTtGGCCGTGAGAGCGGTAGTCGCCTCCCCcG
GAncCCcACGATCCCTCCTCGcTTCCGGTGTtCCCc
>contig303659 length=234  numreads=3
gggtctgcatctACGCcgttcatgacggagtggctcgaggagccgactgcggtatacggc
cttaggacaccaaccaatgacgcctggacgtccgggctcgagagtaccctcggcacttcc
ttcgacggtgggtctttggtacagcagatactgcgcacaaccgggttgtttcgcttcggg
ggtgtcccgccagacagacgatgcagcaccctatactaaatattgccggaggga
>contig303669 length=233  numreads=6
AAAGGTcAGGgaGAAGGTGGCCAACCAGGTCCTCTTCAaCGAGgACACCTACACCCGTTG
CCTGGCTGAGGTGCCCAAGATGAAGCTCATCACTGCGTCGGGGTTGGTGGAACGCCTGAA
GGTTAaCGGGTCGTTGGCACGGGCTGCCATCCGCGAGCTCGAGGAGAAGGGTCTCATcag
gaaggtcgacgcgcaccacgcacaggtcatctacacgcgcgccactaacgtgg
>contig303670 length=238  numreads=3
tGGGTACAGAtGCGTnAaCGTCGCAAAatGAaCGGTATGTCCCAgACCCTTAcGgTCTCG
aGAAtaCGTACCGACACAATTtGGgCCgAtCTtCcAtGaGACTGTGAGATTCCAACCcGG
ACTCcATCcGaTtACAGTTTtaTTAGGATTGCTCGTtCCGTAGCCCGATGCcTAaGTGTT
GTTGGTtGACATGGGGAACcTCTCtCtCCACCGCCCCCCTTTTCGCCcTCCcGTCCcT
>contig303675 length=220  numreads=4
ngggcAGGGCTATAGATGCTGTGGTCaCGGAGACATGAGCGAGCGATTAGAAAAGCATTG
GCGCTGTTtGTACCGTTTTTtGTTTGTTTTCTTGGCTTCTTGTTGCTTGCAGTGGTGTAT
TCGtACGAGCATGTGCTATTCGTACAAGTATTGgAGTCAaGACCgcAaGTGTAGTtAatG
AGAGCTCGAgCGgCACAGGTAggtgccggganacatttcg
>contig303679 length=164  numreads=4
ATGAGACGGTTGTCTncaGGgTTCGCGTGTGAGCAAGTTCCCTTtGGGATGTGTGGTgTG
GATACACACCGGTTCAACCTCTngcgaGAGGCTGACGAGTACGGATAGTTGtGTtGTGAG
TCAaGGGGGGGAGCAACCttTGTTGAAGCAaGGTTCAGCATCCa
>contig303692 length=213  numreads=3
ACGAGATGCACATcGGCATCACCTCACCGTTGTCATCGAGCTGTCAGAACACCATGTGCC
AAGGAaGATCTAAAACAGTACCTAGCTGTAGGCGCTCACGAAGTGAGTGCGCCTAAATTA
CCTGTTCGACGGACTCTGTGAGGGAGGAACCAGAAAAACtcGTGGGGgCAaCGAGGCCGG
TGAATGAGTATGGCTGGGTGTCTTTTGCCCATG
>contig303693 length=237  numreads=2
gggggCGGGGGCGAATCagggctccgagacagacgcgtgcagagcacttttttttttcgt
acactggactctgttcaagttttcgttctttttttagcttaagctctctctgcagtgcag
tccagattattgccacctcggctacaggtatcgattattggattattccatcgtttgcgt
gtagtgcgtttggtgatcgaaaccaaccaaaccgtggtcgctctgtgcagttttgag
>contig303694 length=239  numreads=2
AGGGaGAAAGTACGAAACCAaCTCATTTtGTGTGAaCAACATTTGGaCCCGtACGCCCAG
AATTGGCAAAAAGCGGGTTATTTACTGTCTGGGTACAAGCAAAATGCCGACTAAGGAGGC
CTCGCCACCACATTCAACACTCTCATGAaTTGATCCGcACCCAGAAACCAGCGAATGCGC
CCTCGATGGAaTTGTTGAACGTCCCTCAGGGAGTCGCCCTTGtGCACTCCCCCTCCTGT
>contig303698 length=182  numreads=2
ccagagagagaGAGAGAGAGAncAAAaGaGAGGATAGAaGAAcAcAACCAaCAGGCGATG
AGAATTGGCGTAGATTAGCGGAGCGAGGATGAGAATGAGGACAACcTTGACATGTCaCCC
CACACCCCACCgAAAaCGGCCAAaCCAnttagTCTCtaCACATGATtCcGACCGCCTCTC
TC
>contig303701 length=208  numreads=2
TCGCCTGGTTTTGGCCGGTTCGATCCCcAGAAGTGACAAAaCAGGCGTGATTTTTTGTTT
TTTTCAGCTGCGAAaGGGGgAaCAacAAACACcACCACACACGTTCGTATTATGTGTGAC
TGGCcTTCCCAGGATATACATGTAGGTTAtGGCGTGATGGTCTGCcAACAaCATGCGTTT
tGTCCCCGAGTATTTtGGAAACaggCgg
>contig303702 length=153  numreads=4
GcGctgaagcagAGacggagAGaagacgatagggaaataattcatacagctctactgcga
ctatatagAGGgAATACaaCAgCAGTGGAAAGAGCAaGCgTAGgttCAAAGGGgTgCAaG
aGgAAATAAgAAACGGAACAGTaGATTGCCTtc
>contig303705 length=232  numreads=2
TAGGAGGACGGTGTTAaTATAGTGccaTGTTTTGTTGCTGTtGTTGTCTTcACCATAAAa
CCATTCCGGTCtCcGAaTCCTTGTAtGTTTACTGGTCAAAAaCTGtGaGACgtGGACGGA
cGCCTTACcTTCCACGGTCGGTCACAAAGCCACTAGAAAAtAAATAAAAaTGGTGCGTGC
GCGATCAAGGATCGGATGCTGATtGTCTACTGgTtGCAAGTGgTTGTGCATG
>contig303707 length=173  numreads=2
tcccgtggctcaaagaaacaaatcttgggggatcagaggctaatttaccgaactgctatc
tgtaaggcgtgagtcaatggaaacaaagagattactctgtacgtgacccttgcaaaaacg
aaaggtctgatccacccaacctcggaggacaactaatcgtcaccttagctcgt
>contig303708 length=210  numreads=2
ggggtagagccgtgcctgttgttccttgtagtaggcggaaagagcgaacatgtttcactt
gcagtctttcctggcttgttcctttagccctcttgggatttagttctttgttgtgcaaag
gggaggattcctcgctcttccacgtgtttccgaggtcgatggatgggaacgggaaacatg
atatcgacatcgcactcttcttccatcaag
>contig303716 length=409  numreads=5
ntttttttttttaggtgggtgttttactttgtcctcggcttcaacattTTTTTacccaga
aacacatgtcaaaactcgccctccacccagatcacaagcgtctcacaccaattctcaGGt
tCTATCGCTGTCATGCAAaCGCgAAAAAGGGAGCGACAAACAAGAAGAAAAcaatgacta
gacgccgttttaatccttacaacaaacacaacaaataccaaaaaaattctcgccgtggag
gggctcacgtacggacaaactAtccacgcccggtgcccgacaaagggcgtaacgcaggtg
aTTAGAGAAAAACAAAAACACATGAgAGTAAAaTAaGAATAGACGGCAGCTAACGGCAAG
ACAAAATAACCGCTATgCGcGTCTCCCCGTTCGGGgACCcTAATTAACA
>contig303721 length=230  numreads=2
tcaagccaactctggagtgtctggagaccgccttaatcttgccgtaattgtttccttgct
CGTTGTCTCGAGCAGTTCCCGAttGCAGGGCAGGCcTTTTTTtGGTtCGGAACCAGGTCT
AGCTCAgCccGTTGtATGTAGCAAGGTCAAGAGGCAGCAGGCtnagCCcTcTGCGTCGTT
AGAGTGCTCTCATACaTGCTGgTgTTTTtCGgttgTtcgcGTGCCGgttt
>contig303722 length=365  numreads=5
gCGAGCGAGCGaGCAGCGTaTCGATCGCTCACGGGGTCTTGAGAGTCTCTTGGAcGGCAG
AACCGGGtCCcGAAGCAGCGGTACAAaGCGTCCACAaCTCGAGAgTACTCTTTGTGTCTG
CCTTAATTtGGCGATTTAACTCTGGCACtGTTTAtGCgTGAGACGCACCctcTCGTTGGA
CCATGAtACCCGCCCCTTTTCcaCTtGTTGCcAacaCAAGGcGtACAAAAACcatgaaat
catagcgaatatttactggatctagagatattaattttttctgttcctgcgaaagaaaaa
aaaagtggcagctattggtcacctcgtccatgaggcgtcgcaccacatctcgtcctctgc
ctgat
>contig303745 length=238  numreads=4
atcaggcagaggacgagacaaggagggttagcgtcaagctgaaGaatgtctagcactgca
tgaaccctaaatacgataagagatcgagaagcggctccacttgcacagagcattgtacgA
AGGGGAGTGaGTCAGGGGtGTTGACGTGCAaCGGGGTGCGCTCGTACGACCACGCTCACA
GCGAGGCTGCCCGTGCCcAcTGGAAATGCATAACAGTAGTagCGTACTAGAAAgCcaa
>contig303750 length=209  numreads=6
ttCGtggTGAGACGTGTACTACACGTGTTTCAGTncaTGCAGAGTTCTACACTTTTgagt
gtaTTTTTtCGTACAACTACAACCATCCaGGgTcaCACAGGAGGGGGgtAAaCACcGGGg
ccTTttCTTCTTTTTCGTTTTCTTTtCGTGCCCcACGTTCcTCCTGCGGTgTGTgCTGAT
TTCTGGTTTTGgTCgcGAATAGGgTCcAG
>contig303755 length=129  numreads=2
gaaagggTGCATGCCCTGGTGTGCGCGTGGTTTATGTtGCCcAGACCCCGCTCTATATTT
GGTTGCAGCGCGGCTGTGGGaGCTCACAGGAGGTCCGTGTGGAATAGGTTGTATGGTGcA
ACGGGTGCa
>contig303758 length=234  numreads=3
gtGggggAGAGAATGACGGCTAgCTCGACCCGgTGCTGGTGAaGCacctcgcgtcaaaGG
GgATCcGCGTGGAaCAGATGGACACGGTGAACGCGTGCTCTACGTTTAACGTGCTAAATG
CCGAAGATCGAAGGGTCGCcGCGGCTCTTCTCCAGTTGTCGCCcGAGGAGgAAaGCATCC
TCTCCAAATAGAGTAGTCCAGTCCTGGAGATTAGTACAaaTaGCTCTATTATAG
>contig303765 length=168  numreads=2
tcgattgAGGGGGTaCCTTTCGAATAaGGCTTCACAaCAAGGACACAATTCTAaGCAGGA
CACCaTGCTCGTGTGTACaTACACTGTGTCAaCaGGGCtGCTGACTCATTGACACCGCaC
GcACTCGTACACCcTcAGAAaGTGTtCACTCACgAAcaCcACAGgaaa
>contig303766 length=236  numreads=5
aggggattgtgtatagcagttacatgactcgtcgaagtactaagttgtgtgtacactcgt
tcacttgtgcggtgcaaggaactcttcgcgacgtgtatgtaggacgaagaagtatgtcag
agtgctgtgtgttcctgcctcttctatatataagcgggattgccgtcgtttggggcatct
gttaaggccattccttaccgttcttttttggagctgtctttttctttttccttgtn
>contig303778 length=204  numreads=2
ttgcgagaggacaaggcgaagactgaacatcaccacgcagcatggcttgctgcggtagct
tccatgctagttgaagagcatcattaccctgagtgcgtttctctctacccaacctctgtt
tgtttcctccattgggctggtcactcgctcgagaggatgctcgtcccaacgatccttcct
gggcctaccacaaataccagtgtt
>contig303783 length=237  numreads=3
gggcgtattGnttgAGTGTTGGGCCACGCACGAGTCCCaCAAAGCTGGGGCAAAaCACGC
AGCAGCAATAGATTTGTCCTGTTTTCTCTtGGCCACATGAACAACAATCTACAAGCAAAA
CGCATCaTCCCCAACTCCATACAATTCTtCGACCAACTGCACCGTAAGAAaCAGCCTGAG
ACTGGCAAAAGTACCCATCGAGGCTCAATAGATGAGTGgAAaTtcGTTttGGggtCg
>contig303799 length=336  numreads=5
cAGATTtGTGTAGGCGGTTGCtGTtGTtAGCGTTTtGaTGAAACCTCATTTTTtCTGCGA
CCAGTCtGTTTCACgagCGGTAGCGGTAGCGGTAaCAGTaGCGGTTTAGCCAACTtGGTC
GTGTGCGGGGGGCTTCGTTTGACGATGCGGTTTGAGCTGACAGATCTGTATTGTGTGTCG
TGgATGAATGTGGTGTTCTTtGCCCGcGCCCTAAAAaGTCAGCCTGaaCCTGGTTTTGTT
tGATGGAGAGGgCAGGTGTATGTaccagtgttagtgttgcattccttccgtcgcggaata
ctctcgttgtattctcaggtctccgaagtgatggaa
>contig303807 length=150  numreads=2
AAGATAACGTAGTGtACGGAAAGaCGAGCGCTGGTCGCGTTTTCAGCTGCAGCGTCGTGT
GTCTCTTGTtgTCAGGGTCGTGCTGGTCCACCAaTAAAAGATGAAACAAGCTAGTGTCCC
TcACTGGCGGgACAAAAAaCaaaaaaaaaa
>contig303808 length=227  numreads=3
GATGAGCCTTCACCCGTGATTGGTGAGACCCTTACACCGAGATCGTGTTCGGTGACCTGA
GAGAGCGTCACCCGAAACGCTCAGATGAACCCTGATCGCCTGCTATAGTCGTCGGTGAGC
TGAGAGAGCGGgTAGGgCGAGGgCcTAGTTtCTATGGTAGTGGgTGCGTTTCgCTGATGA
TCTGAAAGCACcTCcTCCGtctctgtaggttcatcaatggttggaca
>contig303811 length=341  numreads=3
agcagcagcagcagcactggccgctgtgctatctccgatatatgtttaaccatccaaaca
cacaaccaaacagtgtgtcttatcggtactctacgcgtgttctacacagtcctacacggc
TTTCGATGAATCCATCAATCcAGgCACTCcACCGACcGAGTGtGCCCcTcATtCcAcTAC
CCAGTTCCAACGTCCCAACGCACaCGCacaagttcctctgatgatgctgcggaagcgtcc
gcacaacaagtccctcatgtatgaacagtGTtGACACAAGATTCATtCTCACTCTGGCCG
CGAAAAAAAAaGACATCcACGGTGGCTgAACcACGGCACGC
>contig303813 length=215  numreads=4
atcaggcagaggacgagacaagagagcgagaagggggTTGGAGAGGTTACCATGGCTTgA
AGGGGGTGATGCTGCTTTCGgCGAAGAAGCAAaggTATGCCGTGAGGACTTGgAagcATG
GcGGTtcGAAAACCTGACACGTTATTCACCGAGGATGGTTTGCAGCGGTTGGGGTTCTCT
TaCATGTGcgtGTtGTTGTTGTTGGTGGTGGGGTG
>contig303815 length=200  numreads=2
acacgtggagagagacacagcacccagtgacagaggcagagaagggaggtagatggtact
tcttgtcactgtcaatttgtttgtgctggcaagacttggaacaggccaaggcaatcgcat
ctgtccagcttacacaacgtgttcatgctctccgtgtcgcgtcacgagccaatcttaagg
gcgaaacaccccttttgcga
>contig303816 length=253  numreads=4
taggcaatgggcgacttttgggtgccaGAGGGGGaGGgTGaGTGGGGCGGATTTGTtGTT
GATGCTcGTGATGCCGCTTAGATAGTGCGGAAGAGACTTTGCTCCCCTGATGCAGTTTGG
TGTGCTTGTGCAGGCGACAAGTTGTTTTGgTGTCATTCGACGCCGCTTCCCAGAGAATGA
CGCCCATACGTTTGTGGCGCTTTTGCTGGAGAAGTAATATTGCaGGTGCGCAGGAAaGTG
GCGAAGGTAAAAg
>contig303819 length=205  numreads=2
GAGTAGATTGAGTAGcGCcAaCAACaGCACnaGGAAaGCCGTGCTTaCAAaCAAaGGtCG
TTGTTGTTGTTgTTggtgttgaacaactacacgtgcgagggagagcagcgtcagtcaaat
gtcggagaatgctttgctttcgtgtggcggatacagtggagtcgcgcaacgctgtttgtg
cactgttaggatcttcaaaagcaag
>contig303821 length=137  numreads=1
ttgacttgactcctgctggatactgcgcgttgttttcgtcatggctgaagggattaagac
ccgtgagcggtttccaggtttcagccaagaagccaggagacatggatggctgagaaaata
ttagcaaaaaattgacc
>contig303825 length=164  numreads=2
ccaaggcgtgaagatgaGCCTATTCTGACGGCTGACATGGgCGAnggggaTGTGTGcTGT
CCTTTGTTCtGAGCCTtCCcAATTCTCgACCAACAtGgaCcgTCCGAGAAGgAAcATgTC
ACCTtCGAGgTTCACgCGAAaCTAAAgCaactacataacaaggt
>contig303826 length=151  numreads=3
ggggTGGTGCGAGACTGAGCTCTtCACGGGCGACCTACCGTngtCCccGGCGAGTGAGGA
GGGAACAGAAGAAGGGTCcGGTGTGCGCGAAaGGCTTCGAAGaTAAGgCGGGCGGTGGCG
GAGGAAaCGTTAAGAATGCcaaaaaaaaaaa
>contig303829 length=207  numreads=3
ttagttagtaagtcctgggaggtgaagtggacaaacaagaaaaatggaggtaccaacccg
gagggagtggattaaggttgtagacggcgtaggaagagttcaaatccgattaggtggtaa
attggaaacgaacggtagatctAgaGGggTTCGAGAACAaGAAaTCTGCTtCTTTCGCCG
AGAGAGAACACCATaaaacaaaaggat
>contig303831 length=207  numreads=2
tttctacagtagccgcgttcatgttcgtttcgcaccaaagggcagagaatcatccatgtc
aagaggcTGAGAGGAGGGCgACATGACTCGAAGTCTGcGGATGcGATGTTGAATGACTGC
TTtGGAGAaCGGACAAaCAaTCGAGCGTGgTCATGTGTTtCAGgAGTgACCcTGTAAaCG
TCAAGACTCcGAcTGAGgAGGACAACa
>contig303836 length=173  numreads=1
TGGCAGAAggggggggagggagcgtggtctttgtggggtacacggaaacgttttttcttt
tgaacgggtgactatcgttaacgttgttcatgggtcctaccgaaatgaaggcataagccc
aatcgccgggtggcgcgtgttttgcctcgagaagattctaacaccgccagcag
>contig303838 length=235  numreads=2
ggcaaatattatcgtcgatggaaaaaccgcgcgcgacccccgcacattacgactcccttc
gacagcgacacgtacctaatttgtAAataTtGAaTAAaGGCCntcGGgTCgTGCAaCAAa
TCGAACGgCTtGCcAaTaGCCTgCTgCGCTCCTACaCGGGTGAaTCCCCCGTCTGCcTAT
GCTAGGGATCTTCCCTCATATTTcAACTTtCGAtAAACngtCGAAaCgACagAag
>contig303839 length=204  numreads=2
ggATACntCGCGATGTTCGGTTTtCCTCGAGGGTCGGCGCGAAATATTCACTCTCCGTTC
ATTCTCACCATGGCCGTCTGTTGTGCAAGCcTTGGGgCGCATGGAGATAGCGCTCTAGAG
GACATGGTCGATAGTGTGAGCATCGGAGCCAATCGTCTAACtcacaccatgcaaacgaag
gagaggcgcttgtgtcaaggtacc
>contig303843 length=231  numreads=2
TCCCCTCATTCGGATGATAACTTCGgACGAACAGCAGTTAAAAAaTATGAgAAAAAaGAG
CAgAACTATTGTACCTCCCCTTGAATTGACAAAaTCAaGGTGGGGCCGGAGAGGGAAaCT
CCACGGCCcAACAGCAGTGTTAGTACGACAAGCAGTGTGTGACTACCGCGAACACAaCCT
TTTGGCTCTTTGGAGCCGAACAAATATTAAAACAAACTATGAAGTGGgACg
>contig303850 length=202  numreads=2
GGTTTCAAGCGAACTgCTCGCCTCaTGCATTTtCATCGGCCGGAATCAGTCATCGACAAC
GACCAGCTTGTCGATGTCGTGCTGCCTTGCTGGTTACCAACACcAAATGACGCAGATCGA
TTTGTCATCAAaCGGCCATGTAACCATTGTTGTTCGATCTGTTCAGTTGCTGCGgCATAT
TtGCATTTGTGCCTGTTCTGTa
>contig303853 length=228  numreads=4
ccTTCTtCTCCcTTngggtAAAaGGgCGATTTTCCcTTTCGTAGAAGCTTTTTTCaGGGC
GGAGAAGAGAGTGTGTGGGCtGGTTGtGTCTcGTTgCACACAACACCTAGCCTGCCATGC
TTGGAGCGCgTTTTCGTTTCCCCACCTAGGCAaGAAAcGTGTCCCCTTTGGCCATTTGTt
CGaGgTGgTGgTCACGGAAGCTGGACGAGtGAGAGAAGCTTTTAtACG
>contig303855 length=218  numreads=8
TTAACCcTTACGTGActGGgTTAATTTGtatttttttGTTTTTttCCCcACAAtGgCTCT
CTGCGgTCAAaGATCTtCCAAGCATgcGTGTACACCCGTAAaTcACGgCGGCAAGGAtGG
TGCAGCAgTGGGTCCATGTGTGGgGCtCACAGGGATGGGgaCGCGGTATaTGTAaGGgTG
ACGAACAGGAgTACAGTAGTACTACTGctGTACAGCAG
>contig303856 length=205  numreads=2
tttGCCTCTCAGAGCAGCACAGCAcGACCGAaCGTAAAACgCAACAaGCTTCTGTGCCcT
CcAGTACAACTTCACTACTCATGAGTACGGTGGgAtGCAGCttgctatcttcgaagcagg
acttgggcctgcggcccgatatctcgacagctgaaagagtaccattgggggaggagggta
ccattgttccggaaattgatctcac
>contig303857 length=219  numreads=2
tGTACCAGATCgAagAAATAGncngCCCcGGGGAAAaTGAaGTAaGTGCTGCTtgTACGA
TAGACAAGGGTGgCACCACACCCCTGTGGGTTGgtgCTGTGCTATGTAGGCACAGGGTAT
GGTATATTTTAGtCGACTTTTCGCcGTCCGCcAGAATGATGCAAATaGAAAaTGAGgAgT
GACaGACGTGTCCcTCccTGCAGTCtGGtCTGGtgaCaC
>contig303862 length=231  numreads=2
ATGATGTTGTCCGCCCCcTTCACcGTACACAAcAATGGATTAAGACGGGGGAGAGGGCGG
GGGTACTGTtAGTCCATGACGATGTCCGAGCCcTTTACCAGTAGATAACCAGGGATACGG
GATACGGGGAGGAGTACTCAACACAGCCGTAGTCAACATGAGACCATTGCCTGTAATACC
GGGACGGGGCTATtCAGGGGGATGGCGTACTCTCATgTTTTgCATGCCTTA
>contig303863 length=224  numreads=2
tctgtgaggtttgcttcggcgtttttcgtttgtgcgacatgtagacgcaagaaagtcgaa
gtgcatgccctctttatctgtcgcatgtataaacttgggaaataacgttctacgatcgcg
cgtcgaatggtgtcggttcaatgttgcgatcgtttggtcttgatttcgcgacaaaagcag
ccggggaggagccagtgcagtgttggtgggaaggaagttcgtgt
>contig303866 length=134  numreads=2
GGgTaGATtGCAGTtGAaGCGTTCgTTATtgTACCGCTTCTTGCCGGGGGgCACACAGGG
AAGCGACCACCACCaGCAATtAATACCcTGgTGCTCGTCTGCTACcATTCtACTACAATA
aTATgCATGCGACa
>contig303872 length=199  numreads=3
GGGGTACCAAGCGCGACAGAAGGCCTCCAAACGTTCCGTCCCTGGACGTCCACGATtCGC
TTTTTCCTGCAGTAAAaCCGTATCACATGGTGGAAAAaGCGTtCTAATGTGAGAGcAGGg
TATTTTGAGCGGtAGGACGGGGGgTaaaaTGCGAGGACGGCGTtGGgTGTGGTGAACTGC
GTCACGAagaaaggAgaaa
>contig303873 length=201  numreads=3
acgagaCaaataTgttggaCAGttTgAAttgagggactgtcgatgttgcAGATCGCTGAG
TAGnctACATATTATCAGAaCAGCAaGgAACGTTCTGTAGGAATGCTCCTCGTGGATGGT
GCATTTCCCCGAGTGTATTCTTTATGGATAGTGCATCAACCAGAGGATTCATGGTACGTT
GTGAaGtACGTTGGCCCCTGT
>contig303878 length=231  numreads=5
GTACataCcGGACATTCCGCAACTACATGAACCCGGTCTtCGCAaTCGGAGTCGCGCTCA
CGTTTCCACTTGTCGTCGTCATCGGCTACCTTCCTCAACaTTTGTCTACGTtCTCGAATT
TCTCCAGTCCTAAATTTGACAATCagCTTtATCCATtGGtGCATGTAGGTACTCCTTGAA
CCCAATCCCTTCCTTTCAACGTGCCGTACACATCTAAATAGACCCCaattt
>contig303881 length=183  numreads=2
tATCTCGTGTCACCTGCCACAtGCGGTATGCATACGAGCTCTCTCCTCTATCAACGCCTG
ATACTGTACACAACAACAGGAAATATGCTTGAATACCTCATTTCATTGAGGCGCTGTTGC
AAGGACTTTTTACTCCGTTTTCGTCGCTTCCCGCCGCCAGAGCGTTTCcGGGAaGCAGCA
GCA
>contig303883 length=128  numreads=2
GCCAtGCGTCGTCaCTCGCAaCAAATGtttcTTTTCTtaGCTTGGTCGTATCGGGGGggT
GCTACAGGCGCCCcATtCTtCGGgCTTCCATACCGTTGCGTCACCTTCtCCTACGgCCTt
CGTCGACg
>contig303885 length=227  numreads=3
cAGCAGCAGCAGCAGCAGCAGCAGCAAGAaCGAGGCAaGgTGTGCCGCCGGCGTGATCGA
GAACGTTTGCCTGCTCGGCGcGCCTGTGGGAGCCACCGCGgCCCGGTGGGAGCGCGTCGC
GAGGATGGCCCACGgTAGGgTCATCAaCGGgTACTCCAAGTCCGACGTCATCATCGGCCT
TGTGTTCAGGGCCAaGAGCTTGTCGCTGTCCGTTtCcGgCATCcAAA
>contig303886 length=226  numreads=2
aaGAtGCCCCCGTGCCTACGTGCGACAGCGTCGTtACCGtGCGAGCGCttGCACCCgcAC
ACCCcATGgcgTgATACgcccatccgccctcttttgtctgagatattgtggcgtccaagc
gggctcgttagtcgctcgcgggaggatgtcccgcgggggcatgatttatggctccatctt
caggaacttggcaaatttgttggtgaaccgttcgattctcaaatgt
>contig303891 length=219  numreads=4
ATGCTGGACcTGGCGTGGGGGTTAACCGATACATCGCGACTGGGATGCCAGATCAAGGTC
ACTAGAGACCTGGAGGGgATGTTGATAAaGGTTCCGGAGGACAGCATGGAATGAGCTGAT
GCCGTCGCTCgCGGGGGCgTCGTGGCTGGGCTCGGATGTCACCTGCCTTGgAGgAGCATG
GGCTAGTTGtGATTTTGCCATCTGCGTTTGACCTACaaa
>contig303892 length=205  numreads=2
gttggcgatgacggcgctacgaatgggcaGACATGCATGTATGCcTCCGTCATCGCGACG
GTTTGCGCCCGCACCCGCCCGCTCGTTCATGCTGAAGCAACAAGCTTTTGTTGCTGGGTT
ATTTATtGGTTATTTTACTCTGTGGTATCAATATtCGGTACCACTGTAAGCTCCTTGTTG
CGGGGTtCACAAaCAAAACGAAAtt
>contig303893 length=156  numreads=14
ACGCcGATGTTTTGCCCGCAGCagactcTGnctatAGCATAcGCCGcTAtGCTTGCGACC
GTcGgTAGATTTGTTTGTCACAatGTTGgCTGTTACACGCcgTTGTATAGCCATCATtGC
[truncated: 2,054,297 more chars]
