# Supplementary material for: A Molecular Insight into Algal-Oomycete Warfare: cDNA Analysis of Ectocarpus siliculosus Infected with the Basal Oomycete Eurychasma dicksonii
Source: PLoS One. 2011 Sep 15;6(9):e24500. doi: 10.1371/journal.pone.0024500 (PMC3174193; doi:10.1371/journal.pone.0024500)
Supplement: Figure S2 — Eurychasma assembled contigs. (TXT) [file pone.0024500.s002.txt]

>contig300025 length=216 numreads=2
cATTGGTGATTCGAAAGTCTCAAAGTCAGGGAAGGACAATGTTAGATTATACTTTAATTG
ATGTTTAGTTTTTTGTTtCTTGCAATTTGCAATTTGCAATTTGCCATGAAGnaggTGATT
CTCTTTTGATTTTCTTtGCTTCCCACAAGAACGTTTAGATTTTTTtAGTATTCTGGGCAA
TTAAAaTATGGGCGAAAAAATGATaCatCaGTTTGC
>contig300055 length=253 numreads=2
acAAAAAAAAATAAAaaTAAAaTAAAAAAagCCGCAgAngtttatGgtCGTGTTCAGCAG
TATGTACGATACTCAaTAAATGTGATGTaCGAACATTAATAaTTtATtGCCTACACGTAC
TgTTGTTATCTATTTAGTTGTATACAAAGTTCATATTTTTttcAGCAGGAATAGCTtCTT
TAAGAAAGTtACCTCTATTTTTTTTAATTttATAaTAATtGGTTTTCAATATTCAATatt
cttttttaaactt
>contig300063 length=234 numreads=2
atcaggcagaggacgagacaatggatagcatttggatagaatGTTtcagtcttgtttctt
gtatattatttttatgacatgtgtctagaaattttgactgtgtgactgaagtctcacaat
ttatttttgtttctcattttttgaattttttcttctttttcgaaaaagaaaaatgttatt
gatacaaccatgttgtttcttcttccaagacaataaacgtaattttgatagttt
>contig300119 length=389 numreads=8
atcaggcagaggacgagacaaggcgggcgagtgggaagagccacaacgcaagtgtaattt
nnannccnnnnnnnnnggnnnnnnnnngnannnnnttttttngnngnangnnncnnngnn
nnnnnnnnntnntncnnnnntnnnncntttnnnannnggnttGACGTCTCGtgTGTACTG
TTGTTAATTGATGGTTTCCATTTTGGGGCGCGCAACTCCTGGATTGCTTGCGCTGCTCTc
GCGTACAAGACGTATTTTCCTGTAAAGAGGAGCaGACACGACACGTGtGGGgTATGTAGA
TAATGCAGTACAGgTTCGTATGTTCGTAGATGCCCTTCCTTCTTCAaTTGAaTCGAATTT
TTCGGAGGACGTAgnaaaaaaaaaaaaaa
>contig300121 length=210 numreads=2
AAaTAAAaCAGCaGGAGCAGCAaCAACggcAacAAcACcAaCAaCACCACcACCAaCAAC
AaCAACAacAACAgCAGCAGCGATCCGCCTGCTtGGgTTAGGCACACACACGGCCGCAca
CACaCaCACGCACtcACGcActCAcTCACtCAcTCACTCACGCACtCACTcACGCTGGGC
gtCGtGACGGTaTtGAaGTCCGCctCTaaa
>contig300155 length=210 numreads=2
atcaggcagaggacgagactacggtagggtctgaaaacctgataatataacagtacaata
aaacgagggttagcagtggtccacgaaaggcgtacttggtggtggggcggtttttcgccc
ctgcgatgtccgtgtgctcggtgcgctgggcaagggcggcagcacgcggcgaaaatacgg
acacgtcgaaaatgaagagaggcgtgttgc
>contig300168 length=233 numreads=2
cagaggacgagacaaaggggggaaagagacggaagtacgagtaagcgagctctggcagga
gatctacaacaatagatccatccgagtcgtgcaggtatggcatgatttcgtcatatcaag
tatcagcgtgacgggatgaatgtcaatgagaatcctgcgctgtgctttaccacgcttgat
ttgccagccGaAAAGTCTCAACATACGTACGTAAGcttgtgccgatcgacgat
>contig300180 length=199 numreads=2
cgagcgagatatttttgaccccccccggtgaggcgtcgtgcgggatccgatacgatcttg
gcaaatggatgttctttggccgcgcgtgccacgaggacttgtgtgatttcaggttttcgt
cctcacgcgtgagtacctccttatggagcaataaagaggccgggagtattgcgcccgagt
gnannaaaaaaaaaaaaaa
>contig300211 length=218 numreads=2
aggtgcaggccagctggacttttttttcggttttttttacctttttttactttttgtttc
tacacggaatatcgtccttagaactaactcccttctagcctacttctctcccaggtgcga
cagcctcacaggctcgtgcgacatggtggtacttctacggcggtactgtagttttttgtt
tttgtttgcttcacttcaaattagcgctcacagcacta
>contig300214 length=201 numreads=2
atcaggcagaggacgagaCaacAttTacgggcggCgGcacAAGCGgcacgactggcagcc
aacttggccaaacgacatatacgacacaacaagaccaaGGccaacgaacgggcacgggca
gaggcgacacgggcactacaggcacgcgaccaggcggcggcggcgtatggcggcggcaca
acagactttggcactcaaggc
>contig300249 length=297 numreads=79
atcaggcagaggacgagaCAAaatgaaggatgatcttttaaaaaaattgttgtatttgct
tgaacaacttaaaaataggaatctcaaaattggatgaggataagagaaaggaaTTTCAaG
AAaTTTTtGATTATCCTATTCAAgAAAAAAaaTAAaCTGGAAaTTGAGATAGTTATtCGA
aTAaTTAAACAAGTAAAaTTtATTTAATATCAAACTGGGAaTTTTTTTtATTGCTtATGT
AAACCTTTaGaTAAGCTACTTTTTttGAaTATATTTTTttgAaTATATTtttttttt
>contig300256 length=169 numreads=2
atcaggcagaggacgagacaatgcgaaggATAGAGAGGtcggaacggtttttcatgtcag
gacaacgacaacaacaacgactaccatcatacatacacacgcaagcaaacgagcacacac
agtagtcagcagaggctgtgggttttacgatatggtttcagagacagta
>contig300259 length=238 numreads=2
atcaggcagaggacgagacttttttagggttttaatttgagcaagagaggtgagcagacc
gccactacccaaccactgctgttagctggtggtgagatcctcagcgcggtcgatctcttg
cgtctgcctcttgccgtacgcgttctctctgtcgctcgggcccactctgagtctctcgcg
ttaactcccctctctccagctgtacagcagactgctgtagactcgtgtctctctccgt
>contig300263 length=170 numreads=3
ggAGTTTAGCTGAaTTTCCACTGACAaTAGTtCTTCTGTCCATGGACTTGCAATGCTACC
ACATGACGTAAGTTTAAATTGGTTTGGATTTTCTTCGGATACACGTCCACTTAAAaGATA
TGTTtGCCctGGCATTAGTGAAGTTACCCCACATAATGCAGAATTTGGTC
>contig300265 length=112 numreads=2
aCaacaancgAcACCAATTAACAGCAAcAACGACAACAACGCCGTCACAAACGACCAACA
CngaCcAACCACAAAGGgCAATCCAATCCTCTCATCTCGTCCTCTGCCTGAT
>contig300309 length=99 numreads=2
TTAATGACAAATtAATATTAAACAAAaTCtATGATaTAAAaaaaTaCAAAAGAATTCTac
cTACACAAACtGGTAGAGTTCTTGGAGGATAnctACACt
>contig300372 length=163 numreads=4
AaTaCAaGTCCACCAACCAAGGtCGCcaCAAACTATTGATGTGTGTGGTTCTGGTATTTA
CACGTTCTTTAttgATGCGTTAATCGCGCACAGGCaCCAACCCTGGTAAGTAGCTCTGnt
aCGAAAAGAAGCccACCAaCCntCcGGCCGCCACACACTATTG
>contig300378 length=243 numreads=5
atcaggcagaggacgagacaagggaagagagagagagAGAGAGATagggacagagagaga
cagagagagacagagatagacagagatagagaggaaatgccgaaatgtctcaaaagacgc
tgctgagtacctcacacttggcggtcTccgTCTGTcTCTGTCTCTGTCTCTGTCTcTgTC
TCTGTCTCTCTCTGTCTCtcTCTCTGTCTCTgTCTCTGTCTCTgTCTCTGTCTCTGTCTc
TGT
>contig300383 length=219 numreads=3
atcaggcagaggacgagacttaatggcagcgaaacattatgaagaatccagagtcacgcg
agcccaaccctccccagtttctggaggaatactgaacgcagatttgggatagacgggatt
tgcgtcgggtcgggttaacaataccctggtgaaaccgggtgctcttgaggccaccaggct
aggtcgggtttaattcgtactgtaactatgtagtcgagc
>contig300393 length=206 numreads=2
gatacagtcagtccagatgtcgaatacagtctacagtataCGtcgaatgctgagacccat
accttgggctctccactatacattttgtacacgtaacctacattttatcgccaaatatcg
tatccgggccgtttcaaacaaagagcatttgacagatactgtagactgtattcgacatct
ggactttgtctcgtcctctgcctgat
>contig300401 length=238 numreads=2
CaGCGGGCTGTTGCGATACAgATTGTTTAGTGGCGAGACGTTTGGCGGAAGAGGATACaC
ACGCGCAGTCAAGGGGCGAGAGCAACCGCAAAACCTAAaCCTTGAAATGAGAGAACCGAC
AAAAAGTACACGTCAGCGTGGgCAGCGTAGGTAACCTGTCAAAAAAAAAGTTTGTCTGCT
TGGACGGCGAGGGGGTAGgAACGGCAGACAAACCTGGACACAGCAGCAGCAGCAAaGg
>contig300404 length=223 numreads=2
atcaggcagaggacgagacaagagaagggcaggaaggaggaaaagcgccttggtagcgtc
tggccgactacgttcatcccaagcaccaacccgcttttcctccttcctgctcttctatgc
gctagtctatgtgcccatacattctctactcattccctgctgtttattcattcacactcc
ctttcgctgctctgctgattgtctcgttcctctgcctgatctg
>contig300418 length=165 numreads=2
cctctcatgcgctctgagcgggaaccacagacaagagcagcagcaattcgaccaccagac
acacacaaagaaccacacgacatgagtgccacatgcaccgacctccacaaaacaccgaaa
aattcgatgatcgcggtcccccccttgtctcgtcctctgcctgat
>contig300421 length=241 numreads=3
cacaaatcaatcaatccattTTTgtttatttttttgggtaagcccaTCGCGACGGCACGG
TTCTAACGCcGCcATTTTCGgCTCCGCcGcTTTTTCTGCTGCGGAGTAGCCGATCTTTGA
AAaTTGTGCGGGTgTTGTCACTTTCGGtATGCTTTCtACCCATGTCACTTACTgCGAGAA
TGATGGgTgCTAGCATCACcGcTGAaTTTGCTGAATTTTCACGTTtGACGgAaGGAAaTT
T
>contig300422 length=231 numreads=6
atcaggcagaggacgagaCAAGGgAGCAAAAGACGCAAAGGAGACGATAGGCAACATCAA
GTCCTTCTCGCTCGAAGGTTCTTCTGGGGACGAATACTtCGACAAGAGGGTCAAGCTTTC
AAGTGCTGGGCTGGAGGTTGgCATGGAGTGGATAATGGCAAGGCTGAAATCATAGTGGAA
AAACGGGCTCCACAGCATTACTTtAGAAaCAGCAGCCTTCCCAAAGAGGTt
>contig300432 length=231 numreads=3
TAACCCccGTCAAaCTtACATTtCTGTaCAAaGCTcGCCCCcGTtGAGACGTCGAGCGCG
ATAGGCGAATGACGTCGCGTGGAGTTGTGCATCAGGCTGTTTCAGGGCAAGGGAGgCTGC
AGTCAGCACCCGTAGTGTGTGCGAGTGTATTGTTGgATgTATAGTTTAATGATTGgTGCA
TTTGAGACTGGCTaaatggggcggtgggacgggagcgacggcggcgacggt
>contig300444 length=193 numreads=2
tcacacacacacacgcatcatgcaggtctccagcTGACAAagcaagaCtgaaagaaaaaa
gcAAcGgccgtgcgagacaaatacacaggcatggatgtgacagcaccggtatgacacaga
ggccgaaccatttcatctgagatcaccaggacactggtgatctcagaagctcttgtctcg
tcctctgcctgat
>contig300469 length=172 numreads=2
atcaggcagaggacgagactttaatatcaatgtataaactattgaggtgtctgattgaaa
aacgccgggatgtgcaaacttacttgatagagaggaattctttttgtcgtccgaaagatg
ggtggtcggttcgaggtgcatgctttgtgcaaggtgttggaaacaatgaatt
>contig300481 length=500 numreads=11
tGTGGAATAACGAGCTATAAcgggTTATAACTAGTTATGTTATAACGAGTTATTTatcaa
ctattaaccattttaTTTATATTGCataCTAATcGTtCAAACAATTAaCCGTCAACcATT
AAACAacTAAACGATTAAATAATGGTAAACACCatgTTTAaTATCTTACCAAaCGGGAAT
TTAAATAACGAATTAGGAACTGATATTTtAnaaCAatcACCAATaGgAaTTTACaTCCAT
ACATATAtccTTAAattatATtACACATGATATAaCACAGATAGATAGGCTAGtatatac
tatttacaacagttctatgtcgctcatcagttccatgttaaacatcatttttatgtcgtg
attattaacactttcatatttgacatttgtcaagcaattaacattttaaatatatgtgaa
ttctcacttaaacagttttttttattatatctcggTATATAtctccctattcttcccctt
agtctcgtcctctgcctgat
>contig300482 length=241 numreads=3
atcaggcagaggacgagacttaattgtgggagagtgttgattgcctttttcatttgggga
cctgtgatcggtcgaagcagtgatccttggacgatggctgagttgtcaggttggcctacg
gtagtagtgcagcacccccacgcagcatattttgtcgctttgttcttggatggaacagcc
gaatattgcagggggcaatagtgaggtgggagagggaggaggggggcgttcacgagcaca
t
>contig300497 length=180 numreads=3
tGCCGGGTCTTCGTtCCGCaTGAAaGCCTCCCCTACgACCACGCAAGAGATGCCGGCGGC
CTTCGTGCGGTCAAGATCTTCTTTCGTCTGCAGGCCGCCCTCGACCAGCAGAGTGATGTC
cTtCCcttccagccctttttgtacctctgggtccccctattgtctcgtcctctgcctgat
>contig300504 length=241 numreads=2
atcaggcagaggacgagactaaggtagtagttgactgtagactactagatatgtacggat
gatacgctaccgtaacagccgtacatatctagtagtctacagtcaaatctcaaaacaccg
cctctctctgatgttcattcatacataagtacagtaagcactcttgccccacgaatctcc
attccagcctcgaaaacgtttggctcattcaccctccaccctccacggatggacagcagc
a
>contig300513 length=242 numreads=2
atcaggcagaggacgagaCAAGAacaGATCACGATTTCttgaGTGtaagttgaagacaac
ttcccattctacacaactactgctgtgaaacatttaaaggaggcatttttgtccaagtat
gttttattcagtatgatttgagtactgtagttgagaaaaaagtttacattttgattttag
tcaaagttatgaaggaaataaatcataattcgccagtcaaagatttaataattaggatat
tt
>contig300524 length=235 numreads=2
ATCAGGCAGAGGACGAGAcAAGgtAGAGGTAGCTCGTAGTCACGAGTAGGCGGAGTaGAG
taGgACGATTtCCGTTGCTCTCTGTGGTTTCGCCTGCGGaCGAAaTATTTTCTCGgTTtC
GATgTCCCGACTCCCAGGAaCCGAAATCCCACAAGAACGTATTTTTCTGTATTGAGTGTT
TGTAGCTtCAAAgtGCtACgTTGTCTCAGAACCAGGGTTaTCGCGCAGGCTGGag
>contig300549 length=99 numreads=2
tggcaatttctttgccacagagngttgtcggccaatttgtgcccgcaggcattgtagtat
gaaggacgtaaaaatcagatgtgtaaaagtgcgattagt
>contig300554 length=216 numreads=2
atcaggcagaggacgagacttaatgggcattcggatcatgctccaggcgtctgcggcggc
agaggtggccagaatccaacgcatcacccgcgtcggaggcgacaacatcatcggaagccc
cgggggaggggtcggagggctaaattccagaccgctgatggggaacgatccgaggggaga
ccgccaatccagcttcgaagacgtcagcttcgacgg
>contig300556 length=200 numreads=3
tgagaaatagataaaaaataTTTTattttagactccaaatttttgtcggaactaatATGT
TCtaaGTaTAgaTGTTCAaGTATGTCTCTCCAaCTtGAaaCTTTTtCTTAAGATCAatAA
aGTCGGaCGTtGGaCAAatGGTGTATAAaCgnaaaaaCAAAAaCATtCGTACAGCTAAtt
tgtctcgtcctctgcctgat
>contig300558 length=241 numreads=2
atcaggcagaggacgagactggaaaacttcAactattctctGcgccatgaagacatgact
tcatgacgaagtttaacaagagcatgtacctggttaaatggtcgtagtgtcgaatctact
taatagcagaaaagaaaatacggtagggttttgataatgcattagcttagagatccaata
aagcttttactgattgaattagaaccaattcactatgatgatgatgtaattgagtattat
c
>contig300560 length=235 numreads=2
gttactacagtcagctaagaAggacttctgaAAAAgctttagcagaaatggaagattcgt
ataaaaacaaaattacacaaatcgaaattaatattcaaagtaaaatttcccgagaatcag
atacaaaggagagacaaaaggaaaaaaatggaaatttgattcaaatcaagcacttgaaga
tgcgaatgctaagtttgaagcaaatttccattctttgtctcgtcctctgcctgat
>contig300563 length=241 numreads=2
atcaggcagaggacgagacaaagctgagtaattgtttggagattcgatcattactgtctg
aattgaaggcgaagtttctgttcagtttgcgagggaaacgaataattcacgaggtgtgca
ctggtatgtattggcttgcttggcgattgacgagggaaagacgagaatctttcttggggc
gaaaagaaattgcagggaaggcaagcacggcaggaaggcggagaaaaaaggcgcgacaaa
a
>contig300566 length=241 numreads=2
atcaggcagaggacgagaCAAGaAAAaatgtTGCattaTcaGCATccttttttatggaag
aggggccaaaaagcacttcattgaatacgacttctaatgagaaagttgatgagaaagagg
aacaggaaacagcctatgttccgtcctttttgtctcgaccagaaggtcgtcggggtcgtc
gacagaggggggctaaagaaacatcttcgtcgatcattgagacTGCTTCGacagATATTT
c
>contig300569 length=223 numreads=4
atcaggcagaggacgagacttaacGCAATAGCcAGTcTCGAAAATaGATCGAGAGGGcgA
GCtAgAAACatacagacaaacatacatcaacacaaacatatacacatacatacacataca
cataaaacaagggacaacagtcctatcaggcatctatagCcGTACCACGCGAttCGtCTA
CattGCGCAAGaTACCTCGCaTGAAGGGACTATttCGGtgcag
>contig300596 length=241 numreads=3
atcaggcagaggacgagacaattgtattttaatgttttagGtcattaaaatacgatttgg
tcgatctggatactgatttgattaagataaaaggaagcatgtaagattgtttttctttcc
aacctgatttttagataacatgattttgtacttttaaaactaattttttcactgttgttt
aaaggattgtatatatttttcgactttcagttatgattCTaatgaCGACGatgactggaa
t
>contig300601 length=241 numreads=2
atcaggcagaggacgagaCaaATGGAGTTGATTGTCGTTCTCATTccacgtatacggttc
tcccgagcccggaaaccttggtagtctattgttatcgcttcctgccgacaaccgcgcaaa
agcgagagagaaatcgcagacttcatgcccgcctgtacaaacgacacgatatcaaataca
tacgttcaacgcacacaccataatatgcagggcacgTTGAACGCATACACCACCCTATTA
C
>contig300603 length=151 numreads=2
atcaggcagaggacgagaCAaaGGGGagatgagcTTCTGCAGAggttgctgcttggcgtg
gctgtccatgcatgctcaagatccagacaagtttcccttcagcgaaaaggcgctggcctc
gatgcgggccgtcgtcacgctggccgagagt
>contig300622 length=235 numreads=2
atcaggcagaggacgagaCAATTCAAAcgtgtagAAtttgTGTGGaacttgctccatggg
cggtgtatttttttgaacgtactacacacatcgctatgtatgttgtgatgccttcctgta
ttcctgacagactgcttactactaccaccgctgatggcaccatcggtgatcggacaaatg
gggaccaacctcctgcctgcaaagacacggcagtagatcctcggcatttaacaaa
>contig300630 length=241 numreads=3
atcaggcagaggacgagactaattgttcagaaagagcccgcggtAgtgccacaccgtggt
taccctcgttgtctgaccggcgcgagccgaaaaatgagaaaacaaaatatacacggttca
tctcaacacgccagcgcgtgaccgcaaaattagcgccacaaaccagttactatcctcttg
tggagcacctgatcggcacgaatgtgctttaccgcggatgaaacggagcctgcggcaccg
g
>contig300631 length=211 numreads=2
gCCTTTtCAGCTTtCTaCGCAACCatAAACTGATCTCaCAAAAAAAaaTAGAGGAGACAT
GTTTGTATGAACATTTGCAAAATTGAAGCAGTTtCAAAAAAaTATTAaGTATTGTAAaTC
TTCAACAAAAAaGATACTTTTTtAAAAGgACAGCATAATTAGTACACTTtGCAaTAAATT
AGACCCCCcTTTGTCTCGTCCTCTGCCTGAT
>contig300633 length=241 numreads=2
atcaggcagaggacgagacaaccgcggagcaccagaaaatgcacacgagaccagtcggaa
ggcatcgggacaaacagatatcgttgattctcgcactgggcggtggtagaggctgctcaa
aacatacatgcaatgagtctaactcaacacgccccctttgaacaagataaaaattcacac
aaattcaagtaaagggagtttagcattctaactgcaccttagtactgatatcactagagg
a
>contig300644 length=141 numreads=3
aTTTTTCAggCCATGTGTTnaGGAaGAGACGAGtGTgAGAgTGTTGCTGAGGATGACGCT
AAGTGTTGGCGTTGGTGGTGTGgTTGGTGTCCAaCGATAATATACgTAATAGACTTTgaa
aaaaaaaaaanaaaaaaaaaa
>contig300649 length=207 numreads=2
ctCTCcGGtCCTTACTCTCACTCCAAGTCAaGTaTCAGTGCTGgTCcAATTGtCTTtCTC
GCACGCTCTCGCTCTCGCGCTCTCTtCTTCtttCTCGTCtCTCACGCACACTCTCGTAcA
CCcTCTCTCTCTGTCTATCTCTCTGcctttttttctctctgtctctcacgcacactctcg
tacaccctctctctctatctatctgta
>contig300663 length=241 numreads=2
aagtatttttcatatttgCCATCGACAACGATTGAACTGAAATTGattctattggggttt
tagcagatttcaaattccataatttctgagcttctttacaaatcttcatatgtttttcaa
ttacgacatctaattcaattataagaatggaatcatatggtcgtttcttacgacacccat
acagatcagtaaaaccatacgggctcatgcatttcttttctgaatagcaatAaataAACc
c
>contig300674 length=241 numreads=2
atcaggcagaggacgagaCAAAGAGCTCGGACAAAACTGTTAGCGgtgtgtacatatgtc
aagatcatgcggacgcagggcatagggatccgaggatagcaaaggacggtccatcttgtg
cggaagtcaaacactcgttcggcaataccaacaaccaagagaggctagcccacgagggga
gagaggcagaggaaaaggagaaaaatgactcggacaaaactgttagcGGTGTgtacatat
g
>contig300679 length=233 numreads=2
GCGAAaCAACTAAAAAGATTCTATGGActGTCAACTATATGCAGCTACAATTCAATTTAC
TTGAGTAATAATTTACGCACAGTGTTGAACCTGGAAGAAATACTACGCTTTGGGGTTTTT
GATATAATATCACCAACGACGGGGATTATCGCTTCTCATATTAGTTTGACTTCTAGATGT
ATTTTGTCTCCTTTGACCTTTATGCCCACCACCACGCGAACCACCTccaccGc
>contig300685 length=139 numreads=3
ATCAGGcAGAGgaCGaGaCAaGAGAGCcAGAGAGACAGAGAGAGAGAACCCTCCCGCCGA
CTTGGGAGATGTTAGTTTAGCAACcGAAATCATACCTTTAGACAGACCAGTCAGTgCTGA
TCGATCTGAaGTGGCTGTT
>contig300694 length=171 numreads=3
GACAATAggggCAGGCGCAGGTGCGGGTATTGGTACAGTTTTTGGTTCTCTAGTGCTAGG
TATATCTAGAAACCCTTCTTtACAGCAGGAaTTAACTCGATCTGCGTTAATCGGATTCGC
gttttgtgaggcAaTTGCTTTATTTGCGTTAATGATGGCTCTTTTAATCTT
>contig300711 length=128 numreads=4
taTATGATCTTCGTCATTTtCGttGTACCggccTATAaGTTCtTTtggtgtcattaatct
agatgtgCcATtGTCATCAATTCGGAATAGATtATGTGAtCGTGCATACATCAGTGAAAA
CGaGgTAG
>contig300715 length=241 numreads=3
atcaggcagaggacgagacaaGAGtgtgaTTGTGATGGAATCGAtTTTttgttttccctt
actcttatcttcatttcaaacagcaggaagaaaaatgttttttgatggaatatacgagag
aggcgcacgggcgagacgactgaacgtttgtggtatggatcgtctaggtgtttggggtcg
cggccgcagctggcggtttctgcgcttgactgtggccgCcTTTtGATGGGGTgCGCGTGG
C
>contig300728 length=234 numreads=2
atcaggcagaggacgagacttttaacagacgcccgagatgactgccatctgtccgcaggg
cgaagacaaacagaaacaagattgaggggcgcgcgcgcacgcgcgacagagagaaagaga
gagacagagaggaagagagggagcatgacaatcgaacaaaataatggttcggtcctggcg
aaacgaagcactaaagcaagaaagggcttccttttgtctcgtcctctgcctgat
>contig300740 length=241 numreads=2
atcaggcagaggacgagactaaaaataaggcttcaaaacacaacatcgattcttctgcaa
gaatgtcatgactatttgattaggtggaatttttgcttcatgatggcatgtgtttcaaga
taaggatagctgtcattaaagaaataagaaggcaaaaggaggccaacacatttcataggt
taatacgcaaagtaatcttataatataatcttaaaaataatagtggactgcgagacataa
c
>contig300758 length=318 numreads=6
atcaggcagaggacgagacaaggggggatggcggctctcgtgccaacacgaacccggggt
atcacgactacatgtctgaggttactcaaggngAAGncgCagtgaggctttcggatagat
gagcaataaatttacttgagcatcagtgcaggactgaaaactgattccgtgttgtgttgt
gttattttctgcgtgcctggaggattgtatgttttctgccccgtgcaatcttgggttggc
ccccttaaagtannnnngnnntnnnnncnnnnnnnnncccnnnngnntnnnnnnnttncc
nnangnnnttnnnnnnnn
>contig300768 length=200 numreads=2
gggatctcaggggtcgcacacagatcggaaaattgaaaagttcctcatctcaaataaatg
acagatcctgtttgttccaagcaatctatttctactatgaatgtttgctgtaaattatac
gccaccataataaatgacctggctgagactgactgaacacatgtttaacgatctgtgtgc
gaccccagagatccctattg
>contig300788 length=226 numreads=2
TCGGATGGCGGCTCCACCAGCGACCGCTTTCnagaaGTGTGCTCGAGTCCTGCGAGTTCT
CCATCGCGGGCTGGCCGCGGCGGTTCAtGGAGCAAGAGATGACCGCGGCCATCACGTTTT
GCCAGATGGGTGGTGGGgAGGTGGATGGACCAGAACGCGCGGCAGCnttcngggaCGCAC
GTTCGAGTACATCGAGGACAAGCTTTGCGACGtcAncttACGTCTT
>contig300809 length=241 numreads=2
atcaggcagaggacgagactaatgaatgtaattgaattccttcttctttcgcccatgctc
ttgagatttcggatttatattctccatcattgtcacttcttaaggttttactttggtatc
ttgctgagtgttgctaaacttcattatctcttttgcttgctgtagttgttcatctttagt
tttattgctttacaaatgaatatcgtgatcgttcatcaatataggaggcaatatatttct
t
>contig300827 length=198 numreads=2
atcaggcagaggacgagacaaaagcggggtgTccggggagcagagcggctggcgTTggga
gctaaattgttgcccagggcgcctcttgaactcgcgtcatgatgtgggcaccgcagctgc
atcaatttagatttgaagggcggcgctgcttcagtctatatatcgtcggtattgtacagt
ttttttgtacagagtaga
>contig300839 length=234 numreads=2
atcaggcagaggacgagactaaactaagggttaaaacgtttagaagaaaaggcttaatat
aattaaatgccaaatgatatttattaagtaaattaaattatgaatttaaaagtaataaaa
gtaagcatgctaaaagtaaagtaaaacctaaacaatctacgtgataggacattactacac
tagtcactgcattgttccctgtattatactaaactaattgttatgattggacac
>contig300840 length=136 numreads=3
atcaggcagaggacgagactaaaggataggnaannntnnnnnntttnnntngnngnnaan
nnaaanncccnttnntnnnnnaannnnnnngnaaaaantnnnntnncnnnnaaaannggn
nnnnnnnantnnnnnn
>contig300850 length=241 numreads=2
atcaggcagaggacgagaCaaGATCcaaggAGTGCATTGTGGAAAtgtgacggtgattgt
agcttggttgtggaagaggctggagaggtgtttggctggggggaagtgaggagtgagtaa
ggtggggaaataaatgaaaatccgcacatcagttagatattgttgcacatcgcttaccag
aggaggtgccaagtacagcggcgaaggccagggcgaaaagaccaaaggagtgcattgtgg
a
>contig300853 length=249 numreads=3
atcaggcagaggacgagactttaattaatgagcaaacatttgtgttcacgatcagagcaa
gcagctggacgtagatatgcgtagtagaaaaagggcacccgagtagagtaggagtagcag
cgagtgttgaGCGAAAGGTCGTtCTCAtCCAAGGGACGACAACAACAAAaTGCTGAGTGC
AGGTtGGTTTGCAGTATCGTATAaCGcTCAAACGAAAaCaTAGGGTaTTAATGCCGAGAC
GAGCcGCTa
>contig300862 length=241 numreads=2
atcaggcagaggacgagactaactaccagcacggccgaagacgtttattcctggtgaccg
aaacgtattgccgaatgtcatacgaggtcggtcggtaggcgccgaacgcgaattcgagcc
aagcgagcaacgtagttggccgctgttgcggctagcgagacgctggcgtacagcagtgca
actcaaacacaccaccgcaccacaaggctgcggaatcttgtaaaccgtagacgtacgggt
c
>contig300875 length=241 numreads=3
atcaggcagaggacgagaCAAGATGACACGGACGCcGTCGCCATCCATGGACATGCCCAC
GgCGtCcATGTCGTCCTCGTCCTcggcttgcgctgccgcccaggtcccgaaggtgtagcc
agcgaaaaccatggaggtgccgtcgattccggtcgccactccttcgaagctttcgtcgta
cggtgtcccatcctgcacatataatgccattttcagcccccgacacgtgtgcaGCgcggg
T
>contig300892 length=236 numreads=3
atcaggcagaggacgagactaatgagctggtaacgtggacagctctctcgatattCcaGC
GACACCCTATTTGTCGAaGTGCTGTCCaaGTTACCAGCTTCCTTCAGGGTTCGGGGAAat
tcctgtgacgtcgaactgctccttttcttgtctcgaacagttcttgtcttccaccgcgat
cctattgtgaagtgctgcacaagttaccagctctcttcagggtccggggaaatgtc
>contig300896 length=214 numreads=2
atcaggcagaggacgagacaaggtcgcaaatgataaatctgtcaaacccaagattttctc
tgagggagaccttgttttgctctatgatcaggataaggcgcctttaggacctaggaagtt
caagtcgatgtggattggtccatatatagtttctagggtattgaaaagggtgcatacgag
ttgacggactacaaaggaataaagttagtgtgtg
>contig300898 length=241 numreads=2
atcaggcagaggacgagacaaaggctagcgaattgaacaagtgatgttcaattcgctatg
cctaggtcgctgatccttctgattcgagtaatcacagatggacaaaatgcaaacggcaaa
taaatagtgtcttgcagttgcgtcggattttaaagttgctcctactgttccgccccaatc
ctattgttcttgtcttcgcaattaaaaagtccctaaacctgaaacctaaaaattgtctcg
t
>contig300899 length=234 numreads=2
aaGCGGAAGAAAACAAtCAAGCATtGTCCTAGTGTGAAGAATGTTTGTGTTTAAAAGCAt
GAGCTATTTGgATTTATTTTTtAAATGTTTACACTATTTAGTATGATCTCTTTGAATTTT
CAaCGTTCTGCTTATTTACGATAACGATGATGTAATTCACTTCTTTTAAGAATGCATATT
GTCTTTTATTTTTAAAngTCGGAAAAGAAaTAATCTGAAGCTGTTCTCATATAg
>contig300904 length=241 numreads=2
atcaggcagaggacgagagtaaggaGagaagggtggtggcactgtcaatgccatgtggcg
ttggccgacacgatggcggcgagatcctccctcccgcacacagcaaccgctctggacaac
acacaagtagtagcaccgaaacaatccacaacccttctctccttgcttccgtatgcgcct
atccacccgactgcgagaatgtgaaacatggctatccacgacGACCCTTTGCTCGTCTtc
t
>contig300913 length=232 numreads=2
taccttcaaacgaaggagcAGTGAATtgatTAAGTAGTAttcActaatatcaaaccggaa
accccttgatgtatatattacagaaatcaaacccacaaaaaccaacgaacaaaaattaaa
ataccgatactacgagctgctattcgaagtatacgaagtatctacgccaaaatgcaatgt
gccactcgttgaaatttccttttccacaatcttgtctcgtcctctgcctgat
>contig300914 length=241 numreads=2
atcaggcagaggacgagacaaGggctggagacaggccacccaggtcttccaccctcttca
aacgacccccaaggagggcgcaagctgcaaccataagaagggatccgaatggatccacgg
tgagcagcagcaaggtcgatgccctggtatcacagggggccgtgttgggcaacggagtga
gtgaaagtttggtgttgtattcatacatacgctctgttttgctctacaggcaaatatttc
c
>contig300931 length=241 numreads=2
atcaggcagaggacgagaCAAgggggggtcggtatctcaaaagaatataacgttttctca
ataaattgaagtttgtgatttcatacgacttccttaaagatatttgtttgatatcagata
tgatattatactaatttttggtatttgtgagagttatgaaaatacgaatgaggcataggt
gtaaatagttacaggtataaaatatcagtaaatattaaaggcatagaacaaaaaccttta
c
>contig300932 length=161 numreads=2
atcaggcagaggacgagaCAACTGttgctgagattAgttcgtcttttGAttttCAAaggc
gcaaacaagaggccggctacaaagcggagagagccagcggcgagtggcggcgggtggggt
atgaatgtgcggggggccccttgtctcgtcctctgcctgat
>contig300950 length=241 numreads=3
atcaggcagaggacgagacaaggctaaatggaagaagaaaaaatagtcagagaggaacta
gagaaactaggtattgaagatggaatctcagaagagttagagcaactgaacggaaaaaga
ttaactttacatgaaaaaggaacattgcctggtggaagggaaagcgctcaggaaaatcga
gaaatggaaaaagggacgtttccaaggcaggcaatggagggtgagCAGGAaTTACGGCAT
A
>contig300994 length=241 numreads=2
atatgaaaatccaaaatattttgtacttttacgttaagttattcgtgtcaaccaaacgcc
tgcgcgagtccttcaagagaaaccggggatacgctgtatgcattacaacactgcctgccg
tgaaaagtcttcacatcaggccgttcatagacttggacgctttcttccccagcatctctt
cccacggacacatccaccagttgtttgccttccagaccgggtaactatctgtgttgaccg
c
>contig301003 length=109 numreads=3
aGgAGgCGAaTtgCccGTGCAAAACGACAGCACTACAaTGTACCgCCACaagAACTCCTC
GAATTGTTtCAAaTGGTCTGCTTTTAttGCGGGCngaCCTGCATCCCCt
>contig301021 length=103 numreads=2
ttttATTGTTTtGTTGTGTTTGATTTTGATTTTgaTTTTCAAAaCTTAAGTGGGAagAAG
ATCATGCAAATGGATTTGGTATTTtAAAGTATGCGACTGGTGa
>contig301034 length=231 numreads=2
atcaggcagaggacgagacaacctaccaagtgaacAAATTGATTTgcgtccatcatccgc
actacctcattttcataacgattgacaacagcacttattgttttatctgttaatgaagct
tgaggtagtgcggatgatggacgcaaatcaatttgttcatttggtggttgcttttgcatt
tcaattttcgaattggaacatttcctgagattggattttgaattgttggaa
>contig301044 length=241 numreads=3
aatcaggccccaaaaaggatatcgaAaccaaTGgAAAAGCTGTGTTCGTCCAAGAACCtG
AGAGTTCTCCTGCTCCtGAAACCcGAGAAACAAATCCTTGGGgTGGAAAACGAAGCTTcG
TTGATGtatattgttcaagactgtttttttagttgttttttattctcttatccgtaattt
ttcaaggttttaaaagctaaatctgatactgctccaaagaattctgatcctgtcgatgaa
g
>contig301054 length=241 numreads=2
atcaggcagaggacgagacaaggggggggtatcAcgagaGCGCTCggaggtgtgtgtCAt
ttggtgtgtttggtgtggtttggttttttatcgaaatattgactgatgtcacgcgtttgt
caatcagcagtgtagcttatgcacacggctgaagtgtggctcatgcacacggctgaatac
tgcgggcgatttgatcggcccgcacaatttgacgcgGTCgcaagcaatgggtaaaaggga
t
>contig301058 length=227 numreads=2
atcaggcagaggacgagacaagtatgggtcctatccttgccaagttcattcgcaccaagg
tattgatttgattggctgcatttcgttgttgagtactgctgctcgcgcctctgcgtggct
aatactagttgatcttgctgtttgtggcgtgtagacgcgaatcactgctgtagtgctctg
aacttggcaaggataggacacatggccatggcggtggtagcaagcaa
>contig301071 length=200 numreads=2
ccATCGgTGTCGTTGCTgTTGCCGTTGCTGTTGCTGTCGTTGGGGTGTCGTTGTTCATGC
TGTTGATGCTGCTGTCATTCCCGTCGCCGTTGGGTGCTGTCTTCGTTGTTGCAGTTGTCG
TTATCGTTGTTGCTGTTGCTGTTGTTGTTGCTGTTGCCGTTGTTGCTGCTACAAAGTTGT
ATCGCGTATCATACGTtGTg
>contig301072 length=103 numreads=2
tCAGTtCCCTAGaCCATTTTCTAAaTGCAACatcttGCTCTCTGCCcAAAcGAAaTtGTT
TGtCAAATACTGTATTtCGATCTGTTATTCCTATCACATGCTg
>contig301087 length=150 numreads=2
gTGCTCtGACGTTTTTTtGGTCGGAaGAntaGnaCgCCatttttGAaTAAaGAAAAGGGG
CGGAAATGTCAAGAGGGGGCGAAaGAGAGAGACAGAGAGAGACAGTCAAACaTGAGGCTA
CAGCGGTGGATTTCGCAGCACTCCTncACA
>contig301101 length=208 numreads=4
aaaaTCAATTCcTCACGnTTTTATTGCCGTtCTTTTGAATTGTTCGGCGnGTTTAGGAAn
aaTTTAAGCGGCCAATACTTTTggATATTTGCTTCAGCGCAAATACCTGGAaGCActaca
cccttccaccataataatgggtcaactatttttcagttctataatgaaaatatgattcaa
gctcGcgctttatagcaatttgttcctt
>contig301116 length=121 numreads=2
cACCATTtGACgAaGCCAACCACTGTCGCCaTCCAGgCTGCATCGTTGTtCGCCCAAGCC
TGCTGAGACcGGTATTGTGGTAGTGTtGTCGCCACTGCTTTATTTGTTTGCATccTAGAT
t
>contig301117 length=241 numreads=2
atcaggcagaggacgagacaaaaacatacaaaatgtgaacatccatactactgtcccaga
acacacgctcgtacataggccacccacctctctccaagcgggatcagggcgagagacaaa
caacgataacaacccaacagcagcagcaacaacaacaacaacagaactacaacagcacca
acaacaacagcagtactcacgtcctccccagcccccccgggagttggtaatcttcccctc
t
>contig301118 length=223 numreads=2
atcaggCAGaggacgagaCAAGCAGAGGTACAGCCCGTGGCAGAGgccgacatgggcgaa
gggttgggttaaggtacccgacaaggttcacggcaagcggtgtgccactcgacacggcct
catggcgctgtttgtcctggccttcccctcggcggggatgggggtgaagcttattggggg
tatgaccaccttcggcatgacgatgaacagggatgggccggag
>contig301120 length=237 numreads=2
cactatttgttgttgaaacctgcgtttttggttaacctgtcaaatatgttttgatgcatg
tcgctctgcatgtgacacttgtagttctagatatgatatacgttttgcacgtcatcagca
gtcccagatacatattgtatgcatatatcgtaccgttgacaggcggaggaaccaacgcac
ccatcgatttgaaccgttcgtcgtcatggatcgatgtgggtcgtagggaatatccta
>contig301123 length=254 numreads=3
atcaggcagaggacgagaCAAGGAAaTGGAAAACGTCCTACGCAatgccagcaggcctgg
tcagagaggcatgtgccctttgtctgttatcgcgccccgatctgacacccgagaggtgtt
gtggttttcgagcgaacgtcaagcTGTTGGTCGCTACTTGATCGCCGAGCCATTACCAGC
GAGGTGCTGCGCTTACGTATGTGCTAAGgACGTTTtCCTTTTCCtCGTTATCGATCTCTG
CTAACCCAACCGtt
>contig301129 length=241 numreads=2
atcaggcagaggacgagaCAACATCGGAGCCTTGTCGACGTTGAGccagtaaccggcaag
gtgctccgaagggccatgagactgcaggtatggagcccaccgctttactaatactaaagt
atttccacccgtccccctaactctaattttggctaccagcttgaaacaactgtgtgttag
aaaaacactccatgcagttgcgtttaccctgtgtctcgccaggatgtttggatttagcgg
t
>contig301134 length=130 numreads=2
cAaCACtGgCAACGcAaTTTCTTGTCTCnctAGATGaTGAAAATgTCAtttCaaaTgTGa
gATCTAGCATCCTAGCGGCTGGcAACATACCAaTCTTCAAGgATGCTATggacATtGCAa
GaatCATCAt
>contig301144 length=156 numreads=1
tcgctgtggtttggtttggcgtgtgtctagctttcttttgcgcgcactgccaacagaagg
catttttgttttcgttttttcccgtgatgggagaagtgacgacgcttgctgctatttttt
ttattttagtcgtgggggcacggtattttttgtaaa
>contig301163 length=241 numreads=2
atcatcattaaagagacaaattttttgttgggtagacattaaccaccaccatcatcatca
tcatcattaaaaagaaaaagtatttaaactttttaaactttcaactaattttgatttaaa
ttcgacattttttttaaagtttgaataggcatcttcgtattaaagtgaatactttattta
tggctaaacacaaaagcaaaagaaatttgatttattaccttgatgttcgtattaaaatga
g
>contig301175 length=186 numreads=3
atcaggcagaggacgagaCTTAaggggtCgcGGCTGAaGCGGGTTtGAAGGGGCAGgATG
TAGAAGGGTTCGAGAACATAATCAGAGTCGTCGCATGTAAACAGACTGATGCGGTGGTGC
GTGAAaGTTtCGTGTGTGTCGTGTTTTCTTCGCGTCTATTgataataataccagtcttgc
accatt
>contig301179 length=241 numreads=3
atcaggcagaggacgagacaagaaggggaaaagagagtcaacgttaatttccaaaatcaa
caagcagagttggtgtacaaaggagaactaattgggatagaaaaattagatgacaaatgt
atgtaatcaaagcaccggtaagagaggtagcgtttctaacagatgttacgaatctggaga
aagctgaactatggcaccaacgacttgaatgccccaactaccaggATTTGAaGAAATTGG
T
>contig301199 length=225 numreads=3
CTGAAGAATTTGAATCTTGACAATtGTGATACGGCATGTAAAGACCCTAATCAGGAAGGT
GTACCAGCTtCATCAaCAGATGCTCCAATTtCTGATGACGAAAAaGAAAACGCaGCTACA
AGAAaTTtGTTTtCCcAAaTTACCATGATtATTtGTATGGCtATTTtaGCTGTGATTCAT
TAATGATGTAAAAATGTTAAAAAAACttCaTTGgTGATGTAAAAA
>contig301201 length=200 numreads=2
atcaggcagaggacgagactaatggaggtggaattgcaatgATTAtggtgacagcatttg
cattttcattttctctgtaccatgttcttaaaatagagtatgattcaaaaaagaaccgta
atgaggatagtacctcagccgcaacacctgaacacaatgacgcttagtagcatattcgat
gtttttttcatatccatttt
>contig301206 length=241 numreads=2
atcaggcagaggacgagactaaggggtaagtcttagttgtttcagcaaacctcggtgaaa
gttggctcccaagagctgaaacgggttgcacacagcagcagacaggtggtccaactcaga
tgtgatcgtgaggcatttctcgcgtccacagcaaatcaaagggtagaaaaagctttccgg
tggagggcatgacctgtttgaggtgcccgtgtactttggtggcacggcgaggtctatgtg
a
>contig301209 length=241 numreads=2
atcaggcagaggacgagacaaattaggcgtgtgtggatgaacttctccgtccatagttta
ctgcaacacacGccttttttgtttccggtaaaggtgcccgccaccgccgcctgtgtctcc
tctgtgagcaatgataagtatgccgggaccggatctctacatcatcagcccttccttgtg
gtctacaggtttgcctgccactcatcccatgtgttgtcgtgttggacagatttgccggcc
a
>contig301220 length=101 numreads=3
CAAATAGCTACGAGCTTTGTGAActGCAATtGGTCCGCTTtACTAGCGTCACACTTagaa
GTTTTCGCTTTCnttccGGGAAAAaTCTTtAACcGAaGAag
>contig301223 length=107 numreads=4
acaaaaaaaaactacatacacaccgaaacccatcctaCtacaTaattaacaagcaccaac
gttcaccccaaacaaaatCTTCCAACTTGTCTCGTCCTCTGCCTGAT
>contig301232 length=241 numreads=2
atcaggcagaggacgagaCaaCAGGGTGGCGGCGGCCGAATCGGCgttgacgaggctcgc
ggcgaggtacctcgtgagggagaccgtccgcgggaagatccccgaccccgtggggaactt
tcacgtgaggagactcggaagcttgtcgacgctgtcgggtggtcgttcgttatatcatct
atccgcacttgaggcaatactttccgccatagggcggcgGAtgtgcttcattcaacctag
t
>contig301233 length=241 numreads=4
atcaggcagaggacgagacaagagattggggtgggtgtttttccGtagtttacaccaatt
ggtatcctcacgtgtctctgcctctaaaacacaatatctcactccgaatactaccagacg
ggacgaagctgttgtacactagcagtcacggaccaccgaggctcccaattggtgcaaact
acggaaaaacacccaccccaatcgaaaactcttgtcaacaccgggtaaaaacgccttgga
t
>contig301242 length=144 numreads=2
aTGagTGgTtGTtGTTGAATCGGACTCTGGAGGgACCCCTTAgAAGAGAGgATGGGACGG
CCGGgCGGgaaggTCGGATTGATTGCCATTCTGGCTTATGGACGAgAGCAAGCGGgTccc
tccagagTCCGATTCAACaacaac
>contig301250 length=241 numreads=2
atcaggcagaggacgagactaagaggaatcgtcaccgagacgcaatcccgtgtttcctgc
gcgataccgttgtcaccgtagttgttgatgacgctgtcgctattgctggtgtccgatttg
tctctctgcttagaattgcgtctcggtgacgatccatgttggctcgttccggccggttca
tcgcccgccctgccgtacccatcctcgctgccgtcgacttccgagaaccgctgcggttgg
c
>contig301254 length=206 numreads=2
atcaggcagaggacgagaCAACCAATgCTAATACcaccAccaccaccaacaacgaccaca
agacttgcggagcggaagggtgggcttcggttgttgctgctgctgttgttgttgttggtg
gtggtggtggtattggcattggtattggtattggtattgttgttgttgttgttgttgttg
ttgtcgtcgtcgtcgtcagtattgtc
>contig301255 length=237 numreads=3
atcaggcagaggacgagacaaccaggagggttttggttacacgtccgggtaggtgatgtt
tgccacgacagtgaactacaataggcagcgcaagaacgacaaaaaacgaacgagcacgat
tagtcaagcgacacagcgtaaggactatgttgggggatgtgtcttcgtacagggagctgg
ttgtggaggtaggggccacacgtccgaacaaggttggtaactccttcatcttcacac
>contig301283 length=163 numreads=2
atcaggcagaggacgagaCAAGTTggggttTGTTTTCTTGCTCTGgtgttgggttcgtct
gcacggcggtacaacatattaagtattttgtatttgtattgaatagctactgtatgtaca
tttttttttgcgcccgtccgccggtggcgtactgaacggagat
>contig301288 length=99 numreads=2
gTTTGAaTTTCTGTTTGTCTCCAgcATATGACTCGTGGCTCCAGAGTCAAAGATCCATTC
GTGCGGCntcGCngTCTTTTTGGGAGATTTGTAATGCTT
>contig301306 length=131 numreads=2
atcaggcagaggacgagaAATTTAATGGTGTGTAAAGAGGTTGCTacttcgtatgatcac
ttctggttggttttcaagtcttcaagtacagtgcaggggacaacccccccctcctcttct
tcctcctttct
>contig301314 length=241 numreads=2
atcaggcagaggacgagaCAAcaaacggaatttcctttttttaccagaagtagcatactt
tgtttctttaccaaaaaatgaaatctcgattgcttgtctctaccatcatattgcgagcaa
gtttcgttgtagcattcatacaaactcgaaaatgcttagtggcttggaaggaccggttga
ccagtttgaaggcttaataccttaagaatcccctacacaatgaccaagtataaatttAtt
t
>contig301326 length=241 numreads=2
atcaggcagaggacgagactaagggtagttaatttatgctggccggcagcctctgcacga
attgctgtgtcgcatttcaagcgttcgggagaggagaggtttttgggacggggggcacat
caagtcaaactctctctctctatgctatttatttagcagagaaccagcagagaaaaatct
tagcgcggggaaggacgcgccagtctaccccagggggccaccgcgtgctcttcctcctgt
c
>contig301333 length=241 numreads=2
atcaggcagaggacgagacaaacgtgccaagcgaagtcGTCAAttctcggacttcatttt
tattcccctgcctgtggtacatgtttcttggctaaaacgggggtggtatcaatcattccg
cgagaaatgacgacttcgctcggcgcgttgtaagtccgcacggcgcttcttcctgacctt
gctgtagcccctggctgttcgttgttcgaattcgcgccgtgttgcttgttggggtggggt
t
>contig301344 length=228 numreads=3
gATgCCcTTTGCTGCTGTCACGtCGACTCGCACGTTGTTCTTGTTTTtGATTTTGGGATG
GCGGCACGCTGTGGTagtccaatagaaagtcgggttatagttcgtgtattccgatgtgaa
gtagctgcagtttttgtctttgatgattttttgggaaatatcgaaggttttcattaccca
aaaaaaaaaaaaaaaaaaaanaaaaaaaaaanaaaaaaaanaaaaaaa
>contig301357 length=209 numreads=2
gTTCaGTTAAAAGCGAAACAAAAATTAGTTTCAGTGACAGGCATTACGAAAACTAAATGT
GCAACAGTTTATCAGACACAAGCAGCAGCAATATATAAGCAAACAATAAGCTGTATAACT
GATTTGACGAGGCAGAAAGTGTCATCAGGCAATGATAAGGAaTTAAAAAGtGATCGTAAC
GAAAaCAAGGATGAATATACTACCATTGt
>contig301359 length=144 numreads=2
cAACATGAAAGCGCACcAAGATTCTGTAGCAACGGCAGATATTTAaTtCAAAAAaTtAAA
aaCTtAAAaTTTTTTtttATTCcTCTtGTATTATTCTTcACCTTTATCTGTtCAATTTGA
ATGCTTGGAAATACTTtCATTTAT
>contig301368 length=185 numreads=2
atcaggcagaggacgagaCAAGACGACGAAGATGATGATGATGATgatggtgatgatgac
gacgatgatgacaacgacgataatgatgacgatgatgatgatgatgatgttcatgttgat
tatgatgttaatgacaaagatgatgatgatgatgatgatgatgaggattatgatgacaat
gacga
>contig301377 length=198 numreads=3
aaaacctactgcttacacTACTACACGTcATTAcaaccaaCgCatgggatcgcttccctc
tcggccaataccacacctgacgctcggctattaccacattttctcctcctgcgggtcgcg
acttttttccatattgatggaagacgtttacgagctgaattcgtggtttcccccctcttg
tctcgtcctctgcctgat
>contig301385 length=241 numreads=2
atcaggcagaggacgagacgttcggggtttgtttttagtacgcgcggccgttctaagctg
ttgctgatggtgctgtttactatccgagtgctggtcgtgtgctcgtcatcactggcgctt
tagttgctgtagtagcggcggtgggtgtatgtggctgtggttgatgttgctgttacagtt
gtggttgatgttgttctgttacagttgtggttgatgttgttctgttacagttgtggttca
t
>contig301387 length=213 numreads=2
gtgtaaaagtcttgtttacagagactgaaaCTAGCGGATGTCAGAattgtacacactcaa
atttaggccgcgaaatcgaccatggacagcggtgtaatgtgtaagcgcaaactcgccacg
gttaggcgggcggagaaagacacaaaaagggtttcatcatcgcagctgttgctactttgg
tgaaacccccttttgtctcgtcctctgcctgat
>contig301389 length=197 numreads=3
atcaggcagaggacgagacaaGGgTGGGGACGGATAACTGAGGACACGACACCAGCTCGA
TTATCAGAGCGGcGCCCCGCCGCTATGTAGCTCTTAATTCCCCCGATCGCGGGCTCATTG
CGTAAaTCCgCGTCCGCGCACTGTTCCCTATCTCATCCGGTCTGCAATGCGGgAAATACG
GCAAGTCTTTCATTTTT
>contig301397 length=241 numreads=2
aatttacctaacaagaacAAGTATCATggtgcaagcaaccgtatggctgtttatcaaaaa
tggaattttctaaaacaaatatcagtatcgatggaaaataatgagccgctatgttttcgt
caacagacaaacaagccaactgaatttcaggagaaaaatttcaggagaaaatggatatta
caaaacgcttctggaatcattctaaagaagatgtaagagtcttttaatcaatcaaattct
a
>contig301399 length=118 numreads=2
ccATCaCATCATTTGCAaTTGCAaGGgTCGCAGGTACAGTtGtctCCgcACTtGCAACcG
CCGGAAGCACAGCACCCACTCTCTCCGGCAACGGTAGCAGAATCATCAAAATTCACca
>contig301410 length=241 numreads=2
atcaggcagaggacgagacttttaggaaatgaaccctgttgacggtgtgccttgtggctc
agcagtccgaaagaaagtaccccccccccgcagagtctggcgtgccgcaaacttcatcat
gcacgagtttcttgcacacgcgccgccctcgaaacaccgacgaccacatcgtccgccatg
cgccacggccggcaacgctggcgttcagcccctacaccgctcctctcaattgacgtttca
c
>contig301413 length=180 numreads=2
CCTTGCAAAACTtGGgTTGgATCTCGAAAAGGTtGAGCtGgAAAtaCTCGCTAGTTGCTT
TAAAGTAGGCAAAAAGGAaGGAGTTATTTCTTtGCGCcATTGAGAATAGTATCACGCATT
TCTCTGCTCACTACACaCATGTCACTTATATTCGTTCCTTTTTGATTTTTACCCTTtGCa
>contig301415 length=138 numreads=2
gCTCTGACTGTTAATCCCCTATTTACATATTACTATCGCAATGTACAACAATGCTATCAC
TCTGACTnagggTAAAtCACAGAAAATAGATGCTAAAATAAaTTAAACCTAAACACTATT
TCTTTTCTntGCCCTACt
>contig301438 length=199 numreads=2
aCAgAtCATTACACTCCAAATCTTCCAGTtGTTGTGCCAtCTTTTAAAAcGaTTAAAAAT
GTTGAATCTTTTTtCCCCCTTtGTGgAaTCAAAAATGTAGTtAGGTCTaGTCTATCTGTC
GaTCTGTCTGTCGATCTGTCtATCTGTCAATCTGTCTGTCTATTtGtCTGTCTATTtGtC
TGTCTATTTGtCTATCTAt
>contig301456 length=229 numreads=3
atcaggcagaggacgagactaagAgccagccAGACAGACAGAGACAGAGAGACAGAGACA
GAGAGACTGGAAGACaGGCAGAACGGTGGAAGCGGGAGCCAGntGCTGACAGTCCCGCCG
GTGGACAACACGTCAGCGACGgAGACACGAAAAACaTACTGTACGTTGAACCGGCATCAG
TACCTCACCCTGCAATGCCGCTCCCGATCACCACGACCTCaaCcTCttc
>contig301457 length=241 numreads=2
atcaggcagaggacgagacaacaaagcgtttcttCCCCCaacgtctgatcctacttgcgg
aatacgccccccttggttctctctcagcaccgtgttgtgcccggcacagacacatctctc
attgttcttatcaacgccttgtcttattcgtcgaacacgccctcttggttatctctcaac
accgtgttgtgcccggcaccgacacatactactcattgttcttatcaacgccttgtctta
t
>contig301462 length=223 numreads=3
caggcagaggacgagacaaaaaaggggagcccggtggtttAttcctcctctcaccttcca
ctaaacttgctatcgaacagtttttctgggcctcctattgaaccttctctgaatctgtat
gtttccctgcctgccgacgccctctcctttccgggtaccctcgtctgtctgcctgtctgt
cttgaatgtttctcgcgcgcatcgacgcacaggtgaccatcgt
>contig301463 length=168 numreads=2
aaaacGAaCATCATCGAACGTGAATGCGAATgtGGTTTCAAaTGAaCAAGCAATTCGTCG
gCTGTTGGAAaTAACGAGATCAAaaGTaTtGCGTTCAaGATGTAAAATTtCAGAaCAAAA
ATCATCTTCGTTGATGTCCTTGTTGACAaGATGTATCTCAAAAaGAAg
>contig301480 length=241 numreads=2
atcaggcagaggacgagaCAACAAgggtcgatgatctGGAcatgcaagaagaggacagtg
aggatatggaagtaagggagttggatctagatggaattgaaaaggctcgcaaagacccga
cagagggatatattccttctcaacaggtaacactctttcgggaagctatacttaaatcca
agatgacaaaacccttggagtgatgacgacaaacaagaaagatgcagatgggaaaagaaa
g
>contig301484 length=241 numreads=2
agtttaaattgcaatcgcttatcttattaaagtatatgcttagggttcagaataaaacca
agccgaaattgtagtcagtctgctgatgaatatacgattttgtcgaaggaagagttgttt
tctgtttttcattttgttgatggtttgtctattgccaagccatctacatttgagaaaact
gaaaaacaattcatccttcgattaacaaatgtgaaaagtatccccccctgttgtctcgtc
c
>contig301485 length=241 numreads=3
atcaggcagaggacgagaCAACGAGAATAGAGCGAAACACGACTAttaatacctcaaccc
cgtgatcatctacacttttgtcattttcttcgctgctctgtacatgtacacatgttcccc
acgtactatcgctcatcctgccccgcatgtcgacgtattaatagtcgtgtttcgctcttt
cctcgaagctccatcgtcctcgccccttgccttcttgcttctccctcgcaaaatcagtca
a
>contig301493 length=241 numreads=2
tgtcctttttttattttcattaTgattttaatcttcgCTCAtattcaaTTTTcttttatt
tgatgctgtgtggtctttataatataataacttttgaatttatttattgtttaaaagaga
ggagaaactgataaagagaaagactatgttttttaattcatttcacccttatcatgtatt
tcaccaacatcctcattaaacattaatttagaaccacgtaaaaatgcttctgaaggtgtt
g
>contig301494 length=219 numreads=2
tgccaactgctgtgtattattaattagcacatcatcaccaacaGTtagcgcgcgcgctgt
gacaacgctcaacatctcaaacgccatatgcagcaagacatttacactccaattcatcat
cttctccacaccatatgagagacaaccacaagaggaatgcccataattcccccgagacct
cactctcccccccctcttttgtctcgtcctctgcctgat
>contig301505 length=123 numreads=2
cACTGTCCTCGATCATTGAAAAAaGTTCCTATTtCGAGTTTACTAAAGCTGCCAATGAAA
TCAaTAAGATCAATCcAAAATGCTGAAGCGCCTATTTCACCAGgCTTTAATTTTtGGTAC
Atc
>contig301506 length=241 numreads=2
aaatctaactaaactccaaaaggttaatagtaaatataaaaatgtttttgtttttaaatg
cactctttttaatgcatagttgtttgaatatgtatatgtatatgtatatatattgaaatt
caacatgtcagcttgtgcgtatataatgtgtttttgttttttttacaatgaacttctagc
atcagatgttgtctaataaaaatggacatccccaataggataaaaatataaaaaaaaaaa
a
>contig301518 length=109 numreads=2
cGTGTcGTATGATcGCaGTCgTTTCTCTtCCTCCTtCTGCTTCCGAgCATtCTtCtCTtC
GAGTtCTTtCTtCTTtCTCAaGGCTTTTTGCTCTCTGCGgTGTTCcTTc
>contig301528 length=241 numreads=2
atcaggcagaggacgagacaattgacacggTatcattcggtttgaaggcgtagtagtgtg
ccccagcgtttgctggtcggacctgatctgcattgcatattggctcctccgcctgtgaga
tgtcttgtgatgtgcatgacggggcgagttccggacacataacaagccttagacaaaccg
aatgataccgggttcaatatcttcgcctctggcctgtctagttgtgtgtgtcctggccgg
g
>contig301532 length=241 numreads=2
atcaggcagaggacgagacaagcccGatccatcCACAACACATGAcgcacgtataacacc
acaccccgccgaactcggagacgaccttcgcgatgcgccccattttcccttcaagcggcg
gggggcggcggcaggccgccaaaaattctcgaagacgcatccacacattccttcggaagc
tgtagcccttggaggagcggcaccgcagaatcgatcgtgacccccacccccatccatcca
t
>contig301535 length=241 numreads=3
atcaggcagaggacgagaCAACGAgacGaagtAcaattggGacagctcggaaaaaatgca
acttgttgggcccAAGCCTCGGCGTGtAaTtGGCGCCTAGAAGGTGACATGGGCTCCAGc
GAaCAtGGGTtGTTTtCATGGGCATGCATGGTCCACGTTTAACGcccccctgatgaaatt
gtctttttttgtttgcgcgcttacatgtacctgtgatcctcaaaacagcctttttcttgc
t
>contig301538 length=241 numreads=2
atcaggcagaggacgagaCAAAttgaaacgagggagggaggggaGaatcttccccgcctg
cagaaaaaactaaccgacaggctgggaagatcctcccctccctccctcttttcaatttat
cctcacaatgcgcttgcggtctgcacgtgacgggaacctcgaggccgaacatgacgcatt
cgccagttagagtaacggcgccctacatccaatagtgtggatattgccgtcgctgtcgtt
g
>contig301540 length=140 numreads=2
tCAGATGAATAACATTTTGCTGACGCATTTCCAGTtACATTtCGTAACATTGGAATAAAT
TTTTCACcTGATGTTTGTTGTGCTCGAaTtGAaTGTTCATGTTGAGATGAGTGTCCTATt
GTtATattttGtgtttgtGT
>contig301576 length=241 numreads=2
atcaggcagaggacgagacaacggggagacagatgaagattcaagtattacaaactgtca
agatttgtctgatgcgtaaatctccaactaacgctacatttagagtattttaatgtacta
ctttcatattgtatagacgaaaacaatttgccttcgaaatgttacacatttcagttggaa
gtttatctgcacctattctattttagaaaagtaaatgagcaagtgaaatatctgtaattc
a
>contig301581 length=241 numreads=3
atcaggcagaggacgagactaaagggggttaggtgatgaggttgttggggactgtgtagg
tctgacgatgcatgaagtatgccactcgaacacaagtggttggacgccttggcttggtgg
acggggcggcttagatgagacgttgggaacgagtcggcacttgtaaccctagataattac
catgaccattggttggagtatctaacgggttgttgcTGTGATGatgTGTCacgCGTGGac
g
>contig301587 length=241 numreads=2
atcaggcagaggacgagacaacaaagggaagaggtcGtcccgccccggccaactgctcag
tcagcagcacctacctgctgacaacgcgaaaaaaacgggtgggggtatcaaaatcaacac
atgcgacaaaattgcaattgtatttcatttccttcggagacactaataagcttgctttgg
gttttaaattgttctgtttttcatggatggcaaccatatataatagcagggtgcgtcatc
t
>contig301595 length=241 numreads=2
atcaggcagaggacgagaCAAGCGAGAGGCGAGGAGAGAAAGGATagggtcactgaacgc
gcggtacatgcgttcagtgaccctgacagttcgaggtggcaacagtcgcacaaGaagaac
accaatatacttctacacgataacgcggcaaacacacacgtgctaacgaggcaagggggg
gggggagggcgggaagagccaggggccggcagcgtaGTGTCCAcgagcagctgaagcctt
c
>contig301624 length=241 numreads=2
atcaggcagaggacgagaCAACAGGACGgaacaaataattaacaatgcatgcgAAAtgca
acgcaagaccgcgccgcctgatggtaacatgaaatggtacgcattttttattaccgcaat
tacaatttggttttaaatctttagtgaaatagtgtgcacatcatctagcattgttaatta
tttgttccgtccgtgtcctctcaagtcaggcgttcgtgttgtagtctataggcagtaatt
c
>contig301648 length=241 numreads=3
atcaggcagaggacgagattaggggcgaccttgaGTCCGCATCCCatctaggatagaaca
cacacgtcacacaggtagatcccaagacacacacgcttgctaatcggtgcgtgccggatc
atttggcggcgaatgctccgcctccacgtttcgcgacatgtcgacattgcgaagaagtcc
tttcatgagggcgctaccgctgttcgcgtggttgagctttattttcggCtcacCGCGGCG
G
>contig301657 length=241 numreads=2
gttccgagatgaggggtcggcagtagtttctatcagggacgagtgtcagagacaacgaag
ggctacagagccacattattcgtatccgcctccccgtcgccccacaccttctttgtcagc
gatcagtgtcgaactgtcggaagttctacccatcgaagaagcgtacgctaccggagagca
cgccggcttgtcggcgtcctccatcgaggatttctatgggggcgaagaccctatcgacgg
g
>contig301675 length=224 numreads=2
atcaggcagaggacgagactaattcgtcaggcagatgcgttaggagtaccacgagcaatg
aggcaagcaagcaaagtgaatttcttgctctccatccctcgttgtgagtaagtgagtgag
taagtgagtgagtgagtgagtgagtgagtgagtgagtgaacatggactcttctgttcact
cgcatgcgttgcaaaatgcctaaaagcggcggagacgaacgttg
>contig301694 length=241 numreads=2
atcaggcagaggacgagaCAACGCTTGGTGAACACGCACCGCAAAgccgacatgcgcgac
caagccgtttctccggccggcgccccgatccttgcgctgcgtgttcatcaagccgtttcc
ctgtccctgcgccattttcacagcgtaactattgctcattccggtcgtcgggcgtatagt
agcaatcgcctgatgattatctcaatacttcttgatttcagttccggatcttttctattg
g
>contig301704 length=216 numreads=2
atcaggcagaggacgagactaattgtgggctcgatCTCAGAAGTGacaccttctgccatt
gcaattacttttacaaatgatacataacctcacagaaggactacccgttccaggaatagc
cactgtcaattgtacgttgctctcagtagaaccatctgccgggacaacctctttcttgtc
aaccctgatcgcctcgtcaacaacgcatgaagtccc
>contig301709 length=241 numreads=2
ttacgatatttacgtactTCGActacacctatacttccgccaaggagctggtttcttgaa
ctttcttctactggtaaacactggcaaattatcacttgaactgacaagcaaagtttgaac
acccatggcgaatctaccatgacgtttgcaacagtaagcgtgggtagtaaaattgaccac
tttaacagtgcattttctttttgttgcccacgaaaagcgcaaacaggtaaaggcattcac
a
>contig301710 length=190 numreads=2
tttAATaTAAaTTCAaCTGAGCACcTTGGACAATTATCCAAaCATTCACAATCCTAAAAG
AAGCAAAAAAATGAGTTTGATATTTTTGTTGTTGTtGTtGCTTTTtCTtACCCTtGAATA
CATAAAAATTTtGAGAGGTTCTGtCGATCTtAAAGGAATaaGaCCCAAACGATGAGAAAG
AAATTCGTCa
>contig301713 length=241 numreads=2
atcaggcagaggacgagacaaaagggttagcgagatagatagagaagaggggtcgatggg
acaccttgaatcacgttttgttgtggtggcaacacgagtttgaaaaaaaaaaagcgtaat
cgtgttgttccgagagagagggaaaaggggagtgagcgagagagtgagggagtgagagag
agagcgagaggtaagagtccaggaaaactcgttgacaaggccatctacggcagtgaccta
c
>contig301716 length=235 numreads=2
AaCATCGATTTTtGaTAAGAAAGAGGCTtATATGAgataGTTGGTTGAGAATACACGAAT
TcTCAattCAatAgTTGGAAAGTCATtAAAACAAGTTTCATATtGTTTTTCTTTTTTTTT
TAtCTTTACATGAaGATTTCTAGAGGAGGTATAaGCAAaGTAaGGAAGAAACAAAAAATT
taCTACATTTttACcTTTTTTtAGgTTTTgAaCATTtAcATTTCATTTtAgAAta
>contig301724 length=241 numreads=2
gcttggacgttgtgacctgcccacgtttcctgtgttctccaatgActcagggtGtctggg
atcccctcgtcggggattaagtcaagcgcaaaactatcgaacgtacgaagacgatagcgt
tcggcagccaacgcgacaaccagatttgagcccaagattgacaaccgctgaagtttcgaa
ggtacctggatgagggggcacctacgacaaagtatntagtgtacgtacggtaccgtaacg
t
>contig301735 length=238 numreads=3
atcaggcagaggacgagactaacctaggagaggcaaggaaaggaagacatagtctacatt
tagattggatgtttacacggtattcgagggcGaccatgcagagagcaaagtctgcctggt
cactgctgtcataccagcaggccagctgttcccagtgctaacgtcgtctacgtttcatgg
ttgttatctattcctcatctgctcaatatatatgcaccattttttcngcttaattgta
>contig301736 length=149 numreads=3
atcaggcagaggacgagactaaggcgAGGAGACGtGGTTGTTGGTGGAaCACGCCTATGT
CGaGAGGTTTTtGtGTCGTTGGCGTAGAtGTTGGCCATGCAGGgAgTtGcTCTGAATGAG
CGAAGCGGCCAGCCCacTTCACGAGCCAg
>contig301737 length=240 numreads=2
ttacggatcacaagtctcacattttttttgttaactaacaattgaagaccatggagtcaa
ctttattggccaagctacaaattcaacagaaacgttgtgagctttcttgtgattcaatat
caaactgagaagttcacataaacgcaccatattatcactccaaattcacttcatatcaat
cttttgattgtattaaaatgtcagatgaccgacaaatttgaaaacaatccttagttttac
>contig301740 length=122 numreads=2
atcaggcagaggacgagaCaagatTGAAGcggtgGATGtacctctctctccctctctctc
cggcctctccgtgatgttccagttcatttccgcccgtccttgtctcggtcctctgcctga
gt
>contig301753 length=222 numreads=2
atcaggcagaggacgagactaattccacacgatgccgctGAAgCAgatcgcgatcaggtt
acctgtggtcgttggtgtcacccgggtttCagcacgtattgtccaaatatacaagtacat
aaaaaaaagcacaggcaagactatactatatataaccaaccgttcgagatacaacaacca
cagcagtggaaggggacggtgtcaagggccaacaaaacagag
>contig301754 length=178 numreads=3
atcaggcagaggacgagatcaggtcgctgttgtTCGACacGAagcactcgatctcacacg
cgacgaagtacgaggctccccctcggacggacatggctccgctcccgatgcaccagtatg
agtacgaggtgcgtggtctGGTntGTTGTTGTTGTTGGTGGTGGTGGTGGTGTTGGTg
>contig301766 length=105 numreads=2
gACAAggTTncgaTATTtCCAGACACAACAGTTGtCGAaTCCGAaTTTTCTGTACtGAAG
GGTGAAAAaGGGaTCATTCAAGCCAAATTTtatAGACATtAaGCt
>contig301769 length=351 numreads=3
atGTTtCACTTCacAGCcTTTACAaGGTTACAAAAACATTGTTTtCAaTTtAGGGTACTC
AGTTTTATTAGGGTTTTTtATCCcTAAAACTTGATTTTCGtCTATAGTTACGCCctttta
ctaaactaatacctaGgTAtCCGTCTAaTGCTTTATTGGTGTGTTTATTTTTTATTAAAA
AaTTCGTATACTAACTGTTTATTTACTttttAGCTTtAACTTTtGGCTTTTTAATTAGTA
tAAAAGATCGAGATCGTcGGTTTATTAAAAaGTGTTTtCTGCGATtACGGGgCTTTGTAG
AAatAACATAaCTTaCTTTACTAGAAACGTTAaCCATGTCTCCTTTTTTta
>contig301772 length=216 numreads=4
actaggTTCTTGGtCTTCAgTCATCAaCACTGCTACCTGATCttcAAgCATCAACACttC
CAtCTGGTaCTcAAGCATCAACaCTgctacctgatcttcaagcaccaacactgctacctg
tcctctaagcatcatcactgctccaggttctcgtgtgtcttcactgcttccaggtCTTCA
AGTGTCtCTCTGCTTCCAGATCTTCAaGTGTCTTCt
>contig301782 length=185 numreads=4
ggcGGCACTTtcAaCcAaCACGAcGCCCcAATGAAGACcTCTCCAAaGAaCcacACAGca
aTTtGGCAACgCGCnaaaatcaCTCCGCcACAAaCATgTAGATAGgAAaGTGACGCACAG
GAGCCGAGCGACCAngAaGAaGTCCGTtcgAAtCaggncancctGATcGACGGACAAaCC
GaCCg
>contig301796 length=231 numreads=3
AAAAACGGgTACATTTTTAATTacAGGGCACAAggAATGCTTtCCTTCACATATTTTtAT
AAAATcGACcATACCAGTACCTATATGCCGATAATtGAATAAAAGGTTTtCTGAaGATCC
TATATAGTATACATTCGAATTAATCACGCCCttAaTtGTAAATTTAACGTtgCATTTtct
GATGCAGTTAAGCAGCCGaCAaTTAAaTAaGcTtCAgCgCtAttgtcTcgT
>contig301811 length=240 numreads=4
atcaggcagaggacgagacaaattggggcaaaaaagaatctcaCAGCTCTCGCCcTTGCC
ACGTTTtCTtCGAACTGTTGAGATtCTTTTTtGCACCAATTAGCTCGCGCTTtGTTTTTC
CTtGAaTTCcGTTgtcttgtgcgacacgtgtacccatgtcttgccacgagaaaaaaccga
cgaaacgaagcccaaaaacatgttacatctgaaccccatcactgggattcAtcttcgagt
>contig301813 length=227 numreads=2
atcaggcagaggacgagaCAAGCAGTGAAAACACAATAACACACAtgtctcgcctttagt
cacagctgtgttgttcattctgccttcgacagattgagggaggcacgcatgtatataggc
tagcacgcgggcaagcgtatgatgcgagccacgccaacactacacacacacacacccgac
acatccgcacgcaagagctttttagctgttctacaccgcgagaaacg
>contig301820 length=241 numreads=2
atcaggcagaggacgagactaagtttttgggttatttgggttttgattgcttttcacctg
atcagttttctcccagcttagggtttgtcatatgttgttctttgttccatatgcacacgg
catgactgagatgaatgaatagatgttagaattatttaacttaagtgtaaattaaaatct
cttttgagattactcagagcgaagctttgaccacattttaattttcttatgcaggataca
a
>contig301821 length=241 numreads=2
atcaggcagaggacgagacggggtagtccaatgttggctaaaaagtcagcctttccacca
ttaacattgaacttggcttgttcaccaaactcacctcctccacatcttggtggtttaaca
tattaaagttttgattttgcttctttgaggaagcaccttctcattttattgcttcatctt
taccctccctaaaggtcttcctctctttatgaaactcaatAGataaggcataatgaaTtt
g
>contig301832 length=241 numreads=2
atcaggcagaggacgagacaaaaacaggaaagttattgaaccttaactcttgatatctag
tttttattagattgaacaaataacgtctcgttggcgtcaaacagccgacgtttcacatca
caaccaggaagcatccgtcgaaaaagcacacgagaggggggaaaattcgcatgaatcgga
agagtacatgtagaagagaaatgacacttgtgtcttcggagaggtcgcttcacgtacaga
a
>contig301840 length=235 numreads=2
atcaggcagaggacgagaCAAAACaaagcgtagggaaagtgcacgagcaatcgacaagag
tggcagtgctcaatggcggtgttgtacaccggcttgcttgcgaccgagtcaacatggcgg
gtttaacatatttactggcatgcctcttacagcagtataggagattgatcaataacttga
ctgccggcatcccagcttgtctcaatgagtgcaaggcttacaagtgaccagacta
>contig301848 length=164 numreads=2
aaTTtGAATTtGTCcTTTATTTCTCTCCtCAAGTTTCTGAAGCCAtATATTTGAGTTTTc
TTGCAATTCGTTTTTTtATtATTTACTTCTTCCAAaaTTGAGCTTCAATcTGCTCAAATT
TTGCATTTTTTTGtCGCTTAAaGTTTTTtGTCGTTtCGTCATCg
>contig301861 length=241 numreads=2
atcaggcagaggacgagaCAAGAGAGGgctagaaaggctgccaagctggaggcgatgcag
aagaagatagacgccttgaaggctagaagaaagacttcctagaacgtacccagactctgg
catgtacaatcggtcttggtacccagcacttcagccctgcgggacatccagcagttactt
tgtactagtgtttggttgtggtggtcgtgaacgagacGCACGTCAGTCacaaGTgactgg
t
>contig301868 length=241 numreads=3
atcaggcagaggacgagacaaggCACngCAGgACGGTGtCGggAATCtCACCAATTGCnC
TCGGACCGTGGAAGACGTGgAGGCTGTCATGgCCGGCAGGATAaCCAaCCgCAaCCAGCt
CTTCAAGAAGTGCTACACGGACGCCTGAGCGGgaGGGGAAaGCGCGaGGGCGTCGCCCAC
GTGCAGGTCGATTTTCGCGGgAGAaCTGGAGAGTCTGGCCGGTgTGTGCggcttttggac
g
>contig301872 length=257 numreads=5
atcaggcagaggacgagactaaggtaagcgtnaannnnnnnnntnnnannnnnnnngnnn
nncnnnnnannnnntnngnnnncnnnnnnannnntnggnnncnggggnntnnnnannnnn
nntnntngnannnnnnannttnnttnncnnntnnnnnnnnaannnntnnnnnnnggnnnn
cnnngnnngnnnnnanntnnnnnnnngnnnnnnnnannnttttttnnnnnngggnannnn
tnnnnngncntnnannn
>contig301891 length=340 numreads=4
atcaggcagaggacgagaaagttagtcgaaaCgctccgttCtatcagccgcgagcgtgaa
cgggcgctcaacggtgtggggtcggtcgtgtgaaTGGAAgAAaTGcACAaCGCGCATTGT
GTGACCATTCTCtGTTtCAGACGCGCGAAAGGAaGGAaTTtCATCGacTcAaCGAAAAAA
aTCACCTCGTCTTCtaGTACGGTGTACGCTGAtCTGTTGCCcGCGGTtCCTCCACGGATG
CAGAaTATCggCCCTCaatgtcagccgacctactgatgaccacgattgaagaagtttggt
acaaagacactccgcctcnttgtctcgtcctctgcctgat
>contig301905 length=241 numreads=2
atcaggcagaggacgagaaaggggtacgtagcggcGtcgtgTCCGgtggatatgtactca
agagttgtcgagcactccatccagctcatggaaaaatatcttcggctgctgtgggtttag
aagaacgcgtactacaacaatgcgtacttacgttgtactacagtagcctttcagtgatca
taatcaaaggtgatttatgaatagacgcatgttgtaaatgcacgcaggatttgtcgaggt
g
>contig301910 length=96 numreads=2
atcaggcagaggacgagaCAAGGGgGacggcgactgagaCggtGAagaggagagacacag
cgcgcatggccacacatgcctcgtcctctgcctgat
>contig301914 length=115 numreads=2
AtCAACgTTTtCCGTtGGAAATTGCTTCAGAAAAaaGgTCAAGaCgAaGgTCAAAGaGTC
CACCTAAACGTaTTGatACTCGaTCTCCaccAAGAaCGAaTCGAAaGCGntcACa
>contig301922 length=235 numreads=2
atcaggcagaggacgagacaagattgagtgggaaaccaatgaatctgtctgtttcgatgt
gcgttttcttgcccctattgcgcatggctgagtgggaaccccacaaatcccttgtcgagg
ggttccgtcacatgatgtttgggggcgcctccgtgaaatatttttgagtcatacattccc
taacagcatgcgattgatctcagtccagctgcatggtgctgcggttgagctgata
>contig301923 length=229 numreads=2
aggtcacctcggcctcgccgagatttttttctttttctgtcgtcgcggtctcggcaacac
ctcggtatggtcgtgggagtaccagggccgctaccaagacggcacgttatcgcccgggct
gacgggagacgagacgagcgacagcttctccccctgcaactcgacgccttttgctacacc
aacgcctgatgggggagaagctagtcacttgtctcgtcctctgcctgat
>contig301934 length=241 numreads=3
atcaggcagaggacgagacAAGCAggcccAGCACCTGTAGCCTCTGAAAAaTCTTCAGCT
AATCCTGAGAATTTTAGTGgTGAaGATTACTACCgCCCAGCAAACTTCCCtACAAACGCT
TCTCCTGGATATTAAAGAGTATCTTCAAaTGTTGATAAACATCAAAACCACAttcatatg
aatgtctcttctttgtgtaaaaacctcttcaatgtactatttttttatcttttcaattta
a
>contig301939 length=241 numreads=2
atcaggcagaggacgagacaaggtggggtggcgaagtctGCGGTTcggtttcgtatgtgg
gcgtgtgaatactttctcgtgcacacgagcgcaacttcacggctcgacccgtgtgcgctt
ctgtacgtgttgttggagttggaatgagtttgaggaggtacatagaatctcgacattgat
accatcgggtacagtgtggtcgagcgtcctattgctaatgttgagaacatatgtgccggg
t
>contig301947 length=241 numreads=2
atcaggcagaggacgagactaagggtgggggggtagggggcacatgaagctctacccacc
ccgccatttggatggtcgtgtcttcattttgcgatcgattttgttacagcgcggaaaaat
gcctccgccggtgggttcggatgatgcctagggacagcgagtggcagcgtttcgcggtcg
ctgtgctggtggagcgtggaggtagggtttggtggtgggtgtgcggaaacggatagacgc
c
>contig301948 length=241 numreads=2
atcaggcagaggacgagaCAAAGGACgGGTatTCAtcgggctgcagttcatcgctgatgg
gaagagcggggagaacggtggcatgacggcagcttccgtaagcgatggcgctggcacagt
ctccaggcggAggcgatacttgttctcggaagtgcggcaggggcgggagcttcggcatac
gcacgccgagtctgaccgtccagtcgtgcacgtggagatgttggggtcgggggcgagagg
g
>contig301965 length=241 numreads=2
atcaggcagaggacgagacaaaacagggtagagcgatcatctgcacaaggttagtcagac
tacaaccaccttgttatcctagcatccttgcgaagtttgatcgctctacctgggttagtt
tttgtatttttggcagtgtgttttactgtgttggccttatggttgtatgagctagcttcg
ttcggcgcgaagcccattgctttgaagtgcaccaccggacagcagtgatttccgtcaagc
c
>contig301972 length=241 numreads=2
atcaggcagaggacgagactaattcttggaGtagtaGCATTAATtaaaatcaatctttta
tatcgtagacagaaaccttcggatgacaaacagccaaattagattatatataagtaagaa
tacaatgattaggaattgattggttatgagaacttcccaatatcaatttagtggttaata
aatccttttttgtttttcttaatcttccttagaactcGctctCgtacGttatagccaaat
t
>contig301976 length=191 numreads=2
AAGTGAaGTTTGaTGAGCTAAaGgAAAaaTCATtGaCAaGAaCAGCcTTTAAaTTTGtCT
AAaGATGAaTTTGAAAaCCAATACTtATGTGAAATtAAAGTGACAaTCGAGGAGAATATT
TGAAcACAgAATTAaGCGAAAtACTTACAGAATCTGGAaTTTTtGGTGATTTAAGCATAG
CtCGAaCTcTa
>contig301979 length=241 numreads=2
atcaggcagaggacgagacaagaaaCggctatcGgcggctatcaaaaacagaccatgtgc
ttggactgtgcggtgggaggagagggcgagttatttgcacccctcctttaccgcagtgat
actgcaccatcagaagtacgcagagtacggtacacgagtcaacaacaaagacggccgtct
ggatggggaggaggttgctgcactcgcacggatcacacggatcaagtacagaaaacngca
t
>contig301983 length=238 numreads=2
tAAATCCTGAcATGAtAGAATTaaCTATAATATCAGTCCTGTAgATTATTGAACATATTA
aTGTTATTGgTCTATTGTCAGGACTATAcATAAAGTCtGTTTtATTGTTAAAGTCcGATA
TTTCAGAaGTtACACAGAAGAACcACCATTAGTGgATGTAaGCTGTTAAATacGGGAAAC
GGGGaTAATAACTGaCCTtGAAAGTTAGTTCTCGTTCTCGTTCTCGTTCTCgTTCtCG
>contig301996 length=241 numreads=2
atcaggcagaggacgagaCAAGAAGAGGGcacagtAGaaaacagattgtttttggggtta
tttgttacttGGcgctttttgcacgaataccttcgaagcgatgtgtgtacgtgtttgtgg
tacatcgatgcgtgttactcaccgagctcgtttttctcgacgtttcaggggatgggagcg
actgccggacgtattgctacgctggttgatgatgtagCtcgggatgtagataCCGtttgt
a
>contig302006 length=180 numreads=2
atcaggcagaggacgagacaagcagaccaactgcgacgtgctttgcgtataacgtgcgtt
gccttgccttccgcgcaaaacgggcgcctaccgagacaacgttcggcagtcttgacggaa
tgcttcagaagaagacgacatcgattagtccatagattagaacccgcttctaagagtcgt
>contig302011 length=241 numreads=2
atcaggcagaggacgagacaaggggggattttttctgtgatgcgccaccgtatttggtcc
tatttccccctgcaccggcggtaatgctcgtttctttaccgctggtcgtattcaaaatat
cgagagtccgcgtcgtttcgtgtgaaaaacaccatcgtcacgcatcacagaaaaaatccc
cccccttgcactacccttaactcgcctcttcttctcccctccccgccgccgccgccgccg
c
>contig302016 length=241 numreads=2
atcgctgtcatcgctgttttttctttcagcaccgggtccgaacttgtccctgtggatgac
ggcacatgaacgttgattgagcaagacattcgatagggctcaactgttccaatgcaaggg
gggggggctacccctgtccgacacttgtccgaattgccgcggatactcaccttttcaccc
ctcggtctctctgtctctctctgtctctctctctctctgcgtctacttgtctcgtcctct
g
>contig302020 length=230 numreads=2
ctgtttcagattctttaaatcaggtttcggagacccaaatcaaataatagcattaaaata
ttaacgagctactttcattcattttattcaatgaactctattttcttttaaaatctgaat
tgaaatttatgagcccttcttatattaattctaatcaacaaacttcaaccaccctcttcg
atttttttgatgaggttttgcttccccgcttgtctcgtcctctgcctgat
>contig302033 length=241 numreads=2
atcaggcagaggacgagacaatttggtatgggaaCGCAGACACTCgtgcagaaaagaaca
gtttcttgatcagcgacgaccgcattgatcatttgaaacgtctgctttgagatcaggaac
gcctgtgttgaacttttagaacgccatgttttttattcaccttgaacgcatattttgttg
tttgggaaatgcctggttttacgcggtatttaggctgttgtttagaaccgaaacgcctga
a
>contig302038 length=216 numreads=2
ATCaGGCAGAGGACGAGACGAAAAGAACTAACAGCAAAAaCAACATCATtAaCAaCAaCA
GTAaCAaCAACAGACCAGTAACACCACcACCACCACCAACAACAAcAacAaCAaCAaCAG
TAacAaCaGTAACAACAaCAAGATCCACcACAACCAGCAaCAACAACATCGTTtCGACTA
CcAATCAATgCTCTtCGAaCcTcnggagggcTCCcg
>contig302041 length=240 numreads=3
tGCTGACGaTGACAACCcGAAcAACAGAGTAGTACtGGCCtAGAGATGCcATtCAAAaCG
tGGTcggccgatctctttttgccatgcgtttaccacaggctcgttgcaggcgtccgcggc
gcctgcaacgttgtgctactcctgtagacctacctctgcgaattaagcatggctggtaaa
atcaacccacgtgggctgtggctgatggcatctctaggccagtactgtctgttgtctcgt
>contig302051 length=241 numreads=2
acgcactacagcagtatccCGGttttttttatttaggctatttgggtctacagagaagaa
cgtcacgacatcccttgcacttccacgcccaagagccttccttatcttcctttgcaaact
tgcaaacagaataatcacagaaatgcgtaccagggatgtgcagcagtagagactactgta
gcagcccacacacccgcacatcttggcacacgatgaatagcagggcaggtaaacgcgcgc
c
>contig302056 length=228 numreads=2
atcaggcagaggacgagacaaccacgccaaCAgTCAccaggtgcatgggtgaataataca
ctactccaggtgtttcgtcattcaccatagcattttcggtattcttctcctcgagctact
tctgtgccaaccccccatccatatacccctctcacatcacatgaatgatccctgaggcac
caaaaacctgtagcaagacacgtacgacacgagacacagtcacgagtg
>contig302061 length=200 numreads=2
aaaaaTTACTTTTTTTATTCaCTAGTAAATATtCTAAAaTtCATTATTCTGTCTtGCTCG
ACTAGGCcGGCGTCTTGGtGcGATAATATTTAGCATATCTGTGACTGTCTCATGGTTCTG
AATCTTCCCACTTgATTCTTGGTTCTTATTTCCTTGATGAGCATGCAATaGACCTCTTGA
TCCAATAaTTGGCTTCTCCg
>contig302065 length=158 numreads=2
atcaggcagaggacgagacaaaaagtggacgagtttcaatttgtttgaaatatttggtca
gcagtgaaaacaatctcactgaacaaaagatggtcaatgtgtggtgtgtcattcttttaa
ttgtatgagtttttattagctagttttgtcttgtcttc
>contig302091 length=240 numreads=3
atcaggcagaggacgagaCaaagggggactttgtatcaaacaaaaaagctatggaaattg
tgcaagatgcctttgataaacaagaagatgaagatgatgcgagtcgcaatgttgttgaat
acgcacgtgtctgtggtagtcaagacgacattagtGtGATTGTTGTTAGAtGtAAAAAAT
AAatcTATGctATtGATtAaTTGaTTTTGTTttACGAAatagAaTTTTTTTTAAAGTTtG
>contig302092 length=241 numreads=2
atcaggcagaggacgagacaagcgaaagggcagtgggcgtggggacgtggatgggtctga
agcgaggaaggcggtggaccgaggtggcgatttggcgagctcggtcacggttgaaccaca
aggagccggagggcttgtggtaccgtcggcgtctgaggagccgatctcaaagaccgaaac
cgctgatgtggtggaccttccgccactttggcttgccacctctcgtataatccttgcgcg
t
>contig302108 length=241 numreads=3
atcaggcagaggacgagacttaattatgaaggcttcaataattggctttgccgacgtttg
gtacacctctttagttgaacattcttttccaaatacatagttaaattggatcatttcttt
tccaactctatttgtatccgaaatatcaacaatagcattggcttcttgatttgatgtcca
tatttctgtagcaccctctgctttttcttttcatttaaaggccgaattcgaattgcgaca
g
>contig302113 length=123 numreads=2
AGGtAaCACTAaTATCGAaGATAACAATAATGGCGGAGaTAACGATAAtGTCGGAGATAA
CGATAATGTCGGAGATAACGATAATGTCGGAGATAACGATAACGTCGGAGATAACGATAA
TGt
>contig302114 length=241 numreads=3
atcaggcagaggacgagacaGAtAGGCTAGATtATATtATAGTTCTAATtGCATATCaGT
TATAGGTAAAATatccTTTTTATTTTAGATTTTTGTTCACTTCCATTTTAGCTAGCTACT
AGCCACTTTAACAAaTTAATaTATTTAAaTTCTTACtcAAAaCATTTTtATttaTTtATT
TATTTTtCTCcAAAataTattatcgctatttctacagtatctctctaattcaaaaatcag
a
>contig302115 length=241 numreads=2
ggcagaggacgagaagcggtttgtttatttttgcctcttcttcttcctccataagtttaa
ctattttcttgacttgagcacgatatgtgtttttgatattattaatcggtttctatgttt
tggatggaataaggtaaaagttttaaataatcattcacaagtagcagactgagaaacgaa
gcttaaaaagctatagagcgatatgttatttaattctttagatttccgtaagaatgaagt
c
>contig302128 length=241 numreads=2
atcaggcagaggacgagactaagcaatcagatgGAGGatggagtggaggggattacagag
cttgtcccctggcccatttcaccctgataaccgctgcggcccctagatccattcccctga
agatcaccatggccgttcttggatttcttatggaggggggtcgctgccagaccggctctg
ccttccctcaacggcccccagccctgtaactcccctccactccatcctccatctgactgc
c
>contig302136 length=241 numreads=2
atcaggcagaggacgagaCAACCAGAagatGCGGGAGTTCTTCGAcctccggttggggaa
cgtgaccatggatgaatatatgaagaaattcctggatttaacaagatacatgacctgtat
aagtgaagaaaagattaagattcagagatttctaagtgggttgccatccttctacaagga
tcgaattcaattcgatgaacctaagacgttggaagtggcaattagaaaggctaagcatat
g
>contig302138 length=241 numreads=2
atcaggcagaggacgagacaagtgggggatggacctctattattcataacattccatatt
ttcatttggatttctagttttgagcactctcacttgatctttttctttgcgtaggtttta
tatggtggccattatatttatgtccacactcataattttatttgtacgccttcacatcta
ttatcaccctacccctagttttttgcattggaacatccaactcacataagacatccatcc
c
>contig302144 length=237 numreads=3
ctttcgtttgcgttgccaGGTATACtatCGcacgaatGAATGTTGcccacgaccttcctg
caggccgaaacagtgattcattgcaaccgtcgtgccaggtcaacgtataacacggcggtg
ctccattttccgcgacatgaacaccgcgcatacgccaatgtcgtccgtggatgaagaaac
ggtgattctcgctacccagcaagggtttctacgagggcttctatctcaacaacagcg
>contig302147 length=241 numreads=2
atcaggcagaggacgagaCAActgcaGcggTacagCAGTactctagcatgtttttttgct
gctctgggatttagtcttaagcgcgttaactacttcaggtcgcccttggaacactaaatc
ccagagcagcaaaaaaacaatgctagagtactgctgtactgctgctgtaaggtcgtccgt
cgccctgaggcacgaagtcggggtgggctggggtcgttcgtaaccctaggaggcgtgcaa
a
>contig302151 length=212 numreads=2
atcaggcagaggacgagacaaagctatggcaagaggtgttcaggaaccagcggaaagatt
ttggtggcgttggcttcacatcaaaacccgttcttctcagtaccttctagcatccgtatc
ggtccatctcaaacgcggatgtcttacaggccaactaggtaggtggctcacatcgacgac
agtacacacaaaacacccacagttcggcctag
>contig302161 length=205 numreads=2
tCGAGTTTAAGGTTGTCATTTTCCATGGTTAAATCACGCAATgTTTCTCTTTCTTtCTTA
GTAAGTTCGAGTTGTCTTCGAGCTTCGAATTGaGCATCtAACGCTAACTTTTCCcGAaCT
TGAAATTCACGTTCAGTTCGCTCGTTcaTTTTTTTTttAaCTTTtgATTTTTTTttcGCT
GCatttGTCTCGTCCTCTGCCTGAT
>contig302168 length=241 numreads=2
ctttttttatttttctatgttacTTGATTTAatgtctcgAatccTttaaacaaggcaaaa
tgtgatgaagcatttttttatatatccacttttcatctagaaaatatacttctttcctag
ataatcctgcataccttagcagttttgctcataaggaatcaaactcagcttcagcttgaa
atggaagtaacaaaaatttgagttcatatacggagtATATagccttgTATatatcTAACT
G
>contig302176 length=199 numreads=2
CGGTtcGTGTtCGTGGGgACgcTGgACCCGGCaGAGGCAGtCCcTCtCAtGCACAagTGA
GACCcTCTtGTTGTCGAtGCtGTTCGTTTGTTGtCTGTAAaTGTtGTCCCTTGTCATTGT
TGTTGgTGTTGTTATTGTTGGGTTTGTCTGTTGCTGCTGTCGGTTGTCGTTGtCGAGCTG
TGTGGtGTCGTGGTGtGTt
>contig302184 length=241 numreads=2
atcaggcagaggacgagaCaaaaGGTGCGGACGCCGTGGACATTGttctgcacacggcgt
cctaaccttttgctttcctgtgcttgaactgccagaacaatgtccatggcgtcctagcct
tttgctttcctgtgcttgtatgatactgcccgtgttcgttgtgtttgttggcgtgcacct
gcccccgtcgtcgcgaaggacgatggagatttattcccacacgacgaggtttgcgctggc
c
>contig302191 length=241 numreads=2
gtgttctccgggcgtatttttcgtcctgttcgtctccgttctcgtcatgtctgtatcttt
caacacccatgtacaggaagtttagctcctacgtgtggttggtctgttttgtttttttgt
ctaccgaagagtgtgtccgaccctcgctcttctttcaatttttcngtgtgtcttctgttc
gcgtgatccaaccgacggtctgtgtccctctctcccttcccctccctgtcattatatcat
c
>contig302214 length=239 numreads=2
atcaggcagaggacgagaCAAgagaAAggcaagaaagatgtgtgGtacagctcacggctg
gcgcacaaacccaaatctttcttgcctgtctctgtctcacgacgagtgcgtgttgacggc
tctgtccaagactgtcccgtgagtaacatcacggtggacacagctactgttgtctctgtc
gtgtcgcttccttggttgcaatcccatccaaccttgccaaatgcgccactcaaacctgt
>contig302215 length=241 numreads=2
atcaggcagaggacgagacaagtgagacggtaaagcctttaccatcatcttggcatactc
gtcctccggtggctcaggaccccggctgaacgcccgcagcatgccgaagcagccgccgcc
gctgctctcgccgagcacaatcccggtcaccaccgcctcggcaagccgcactgtggaagc
gatgtggaaggcgtacgtcaaggtgaccgaatctccgttcgttttccacacggagtagag
g
>contig302220 length=241 numreads=2
atcaggcagaggacgagacaaaatagcatgcagtgagcatatttgtaatttagcgaaacc
ggcgtcatgaagatttgttgctttgttgtactacttctcgtttcctcaaaatctagcatc
ggtattgtggttgagtttcaaacccatattgatgaattttcaattgatagtttcatttct
tctttctgctcagttgcaattgcagctgctagctttttctctttgtttctatgcttcttt
g
>contig302221 length=241 numreads=3
gagacgcgacgtaatgccgtcccacccatacctaccctacggtttgacatgctcccatca
cacttttgaggagttacatttatcctttagcctgtggccacagaaggtgccccagtcagt
tggaccatgacggctgtcatgtcagcaggtactgagcggagatcgacacagtgttcatgt
caaaccgtagggtaggtatgggtgggacggcattacgtcgcgtcagttcttgtctcgtcc
t
>contig302239 length=235 numreads=2
atcaggcagaggacgagaCaaGaagtaaactacgTGTATACAGGTacaccttcaatgcaa
cctcacagaaaacaacggcagtgaggctttcaaacaaaaacggactccagcatgatggtt
gtctgttcagcgaggcatgttgtccatgtcgtcacatcacatcacatcaaataacatcaa
atcacgtagtctcacttctcgacctccgcatttctatttctTgtctcGtccTctg
>contig302247 length=241 numreads=2
atcaggcagaggacgagactaccccttaGtacgttCactATTtcttggcccctgggagag
tttggataacggacctcatacggttttggaatacttagcatttatttattgttgtctttc
gaattgcatttatttctattttctaccgcccgaaggaagagagagataccaaactggcag
agagcgcgtttcccgcagacacgtttctgcggcctttctatcgtgcctctgcctctctcc
c
>contig302259 length=241 numreads=2
acaggcagaggacgagacaaaaggggcggatgcaaGAAGCGCACAaacaacaaccctcta
cccaaaccgcgacttgcagaatacgctcaacaagctgtaaggagatctatcccgcaaaca
aaaaggaaaaaaaacttacatccccgctgcacaccccgtcacttgaaacctctcttcgag
cacggtgcaatctcgtttctccttcatttccgcctgccttgcgatgtttgtgtcaaactg
c
>contig302260 length=241 numreads=2
atcaggcagaggacgagacaaagggcatAGACggcTAGGAAAGATggtaagaggggaggg
ggttatgtagacattttttctcgatgtgcgtcttcccgcctgtcacccaggccgaaataa
ccccctcccctcttaccatctttcctagccgtctgttccctttgttggtacgcgtgcacg
cggaaggtgtcctaggcgactgccgtggttccaattcccttcttctctcacgcccaccct
c
>contig302265 length=241 numreads=2
atcaggcagaggacgagaCTAAActatttggacagagaaccaggcttgtgtggctgcgac
aagacactctgtgtagcaacgtagatcccagcagcgtgcttttccttccgttttttctgc
atgtcgcgacgcctgcggtagacgttagacgtgcatagctacttttgttgttgttggggt
ggctttcaatacctttatgtctgtcttcgtttggcttggtttgatggttggttgtgtacg
g
>contig302266 length=241 numreads=2
atcaggcagaggacgagacaatggggggggagggggggggaggggtactcatgtaaaaag
catgccgtcatcgttattgcactggactcctatcgctacgatgccgggacagagcagcga
tatgcccggttctcgccggcacaggaaacctgtgactgggttgttttgcagggactgcca
aagagcagcagattggtgttggatagtgaacaggacgacctgcggaagacaaaacggcta
c
>contig302276 length=241 numreads=2
atcaggcagaggacgagactaaaaattggtagtattccttttattatgttagtccctaca
attcaaacatgataaaggatctccattttgtttcactgtctgtttctgtgtacgagaaac
ggttggagatagaggttttttgtaacaagttttactcaaaatggtatctgtcgatgtaga
acaatcttctcgggcatctagataattacttgtatgaaattgatcagtgccaaattttcc
c
>contig302286 length=241 numreads=2
atcaggcagaggacgagacttaattgaccgaaggTAGTGCATGATcgtgtggaagagatt
tcgggtaggtcaggtcaggtcagcaacggcatgggtcgcaacaagcttactaagcgcttg
tgtaggggcaggatagatcgcgcacccctgcccgtgcccgcaaccccgacaagccttccc
ccccaaacaaagagcgcaAAAAaagaagaTGcaagaagcACAActcaacaacaccaggac
a
>contig302289 length=241 numreads=2
atcaggcagaggacgagacaaCAtaacaaaGTaactgctggtttcacctgacatttttac
tgtacgtaaccccatgtccgcaaaacatgctacaagtggaaaaaccttgcgcaacacgca
gcactgcgatgctgtagcactgctctctcgttctcccgcacgctcgcggccgactttcct
cgttgtgctcattgcatcctactctaatgttggtgagttttatagtctgatgtgtgtccc
c
>contig302304 length=115 numreads=2
atcaggcagaggacgagaaaaaaaggggggtttgttgcgttcggcagttcatgcccgcgt
gccctgtagctctccgatgcccgtgaccgctcttctcgcgatatctctctcatgg
>contig302314 length=221 numreads=2
tcatcttcacgagtttcagattgagatattggTcacTCTTaatgTtgctgaatcacgatc
ttcagcaccagcacggccttcatcagcaccagcactagcaccagcacctgcaattctatt
tcgcatgcttggaggcacatatttggagtttatcggttcggtagataatgcagctgattt
tgtatcggctgcagcaaaagttgcatttggagcagtggtag
>contig302315 length=156 numreads=2
ATCAGGCAGAGgACGAGACAAGAGGGGGgaaggcgtgtgaggttgttctgtcgagtttgt
gtacacctacgtacgtggcgctgtggcgagtgtgcgacttcgaagcgcaggtgcaagcgc
acgcgtaaacataatgacgctttcctttttctgctg
>contig302319 length=105 numreads=2
AAAAAaaCaaanacGcACCTtATcAACGAAgAGTtGtaCtgCCtCTTtGGGGAagTTCAT
aaTCgAAGnaCGTCCCCaCcAcTTgcTCAatcGcGAaGgCCCCgg
>contig302320 length=235 numreads=3
atcaggcagaggACGAGatgACCTtngTGTGGTATCATTCaGGTACATGTATCGCGgATC
GAATTtATGCACcTtCGAaCCGGCGCGGGCGGgTGGGaTAGaTGTCTtGtatctcatcag
attttaactttttcgccggcggtgcttcgggcaagaaacctgtgctgtccgaagtggatc
ggatttcacggcaggatcgctttaacaaagttgaaatttaccatagtgttttgaa
>contig302322 length=241 numreads=2
atcaggcagaggacgagaCAACCGGCaagctggagaattctgagcaggtgggaggcgaac
caccgcatggcgagaactggtggttgtcccaaatcgacgctgcgattccctcctctctga
gagtaatcgtgtatgatttatatgctgaacggggatagtttgttgcggccttttcgaaca
ggccgccggtggccggccgcggttgtggctcgcgggttgtttcGCAAGCGTTGGTgatgt
t
>contig302341 length=241 numreads=2
atcaggcagaggacgagactaaaattaaCCtcaaattttaaaatttcaggatatttccta
gttctcttcttttgttcttttagcactcaaagtactaatagcacgatgcatcatcaaacc
ggaaaaaaaaaaagggatttagttgtccgttaaaattggatgtgaacaacatgttattaa
cagacatttacggaaatcagatttgatgaggatattaatttttttttcgaacggaaattg
t
>contig302357 length=268 numreads=11
atcaggcagaggacgagaCTaaaaagtanggncnannannnnnncnannnnnnnnncnan
nnnnnngnngnnngnnnnntnnngtgtggtggtgatGgtggaggtggtggtgatGTTGTt
GTTGTTGTTGTTGTTGTTGTTGTTGCtGGTGTTGCTGGtGTTGTTCGTAATGtGTttGCT
ATtGATGGTGGTGGTGgTTTtGgTGATGATGgTGGTGTTGcTGcTGCtgTtGTtGTTGTT
GCTGCTGCTGCTgCTGCTGctGCTGcTg
>contig302360 length=216 numreads=2
TTTTtGTTTTTGTTGGGGTTTTTTCCTCtCCTGAaGTTTGTCACaTTTtGTCTTtGCTTG
CCATCCttGTCAaGGTTTAAACTTGTAAATCTtAaCATGGCACTCAGaGCTTtCcTTTtG
GGTaCAaCctGTGgTGgATTGTCATACTATGCtGGACATTGCtACTTaGATAACAGGACA
AAaGAGATtAAAAaaGCATtGTGGgATATCCATTtg
>contig302366 length=241 numreads=4
attgtttcaatcggtagtGTTCGTTTCTTCGTCGaggtGGCtatttgtttttgattgtat
tgaaaaaacgtaaaaaacaaagcgcatggcttaaccctgtttgcgttttataaacaaaac
aataaggtgtgcaactctgtggacgtcactagactactaaacccgctttcattagcatat
ggatcaactaccaatggattcatagtatgtgcatttgttttatttcatcatttgttgtac
a
>contig302369 length=234 numreads=2
atcaggcagaggacgagaAagaccaacggataatggaggttgagattgttgaacagttgc
agcaaccggattatacgatggtcctcgtccatagggttgtgactgatagggatgtaaatt
tcgagcgaatgcagctgcaggattaagcatattttgattttcttgctgctcagaaatttg
acgctgttgctgcatctgttgttggtatggctgttgatggggtaattgttggaa
>contig302372 length=234 numreads=3
atcaggcagaggacgagacAACAAgCAGTAAAACAGTCCACCTGgCCGCTGACTAGCTGT
CCTTCGTCGAACACACCATACTtGTTGGAGaGTGACAGCATGTCTTCGGCGAACTCCGCA
AAGACCATCTtCTCCGCATGCAGAAaGCAGCAGCAaCACAGAGAGCGGGTtGCAGTGCcG
GAAGCTTGGTGCCAAaGtATCGCCGCATGATTCGGtGAAGAACCTATCcGGCCA
>contig302373 length=241 numreads=2
atcaggcagaggacgagactaagggttccgctgcaattgttgtttctgtgtttattcttg
tcgttatcatcttcagtatgtgtttacttggacgatccaagaaaaatgccaatgctgctg
aaaatcgaccagtttatcatagtaatacaacgccttcaattccagcaccagcacaaaccc
gcaatgtaaataatggtgttaatttggtgtaactagtttacacgacgtacaattttttga
a
>contig302374 length=241 numreads=2
atcaggcagaggacgagacaagaaaggggagggcgtagctatgAAgtgaacatgaaatct
gttaaataacacatgagatacttgctgcagctcttctctataattgagatgatgggtggg
attgaaaaatagaacaatcacaacgaaacccttcctttttaaactaccaaatttggaact
cgcatctaaaagtgcaagttccgaattcgaatactgcgattgccaatgcagatatttcaa
t
>contig302375 length=213 numreads=3
atcaggcagaggacgagacttaaatgggAcGtGGCGCGCAAGACTTCAACCTCAGGGgCC
CAGGggTGCATTtGGTCCGGGcTgAGAAGTtGAaGTTGTTGTAGTGCgCCTCCTTTGTTC
TTGgTTCGCTGTCGcTTGGTGTGTTTGGAtCATCggTAGAtGCcGCTGCATAtGCtGGGa
TtCGGCGaGTCAGCCGGCCTTCcTAATTGTggg
>contig302386 length=241 numreads=2
tgttcttggcggtggcggaagaacaacttttttagtaccaggatataagaacaattatgc
cctcccgcccctcggcttgtttgtgttgttttctcgttgtgcagcttgagatcatggacg
aaaacgcctacgagagggagcccgggacctcccgggtgtctcaaaactacgtgaagacta
ggccctgaagtcgttgatgccggtggtgctggagacactttccaagcaggatgaggacag
t
>contig302395 length=241 numreads=2
atcaggcagaggacgagacaatgagggggtgccgggatgtgggaatagtcaacgtctcaa
aggcgcagcaggtgcgccagccgttcgcacagcctaagggacgaaggcaagcagtaaaac
acatcccccaacgaacaacagcgctggactactcctcctgtggcgcacagcggttgcgtt
gcgtgcctatagagttgcggtttgccctgggagcaaacaggttagaggtgtgagggatgt
t
>contig302397 length=171 numreads=2
gCtAAGGAGGCAGgTGGgTcAAGCGCGGAAAaCAGAGAATACTTCAGTGCATTTTGAaGT
CCGTTtGCCcTTGGAGGgATTGGAATAGAGTCGTTGGCCTTGAGTTTTTTTTTttCTTTT
TtGGgCCTGTGCTGCTGCTGTCTTGCTTCTTTTTgTtCTACTCTCTTtCTc
>contig302398 length=210 numreads=2
aCATGGTtACCCTGTTTGAAACAAAAGATGATGCTGCTGCTGCCAATAGTGAATCACAGG
ATGGAGGTTCTGCCAATGATACCAGTAGAAATAAAGGAGAACGAATAAAAGCAGGAAACA
CAGCAAGAGGTATTGACTTATTtGATAGcAATGGAaGgTATtGTTGGAAAAaaGAagTTT
AATCcGTTGGAATGGTGgcGTATtAAtCGt
>contig302405 length=241 numreads=2
atcaggcagaggacgagaCAAgggggggcgggggcgagcagccaagtgctgcaGGTgtaa
atgattgatcacgattagagggtcatcggaatgtgatgtgcagagtaaacacgcttgttt
tcgggcatgaaatgcaatagaaggtttcagtgaggcaatcttccccgtccacagcaaagg
aggacaaaatgcgaatagcaaacgtttgggttgtcccagttaccgggacaataggcctca
g
>contig302408 length=241 numreads=3
atcaggcagaggacgagacaagTGgaCAcGATGgTCGTTGGAGCCTTCCCGTGGTACTAG
GGGGctACGTTGCAaTGTTAGCGGaGGCCGCACAGAGAAGTCGCGACTGTCGTGATGACG
TAGgTATATaGATAACACACACACTCGGTATGGCAGCGTGAGTTCGGCAAATCCGTGGTA
CGACATGTGCGAGAAGGGAACGGCATTCCCAAGGTCGTGGtgAAGAgctgcatagtcgtc
g
>contig302411 length=241 numreads=2
gaaacgctgcgcgaggtccttcGcggcggtatcgtctcccaacgccacctgcagcctcac
aactctctcaaccgccgccaccagtgccgccgtccccttgccccctccaactcctcccga
ccacaaccaaatcagttgcctagcgggtaaccttgctgcagggaatgcacaagctgcgcc
catgccagatgcaagccatcacctcgctgtccggaccaccgcatgaacctcaccccaacg
t
>contig302415 length=241 numreads=2
atcaggcagaggacgagaCAAACAGGGGACGgtaTCGGTTGTCTTggccaatcagcttGt
tgactcaggaattgaccccgaggcaacaagctgattggccaagacaaccgataccgttcc
ctggtggcccatgcggagagtacggagaccgggcttgtcgtttttttttcaccgatttct
gtcaccccggttgccgtttcttgtcacAAAAAatggttggGtccAGTGATACCTACCTTG
C
>contig302416 length=259 numreads=2
gtgggtgtgtctgttggtGttctctttagcatggtaCCAATTAGCagtttgttgtcgcgg
acgtgtacactagtagtgtgtgggaggtgggtaaacaagcacttgttgtttgatgtcagc
catgaatcaaatgttggaaatcgcacgtcaagtcaagcttgcttggctggtgcgctcaat
actcaaaaggatggcgctactacagcagcatgtttcttttttttgaggggggggggggcg
taccatggtgagacaggtg
>contig302418 length=241 numreads=2
atcaggcagaggacgagacaagaaggcaactctAAAACCTatatAgtcacactaagaacc
tctcatttcggcgtggcttaggttaccgtacccccacggcgacttgatagattttttagt
gtgactatataggttttagagtagccttcttgactgagcacctgttcttctggccgagtt
ggtagtttttttttttgtcgttctagaaaggtgcatccctcttggggtacttggcttcag
a
>contig302420 length=234 numreads=2
atcaggcagaggacgagacaattccagcgagtGAGTTCAGGAGTTcggttgagcagcagc
agtgttggacgatctgacttttcctcattcatccatcacggtcttttcctgtagtctatg
tatgcatacaagcctcggcgacattcggtcgagacacagaacatacccaccgacaagaac
ctcgaaccagcgtacagaaCCtgtcggtatagagtcacagtgctctgcattata
>contig302424 length=241 numreads=2
atcaggcagaggacgagacaagggttaaactcccctgcaaaatggtttcgtgtgtttgta
ctgcatgtcttggaaccacttggcaggggagttggccttgtttcggcctagcatatatat
ccttctcacgttgccctgagaaaggcttagcatatccttctttgtgagaaaggcatgcta
gacttttccttggaaggcgctgatgaagagcttgtgacataccagtagtcctacaaaaaa
t
>contig302427 length=241 numreads=2
atcaggcagaggacgagcATGGTCGCAACTTGGAATACACtcggtatcgttttcattttt
taatccagagtatgaaaacgaaaaataaactcaactttccttttcatgtttaaaccagag
cgcgaaaatgaatctaaagtaagctcaaccgtttttcatattttggtccggagcgggaaa
aaacgttaaagatcactcaaatgcttttcatatttgacccgagcgtgaaAAACGTaaagg
T
>contig302433 length=240 numreads=2
atcaggcagaggacgagaCTaatgcgcccatgagcaacgagtacagcacactccgtgtat
ttgctagcgaggagtgtgctgtactcgttgctcatgggtgcgatgccgattagagtccgc
cagtgcggaaggagccagctgagctcctctctgggccacccatcttcgaccggcggggga
caaggaactatttccgaacagctcgcagtagtcgcgttggtaagcttggagaggtagtcg
>contig302439 length=216 numreads=2
gggggcAGgTAATGATTGGCACAGAAGAACTCTAAGCTGTGAATTaTTTTtCGCTCGGTG
ATCGACGGCTTAGTAGATGAGAGTATtGTTTtGCAGCCTGCGGGgCTGGCTGGATATCCA
TCGAAGTAGGGgAGGgTCAGACGgACgATGATGATGGACATATATATATGTATGCATAAG
GTagCAGTGGgTACCCTGtCCAAGCCTAAtCAATCG
>contig302452 length=241 numreads=2
atcaggcagaggacgagactaaccaaaaccCgatggataactccGccgaaatgcctgctc
tcgttgtgtttcaggatgttaaacgcgaggccgactggttccgcatcgggtttgagccgt
tgttcatcgacctgtccaagctcgggtgcttctaccttgtgcttctcttggtcaaggtat
atgattgactgtcattcttctctgtctgtgtatgtcataggttggaaccaaaaccgtact
g
>contig302459 length=242 numreads=3
atcaggcagaggacgagaCaaGGGTTGCAGGAGTAGACTAGATCTgcaagacagaagaag
tcatgactacagtagttgctgaggaatattgacgcacgacacaaccactgcaccgaaaac
tcgcggatacgctgtcggcagcagccaaccacgagaactcgaaaaccgaatcgacgtccc
gaagcttaccgtaagtgtagaggccgaagttcatgtggtggatgtcgctgtcgtacacgn
tt
>contig302463 length=216 numreads=2
atcaggcagaggacgagacaaatacagcatggaaaaagacatggtcaacggacgggaagc
tatcgtgggcggaggggacggacaggcgtgctcatacgtaaaaaatgaaattaggcaatg
catgctgagtgcagcacgaaactgttgcgagtagtagccggggtgtaaaaatccagagag
acatttcgtaccgccttgtctcgtcctctgcctgat
>contig302477 length=241 numreads=2
atcaggcagaggacgagacaacaacgataccatgtccacgagatgggataaggtatgcga
tcagttgactccttcctttggatatctcgatggacatgggatgtggttggttcaagatat
cggtgaataatgtattgctcgtgtctaggctcattgggaggggggcgtgggctcggggac
gtggtaggaataggccaccgatgcttcgtggttgcgcatgttttctggctgcatcgttgc
c
>contig302483 length=236 numreads=2
atcaggcagaggacgagacaactcagacaagcaatatcgtgacttcttttgcatgtctga
agtttcaattttcggcatatatttactgtagtactcgacaaaagctcgtcgtggtgctca
gctgatggaatattcgctcttcatagggtctgtgctcgtttagaactctacatgcttctc
ttcttctccctagcatgcaccgttacttgaacatccgaactcatttcaacacgaga
>contig302503 length=241 numreads=2
atcaggcagaggacgagactaagggggggggcgggaaggtgtgTGtagcagctactacta
tcatcgttacgtgcttacttctggtggtcgtgtggagggaagtaatttactttcgaacag
cagtcagtgagtgagtcggtgtcatgcgcggggtggtgggtcatccctgttgttactgag
agaggagagggatggatttatcgggtcgaggtggtctcaaccctcatcatctgatgattc
g
>contig302504 length=241 numreads=2
atcaggcagaggacgagactaaactttagaccaaaaccctttgttctcgtttctccgcgt
tcatgcacccgtctatttggtcttgcttcgtattaccggcatggggacagctgccgatag
gcgaccgagcgttgcctttcttacgtcgcttgcggacaacacctcaggctctaatactcc
agcggagagcagcaatcaacatgactcactcaccctccacgcgcccattgatgggaagaa
g
>contig302517 length=241 numreads=3
atcaggcagaggacgagacaacagtgtcaagttcctcgctgccGTctcggccgcgaggaa
cttgaactgttgctccgaccggccgaccgcagtggcgatttgatcattcacccactttct
cctagcctcggacagcgccactctaagtggcaagtcattcgcgggggtcgcgattgcacg
tttcagaatacagaactcatgtgtgggcaagcacagcaaccaacaacctatccaacaaga
g
>contig302524 length=241 numreads=2
atttgttttgtctttcgtttattttatcaacaatataaataattgaagcctgatttgtat
tttcttcgttaatattttcctagtattgtcgaacgaattccccgtatgttaccggagccc
gaaccttgggaacttgaatttttggatctccaacagcgaagagaggaacgcgaaaagcta
gttagcttctaaattgttagactgtgtcttgcattttgctgaagccgattttctattgtt
t
>contig302528 length=241 numreads=3
atcaggcagaggacgagaCATATGATAGGAGAAGAAgaagaagaaaaaaaagtaaccatc
gcgcgctgagatctgcggtcaccacaaccttatgtccgtagccatcggccggcgctcaag
attatagtcgctcggtgaaatagtttGTCGCCAACcATGCGTGcAACCAAGCCCGCaGTA
AACCGCACGCGCATGACGAAGCAGGCGCAGTTGtcATCCCTCTTGACcAGCCGTATGTGT
T
>contig302532 length=219 numreads=3
atcaggcagaggacgagactaagtGGGTGcTCCACTCCGTGGTATTTGATCTTCCTCTCC
GaGGACGACgATGCcACTGTGTTATATTGCTATTCGAaCGaGCAAGGgATCTTGGTtCAC
CCGGCCGACGCAaCGTGGCGATGTGATCTCGACGGTACCGgCGTGTACtCGGACGTCACC
GCCGAGGAGGTGTCCTTCACTTGCGGATGCACCGGCaCG
>contig302543 length=241 numreads=2
atcaggcagaggacgagacaaggagatatatgtgagtgtaggtgtgggtgcctcttgtac
gtgcagaggttagtccacccatcaccaatcaatgctatcaagttcgtgttgattcagatt
ttttccatcaccaatcaacgcttgctgtcttggtgctgtttcgggattttttgtccgatg
atggttaaaatggtcacagcggtagaaacacatacgtgttcgtcgcatgccacaggttga
c
>contig302546 length=227 numreads=2
atcaggcagaggacgagactaaggttgcgcagcgcctccaccccaagtcgatggagacat
caccaccaacaacaacaccagtgatgctcactcttcttcctctcaagccatcatggaaga
tggcctcgatcagggtgaaacatttggcgaggcagacacagataggcttcttttcgatgg
agatggggagaggaaaacngcagctgggaagtgaaaatgacgctgca
>contig302547 length=241 numreads=2
tgctctgattccggggcccttgccaccaactcgacgatcccatggcatttccccacatag
atgatatctcacacgagtatatgaacctgtgaaagttatattacaatgagggcaaataaa
cttaatggctccaccacctgatacttgtacaatctttgtgacatatttccacaagggagt
ttgttcttcttttgttagtttcccaccatcatcctcctccatttccacttccacttcctc
g
>contig302551 length=241 numreads=3
atcaggcagaggacgagaaacgggtaatGTGGTGgCtATGTCcTGCcACCGGAGGTtGgc
TATTTCCTTTGGTGCAATATGGCGaggaatgccaagcgtgaccgagcgaactcagtcaag
ctagggtggcgaggagagtgggcgagccttcgtggacccttttcccattctcctaaagat
tcatcaactcttcgcagccgttgggaatcgtaagagtcatagaccctcgaagaacggtaa
t
>contig302554 length=195 numreads=4
atcaggcagaggacgagacaagcaGGGCGtgTGGGCACACATACTCATCCATCCAGTgtG
GgTTTTGGTCGCGGCgcTTATtCTTTtCTtcACgCGGGaGAGCAGATcaTCAGCAGAGCA
TGCATGCATGGaTAGACACACACAGAGAGAGGAGGcctgcacatgtggtccatcacagta
tcacaatagtaaata
>contig302556 length=241 numreads=2
atcaggcagaggacgaggacttaaattccgtcgtcgttgttttgatgatgagaatgctag
gacgactcgagatttcgggagaatggagttacgaggcaaaaacacctcccgggcgtaaaa
aacacgctcgcggacgggatctctcgatggccgaggtcggaactagccgataaggtccga
caattcaccaacacaaacgattggcgtgagataccactcggttcacgcggagaaaaagtg
t
>contig302559 length=241 numreads=2
accgttacttgatcaaatcctgccgcaatagcttttttttactagcagtaagattttccg
gaaaagattcactgaatttgatttttatctagttccttgtactacgtgcaatgttcacga
tttgctcaattgcatcgattttcttcaatttaacccatttcccccaccaactagcccaaa
attaaattctgcaccactgcttaggaaaaaatgtggaatactcaaataatgattgttcat
g
>contig302561 length=241 numreads=2
atcaggcagaggacgagacaagggacaatatggacattaaattggaatcagaagatgata
tagaaatggacatttcctacaaagatgatgaaaataatcaacagcatgaatgtacgtcta
aatcttagagctcaacaacagagttaaaggacactagtggaatagcttaatcagatcaat
ccactaatgtacgaagaagactcaaattcacctctccaagatcagaaattatattacctg
a
>contig302566 length=241 numreads=2
atcaggcagaggacgagaCaaggCagaggaaggtcgagggacagcggaaggcgggacagc
agagacaggggcggcggtggcggcaggggccgttcacgctcggactcgcgagaccgttcg
tcgcgcaggactaggtgagacagaccggccttcgggaaaggggaagtagctgcatgtacc
cactgcatgcacgaggaacgacaagcgtcacgacccaaaccaatcttttgtaaggtgtgt
g
>contig302576 length=241 numreads=2
atcaggcagaggacgagacttaagaggatcaggcgtcctgtcgaagtcatagcgccgaat
taaggatatgtgatatattgacaacatgcggaaaaaacgagcgtctggttgctatgaacg
tgacgagggcgtgggcgtgtaagaacagcttgatgttcctgcgcgggcataccgtgattc
aactcagaaaaagctaagcggcacatatttccttaagtccgatatcgacaacaaccattg
t
>contig302581 length=241 numreads=3
atcaggcagaggacgagactaagtcagtaccaaatagattCTGtttcaacttcacggcca
acttcgacatttcgttatccttgagcgctgtaacagaatctatttggtcctgcttgtcat
ttatagatttttccaattttacacatttatttgacaagaatcctatttttgaggataaag
catttgtttgatccactttttcagccttctcgtcttcaaggctttttttgagtttcgatt
g
>contig302583 length=241 numreads=2
ttgttggtttgttggtttgttggtttgttggtttgttggtttgttggttttaaattcaaa
tgttaaaaatttgaaatttgaaatttgaattagatttgaaatttttaacattttaacatt
ttaacttttaacatttttaacattttttttagtaaaaaagtttgaaaaactcaaaaaaaa
gaaaacaaattcgtttttatttttattaaattaaccggttcaaactttttttattttttt
t
>contig302601 length=225 numreads=3
tAGTTCACAGTATGTAgATTTATACCAAtCTGATTGTaGTCTAGATTTTGGATTTGTAGA
TATGAATGAGAGTAAGTTGCTCTTCCAGAAAGaTGTGGAAAGTTTaGTTGATtGTCTtCC
AaCTtCTGAGtCAGCAGCAGGAGCGGGAGACATCAAAGAGACTTtCTTTtCATCTTTtGA
agaCTAATTTGGCTCTGAATTATTTTtCTtATCCAATAAaTaTaa
>contig302609 length=147 numreads=2
aacataggtcctcacgagtagtggtttagttgctgaatgcagcaatgcatccgctttttt
tgttcacgcaacccgtgccgtagcacgcgacaaccccttcctgtcgaccaattcaattcc
atcctcttgtctcgtcctctgcctgat
>contig302616 length=137 numreads=2
ccAGCATAtCAACATCAtCcaCaGCcGTCtACAATTGCTTATCAACAACAACCtGgTTAT
CCACAgCCTGGGtATGCACAACCTGCGTaTGCACAaCCTGCGTAtGCacAACCTGGGTaT
GTAACaCcTGGGTTTGt
>contig302635 length=241 numreads=2
atcaggcagaggacgagactaaactttgcgcttaagattggtgttgatgatattacaaat
gtccttacataagttaatccacctgtgtcgtatttttaattgcatttggagttttttctt
ttttgatacattttctttgtattcttttttacattcaaaattataggcttttttgctagt
gccgtgccttgtttagattatagttcttagttgttttttttaattctgatgtctcttttc
c
>contig302639 length=241 numreads=2
atcaggcagaggactagacaacaaacATCcgaattAgcCaatgcttcttcacttcgtacg
caattaactataccatatatccagccagcaccaataacacccgtaaaagacccttacata
aattaaaacaagtacattaaaagactatatcatttaatatcgcaatcactgagtcatggc
ttaccaacaagaaggcatccaatacttaaaactccttcaatgagatcatcctgaacaatt
t
>contig302648 length=241 numreads=2
atcaggcagaggacgagaCAAGAACACGACGCTCACCATAACCCGtgaccaggaagtgca
aatccaggcacagagaggccccctttgctcctgctcagccagcaaaagtgaaccccccgg
aattctaagtgctggagaaccagcgagagcgtgggtgttcgcaggcatcactcttccgtg
ccctgggagctggcaattccacttccaggtacaaagctaagaggaacccacatgcacagc
c
>contig302649 length=241 numreads=2
atcaggcagaggacgagacgtacctgtccacacgactccagtcaaacatattctgcgatc
aatgacgctgctcagctggaccaaaaagaagagaagaagcacctcaaccgaccaccaact
gtaacacgacagtcaaaagcggcgctggagaggccttccgtatgcgctagtagtaaaagc
ctcaagcactgaacgccacccagcacnccccctccatcctccncctacgtcgttttcgtc
c
>contig302667 length=235 numreads=2
acccaaccatggacgtgcaaggattatgtgcgtggagtgcagcaagttcggaagttgacc
tgtgggggtaaaataaaatatgagagggagcgtgtgtttctaagagtaagacagacaaca
acggacgcgtttctcaacacctgactcaaactcgcaggaggggcggacggcgccaggagg
gacacctcttccaatccacaggaaaaatctaagaaaaaaaaaaaaaaaanaaaaa
>contig302670 length=239 numreads=2
atcaggcagaggacgagacaaGggcagcacacacTcACGTCGACtccacagcatccaccg
ccacgcagggcgaagcgcgccgcgcttgcggcgggctacgggcgcgtggcggtggatgct
gtggagtcgacgtgagtgtgtgctgctgagaatggatgctgctggtgcgatttatttgtg
ccccggttggactgtcgtggcttgttggtgtcgagggtttggggttGaatttccgtggg
>contig302673 length=234 numreads=2
atcaggcagaggacgagaaaaggtccttgtcaaccagctagctcacaccgctcaacaagt
tcgggcatattcttcttgtccgtatgcgctgtctgcgggaaatgttctccgcggtccttg
atttcaaactacagtagtcgggctaacatcaaccacggttgtagccgttcgccatttcat
tttctgccatccaaaattgccgactccccgtcgttgtctccgtccctactgacc
>contig302676 length=133 numreads=3
CAAGTTtATAGgTTtGTTATtATATGACATATGcTtGTTGCACCACTGTCTATTATCCAT
GTCTtCTTTTCTTTATTtCCTTTGCTtCcTaCACTTAACACTATCccAGCGCTTGTATCG
TtATTTtGGCTTt
>contig302678 length=226 numreads=3
atcaggcagaggacgagactaaTTttnccaTnTCgTtCAACTACTTTAGTGGTAGTAaCT
cTAAAGAaGCAGCCaatcaaataatttctaaagaattaattattaaacaaatgagtttta
ttaataagcacggtaaacccgtacgtttaggtactacaacaattagattaattaaaaatg
gtgaatgggaaatactattgggcgatttactactaaaacatttggg
>contig302683 length=168 numreads=2
atcaggcagaggacgagagagagaggggtagcgtggtcggcgcaccgcttgagcaggtgt
ttcgtagtttttttttctgcaagtgtttattttttgtgtgtgtgggcgggtgtttgctgt
ttttttttggtgcatgtttcgattttgtgtgtgtgtgtgtgtttcttt
>contig302692 length=241 numreads=2
aagacacataaatccgcctctctttccttttcgttatttcctatttagactataatatag
tgtcttgtgtaactacccacgttgatagttaggtttcagtccttggctaaccgactagtc
taagcgctgggcgtctacttttacgcatgagtcgacagcggtgcgtcttgtccgtccgtc
caggctgacgctcgtctacttctaataaggtcgctttggctatcggcgttgttgctgtag
g
>contig302697 length=222 numreads=2
AaGCGAaGAAGGAGAGCAACGCCATCAAAATGTTCTACTAAAGGGtGAAAATTCTGCAAT
AACAATCTCGAAAGCGGTTTTCGTTGCTTTGTTTTCTTTCGTGTTGGCGATCTATATCCT
ATAATTTATTTtGTATAATGTTGAAAGTAAGAATATATTTAATAGAATATCTATTTCAAT
TTATTtAATTATTTAATTATTTTtGTGaGTcTAATAATTTac
>contig302700 length=241 numreads=2
atcaggcagaggacgagactAACACCACATAATTAgcaGAAGTAAcacaacccattatac
aattcgtcacctcccaacaaacaccaatctgaaggagaaccatcctcagaaaatcccaat
ttaccttatcataagctttcaataaatacaactttagaactagtgcttttaattttttgg
atttgatggagtgtatgcattcttgggccacccttatagagtctaaaatatgatggtttt
g
>contig302703 length=241 numreads=2
acgcccctgagggctacgtgagcttttattcaacctcaagtcgtgccgtcacggaggctg
caccagctgcgcggccttcggcgagtggggtagctcaatccccgagtttttgcaggttgc
acgcgccggaggagatgacgaggacagccctaaaggggtgggcgaccggcgggcgtggga
ggagctggaggatgtggatggtcatggcgccggtacgtgcagtcctggtgttgacaaggg
t
>contig302710 length=140 numreads=3
TAAAAaTGCCCTtCTTTTCcTGACAATACTCTATATTTGATTtAAAGCTTAGCAAGGCCT
TTTCaCcATCACCAaTTGCATCTagCACAACTGCTCGATGATATCTAGCTCGACTTTCAA
CCAATATTAGGTgcTGTGTA
>contig302719 length=241 numreads=2
atcaggcagaggacgagcGtttttttgttttttgtttttctaatcactctagcaggacgc
tgggagttacttctactacctgactgctgaagctgttccctggcgtctgctgcttcttgt
ctaagcattagcattttgcctgtacaatacaataaatagtgtacccgtatgtacggtggc
gtaccagcaccggccagtagaatgtggttcttcaaaagcagtgcagcataaacaagcggc
a
>contig302725 length=241 numreads=2
atcaggcagaggacgagactaaggggggaaaggggacgggtgggtcccgttcgtcgtgtt
ttgtcgccgacccccgaccccacccgtccccttttccccccgaattcttctcccgacctc
atcggcttttctcccgcgaaccgttttcttcgtccgtgccggatttttgttgctgttctg
atgttcgtgatcggtgtcatcgtaacgacgaccccaaCgcggttatgccgatgatgatga
t
>contig302727 length=241 numreads=2
atcaggcagaggacgagcgtcaggGCGatCGACGAGGCGGTGTCTgtcgccagaaacttc
aggtctgcgttgttgctgttgatgttgttgctggttgttgatgttgatgttgttgttgtt
ggctctggtgttggtattttgctcgacgcaccttggaattgatcaacgtccgggatgccg
agcaaactcgtcgttattttgttgaaaccgagacgcacgacctctgtcctcttgctccga
c
>contig302730 length=447 numreads=6
atcaggcagaggacgagacaaatagtacgagaaattatactaccaccgCcAAATGgCAGG
gAaTTtCCAtGgCTGATTATtGTTGTTTTTCTGGGaagCAAaTGGAATGTTGcGGCcGGG
GGgCTGTtGTTtGCcAGGAAAaTATCTCAaTtGGCGGTGGTAGTATAATTtCTCGTACGG
TTTGTTCCACTCTGgTTTTTCCaTCTTTGTTGGGATAaCaTTCTCTATGgtAGTTACTGC
TATGTTTTtctGGGTACcGGTACATCGGGGGgACAGAGAAACGGTGCGTGCCCCCcAaCG
TCTTTACCCAGCACGTCGAACGCCAAGCCAATGCcTACTACATacATCCAGTaCcATCAg
AAAaaCATAGAGAGAATGTGATCCCAAcAAAGAAGGAAAaCCAAGTGGAACaaccGTacG
CAGAAaTAaTACTAncagCcgCccAtt
>contig302733 length=241 numreads=2
atcaggcagaggacgagactaaagggcgggggttaaggaagggccaatccggggggaggt
tgtgtaggatggagtgtggttgagaaataaactagtgtttgttgtactggattaagtgtg
gtatgttcgtaacctatttgttgtatagtacaggatttattgtggtaaggtaagatcttc
acattcgggaagagattaaaggcctggtgtgagatacaaggcctgatatgtaccttcttt
c
>contig302741 length=241 numreads=5
atcaggcagaggacgagacttaaggggggacagtgacgaagaagtggctcgtgagggagg
agagttaggttccgcagactcaaggctagaaacaaagggtcgagaaaactgcaagaatat
tgagggggaaacgctcggaggcaacagcggcgcagtcaacagcagcagcgctggaagcgg
cagtactagtcccgccgagagaagcgttggcgagaacggtagggccgcggggtgcgccac
a
>contig302747 length=241 numreads=2
atcaggcagaggacgagactaatgacgggataaaaaaacgaaaacgcttctgaagaccat
gcgtgtgtacgacatgtcccgggtgctgcgggtcgacttgctctgctggctctaccccac
cctaccccaactgccacctacggtctgagctccgcagaagccctttcgcgaccactttca
actgctggatgcgccacacacaacacggcgtcgcctgttcgaaacgcccgagcaactgct
a
>contig302748 length=241 numreads=2
atcaggcagaggacgagacaaggaggcgaggccaggaggagtcgggccctccctcacgat
caccgcagcatgaagctcccggtggctgctcggcggaaccaacaccctaattccgccgca
cctgctgtgcctctttcagcacaacccgactcctcctggcctcgcccatccgactcggcc
cgcagcagcgatcgcagcgtgcccatcatccccggtatccctggctctcgtctctactcg
a
>contig302757 length=241 numreads=2
atcaggcagaggacgagacaaCAAGaatgcttaCttCttgcttgtctttgttagcagcat
tgaactcggctgtgagcttcgcgagctttgcctccaactccgccacttgttcttgcactt
gctttaatctgaagacaacaacaacaacaacaacaacaactaagcaagccccgtgcgaag
aaaggcaaccaactctgtgttccggtggtaatgatctcccacttctatcaattcccccgc
c
>contig302761 length=154 numreads=2
cTGATGATgCTTTCAtGGtGGATGAAGACAAGGCTCCATCCCGTTCACTTGACAGAGATt
AGATAATtATTCTGCCGCTTtAATCGTGgTATCctATCATTGTACTGGATTTACTTTTtA
GCATATTtAgCGCcTtCGAAAaTtACTTGgTTAt
>contig302764 length=238 numreads=2
atcaggcagaggacgagagggttcgtactttttgttgtttactctgttgtctttggtcag
ctcgtcagcacctcagtcgtttgtagatggtacgcattgtcgatgatgtgctgattctgc
tgttcgcctggagcttttttcagaggagctcatatcgtgagataaacgagatcaacatgc
atgaaatagtgacacacaaacggccccctctggtctgtggcaactatttatgtgtcgg
>contig302768 length=241 numreads=2
atcaggcagaggacgagacaaagaaaggcgacgtgtcgcccatgccgccaaaaaaacagc
catcaacagccacaggcgtcataggagcaaacctaccaaaacattactaggcataccctc
ctagccgccaagaggaaccgctgggaaactactgtgttaagtgtgacgagggaatcatgg
acgtcggcgccgaaagaatgacggacgttcactgcaagaatgtagaaaaaatattgacgt
c
>contig302770 length=241 numreads=2
atcaggcagaggacgagaCAagacccgAgaaaggAGAACATAGGTataggtttcaatacc
aatAAAAAatagagtaagtgtagttgtagtaagtctttcaccgttatacgacagtagagc
tactgtcgtataacggtgaaagccttactataggagtgtattagatattgtagcttagac
tttagtttatttCtttcacTTTTTaatatttataataaatatcaattgatatatagttat
c
>contig302771 length=241 numreads=2
aaacgagaattcttcaagggaccaagaggTaagTaccttaattcattgaaattgtggact
aagatattgttgtgtgaaaaaggtgttttaagaatggaatcagctgagtaaagggacgat
atgctacatagcgactctgacggggccatgaatttgagaagtggaaagagatacaaactc
agcggaaagaaaagaaatagtgatggagaaaacaaaacctatatcgaagggaattttgta
g
>contig302815 length=241 numreads=2
atcaggcagaggacgagactaaaaacagcttgaagaaaagaaaaaaactagaaatcgagt
tacaaaaacgaaggcaagcaaaagaaaggcatgcaattttaagtgtcgccaaattgtgtg
ctgcacagaaagtaactgccgcaaaacgtatagctattgagcagcaagctaaattggaaa
atatgcaacgcggatcacgaagaaaaattagaagctttgaaggaagaattggatctagaa
a
>contig302830 length=241 numreads=2
atcaggcagaggacgagactaagttttcagcatcaAtaccgacaagtcaatcaacaatcc
aaaccaacaagtcaaccacaaccattgccaacaatcgcaccagccaaccacaacgggaaa
caaccaggccgacaagccaatgaaaaacaggctggacagctgagagcactgagcaatgaa
acgcctttgccattcggtgtgagttcattttggtgaaaagaggtgcgacactacataaaa
c
>contig302831 length=242 numreads=2
atcaggcagaggacgagacaaGGGGCgTAAaGATttaactcacgaaaacaaccataactg
tcgttttcttgggttaaatctttacgctcgttgtcgttgttgattgtccttcgtgtccct
gttgacgttgtagcagtcgtcgttgtcgtgctcaccgtctctctctctctgtcatcatgc
tcggtgtcgtcgccgtcgttgttgccgttggtctccttgtggtcgttcttgttgctttcg
tc
>contig302841 length=222 numreads=2
CAACAAGAACCATTGAAAaCGGAAGAATTTCATCTGGACTGCCGACcTTCAAAGGACAAG
ACAAGTATACGTACAAGGACCCAGTGGGTTTTTtAACAGAGTTAGAAAGCnagCCTAGaC
GTtATcAACTTTCCCCAAGAACGATGAaCAAAGTTCTAAATTCCAGATGCCAACcTGAGC
AGATAAAATGGATTAATGAaCTAaTCATtGGACCTAaCTTgg
>contig302842 length=241 numreads=2
atcaggcagaggacgagactaactaccaatgtaacaaactcaccacccagccttcgacga
gggtgctagatgtgttcgacaaggtcatgttcctcagtcgcggcagggtggtgagtttgt
tacattggaagtgtattctcttgctcgctcgcgtgtacccgtctcccccgaagccattga
gttctagggttgaatcaatgataggtagcctggtaaaaatatcccgtcattgttttacat
t
>contig302843 length=241 numreads=2
atcaggcagaggacgagactAAcagtcggacagaCagagagacagagagacaggcagggt
agccttgggggggcgtcggaattgaggccggctccggttagattgtttgtgtctgaagca
ccaaggttggtagggtgggaagatctgccgaatctcgcgtcaagacggttgctggctcgc
tgtaaaggccgaaaggatgcgtgttccgtcatgatccggcggtgtgatggtgacttcttt
t
>contig302846 length=150 numreads=2
aGgACGAGAGttGttGttnggtAntAtCAGTACATAGGAAaTGTTGGCGGTGTTTCTTGT
GTGCAACCCCTtGGGGaGCCAcACACGACAATGTTGCCGACATCCAACTGAGCAAGCTTG
CACCTGACAACGGaTAGCTACCTACGGATg
>contig302858 length=241 numreads=2
atcaggcagaggacgagactaagggggcgaaattgtacaccttccatggtaagagagatt
caactggctcaactgtaatagtccttgataatatagttattgaatctaatctgattttaa
cagaacatggatacgaaacactattttttcagcactaaagatttgaggatgatttgaaga
atttcccacaatttgttgaggatccgtaaagtcctcatcttgatagaaattaggctacac
c
>contig302859 length=241 numreads=2
gaaaagggaataaaatctcgtcctatacaaatttcgttcgattggtaagaaagaccaaat
tacttcgaacgttcatttcgagaaacagaaaagttctattcaaaatttaaatgaaaattt
tgagaatgctgacaatatatcagatgaattagaaatcaataatgagtttgattttgataa
tgatgatgagcagtcacatattcgacaggcagatgcaaactcaatatctagttcgccagt
t
>contig302883 length=241 numreads=2
atcaggcagaggacgagacaagcacaaggtttgtacaagtgtacgcgtgtaggtgaccag
gccaaaatttcagaactgcttggcgaccctcgcgacgagggacgttttcttcttccggct
atttttggcctggtcacctacacgcgtacacttgtacaaaccttgtcagctttcctcaat
cctgtccacatcgagagggccaacaaccgagcttcccgacaataaattaacccttatggt
c
>contig302885 length=241 numreads=2
atcaggcagaggacgagacaAGCTGAAGCCGTGTACGACATAGGCgtagtgcaagcgaaa
gtggtagtcgtgatgcaaacgagaaagggagtgccacccctgatggcaggtcaagaagcc
gcagtcgcagtgctggtcggaatggtaatggcgatcaaaaaatgaaaaattctttggata
aatctagcgataagagcgaatggcctGttgatcgaactgAAACCgagagcaCcaaagctt
g
>contig302889 length=242 numreads=2
atcaggcagaggacgagacaaggcaggtaattagccattttggctttttggttacattta
cattctatataaaccacatatgctgtcgtcgcgactgatgccttgtcgtttctccgatcc
acagctggagctgtgcctggacacggagacccttacccttgcagatctcgtggagagagt
actgaagcaaaggctggggggtgaacgagcccacgtcggactcggtgcgactacgctgta
nc
>contig302895 length=249 numreads=3
atcaggcagaggacgagacttaaagaggggaggatgacgatgagttgtgataaagaatcc
gcgatggatgaaggcagatgaattttgaatcaacaacgaaaaagaaaaggtacgtttaaa
acaaatacacctgcacccaagaGGcACTGCACTGCCCACgCtCGCgACcTTTCCTCCCTT
GATTgTGGTCGAAGAGgTATTgCGCaGcaCgtGTACAAgCCAGAGCTActGATGGCGCaG
cAACGATag
>contig302897 length=241 numreads=2
atcaggcagaggacgagacaaaccccccacaccccacaaggcctgttcgacacacaacat
caacatcaagaaacacaaaacaaaacaaaacggtgaacggttgccacactcgcacggagc
cacctcccccatgccacatcgtctgagtcccgtttctgccgacctccggcacacacgaca
gccgacagccaaggagtgaattaattcaatcgacacgacggaaatatcaatcctgtcaga
a
>contig302907 length=241 numreads=2
atcaggcagaggacgagacaaggtctactgccgatgatatggtccatctaccttgggact
tttacatatcatttccatactaaaatacaattacataaaacatccactatgagcctattt
ctagtagttccagactatttactactatgagcctatttctagtagctacatacggacata
ttatcatatcgtacgtttacctttagactactacatataatttccacactcaaaatcaat
t
>contig302911 length=241 numreads=2
atcaggcagaggacgagactaacccaaaaaaacaaaaagggacacatatgtattttgctt
acttgaggaaaataattacgacctcgaatgataattaaatctcgaatacgtccacatata
tatagatgaccttcgtgcaaaaatcctaagtctccagatcgacaaaaacataactgttcc
ttcgcattcgaaattttggcataaaaggtatctactgtttgtttctctaaaccaaaataa
c
>contig302913 length=240 numreads=3
atcaggcagaggacgagactaagtcgaattgggcaggtgtctggcctggagtactgtaca
aaggtttgggtggggcaaggcgtatcgagggggtatgcactgctgagcggtcgaacaatt
aatcttctcgtgcaatagaacctagtgtttacgagcaaagagaggcacaccgaccggcgt
gtcgaagaaacaaaccaggaatttcctcgacagggggtccatcacattgcctgcgcatga
>contig302914 length=241 numreads=2
atcaggcagaggacgagactAAAaaggaaGAGAggcttttttttcaaaaagaggctaaga
tagaaaaccaaaaaaagagaggctaagatacaattggaaaaattcactcccccaagtgtc
atatcacattcatgctgctgttggtcaaaatcactacaaaatttccctcaagtaggccct
agtcagcctctaacatgcatcaaaaggtgacaataacagtActcAGtataCTttgatttt
g
>contig302934 length=239 numreads=2
atcaggcagaggacgagatttgggtttgtaactcgagtcggcgatagaaacaaccgaagt
tctcgtgcgcatggcacacaatagtgggtggctgtgatatatcgatacgcatagcgcgag
gtgcactttgacgttgcgcgcgtagctatctcaacgagatgtagccgaatcgacaatctg
accaagacaaggaatttacttcttggtagatgccttcttcacgcagagagaacgtggcg
>contig302936 length=241 numreads=2
atcaggcagaggacgagacagagccccgggggaaaaatggagggttcttaagtggtggcg
cgttcggtcatctcctgggaacaggtctattacagccgcgtcgcatgatcttgggatcgc
catgaggagggtcacgatccacacaaacgccaaaatagcaccgacccaaaaggaggcgga
accgcgagccacaccacaccgggtaagagaatcactttcgatttcgttgcacgcatgctg
a
>contig302937 length=241 numreads=2
atcaggcagaggacgagacttaattagggtcggaggacgtcaaagacgggagggccagcg
gcatcacccattgccctgcgtaccacacagccgtaaaggcccacgccgagaagagggccc
tccctaacgagcagggtttctcttgaagctgatacacggcggcaagacgtcgaagagcac
acaacggaaggtggagtttttcgtcgcgaacgtgggcatgcaaacgctgcagcgggagtt
g
>contig302938 length=241 numreads=2
atcaggcagaggacgagacttaatttgttggtcgggcatggtgggctccgctcagtctgt
gtcgcgacatctagagcattttctgtaatccttggatcacagaaaatgctctagaccatt
gctttggccgcattttctaacgccgaaccggcgtccacttcggcggaaaatgctctagcc
gaaccgtccggtgatgtaatcctgtgtgcgccgctcggtcgggttcatgaagatccggtc
g
>contig302940 length=241 numreads=2
atcaggcagaggacgagacttcaaccgtggcgttcgaaccgttcggagggtaagacaaac
gcaatgacccaagtgggatctggggtttgcagtggggttgtccccaagttattgacgaac
agtgatgacagcgacggcaatcgacgttggtcctatcttcttgcgccgggaggtgttccc
aatggcccgtctgattcagtatgtccctcttcctaccctactgacgagcggcaagagaac
a
>contig302944 length=241 numreads=2
ttgatgtcgtgcgcatgtgaagtctcaacgtggcgCGGgAgCGGCcgcgctcctcttcgc
cagcaaccccgccaacaagtgatggacaatttgggctcggcgcggagaggggggggggca
gacgacacctaattgtccatctggagagtagatgctgggtcggacgtgacggaggaacga
aatgaccatagacggggcatgaccgcggagaagatacatatggtagaggctggtatcatt
g
>contig302948 length=182 numreads=2
atcaggcagaggacgagactaattccaggggagttgtatccgagatttggagcatgcttc
ggagagacgcttccagctaagcacggtggtatcgtcgttcgtagatgccgaaaggtggag
gaccagaaacagcggaaccgatagggcacgagacacaacgagagggaagaaagagtaagt
ga
>contig302949 length=242 numreads=2
atcaggcagaggacgagactaaacaggcgacgacgatggccaagaacaaattctagaagc
agagtcgaccgaagccgcggcagcggccgctgcggcagcagcagcagcggcagcagcagt
agcggaggtaggttctctaaaggcggttgttgagagcggggacagctcgataccatCccc
cgttgtcccggaaggagacggagacggttggccgtgtggggtgtgcactttttggaactc
ng
>contig302951 length=186 numreads=5
atcaggcagaggacgagacttaGgCTGTAgTCGTGGTCTTtCnTGTAAaGGTTGTGCCGA
CGCTGCCGTATCCCTGTAGCACTAGACTTGACCCGTCTGTAGGaGAGAAtGCCACAGGAT
ACGAAGGCGGGGTATGTGGGCAATTCCGTCCCGGGGCTCGCttGTGTCTAATCGTATATA
CGTAgg
>contig302958 length=241 numreads=2
atcaggcagaggacgagactaaaaagtaaactaaatttgattcaatacgaaaaaggggaa
agcttgatttcgtctgctagtcatgagggtgggtcagaatttgatataaatattactaca
agtcctgtcggcattaattcaacttctgacgatggtttggaagcagaactgatggccttg
aaaagggaatgccgcgaagctatacctgaagcgactttaaatggagcatcattttttact
a
>contig302966 length=241 numreads=2
actcacactttgaaagttcgattctttttcgtatcgccgatatacttgaactggactacg
cctgtggctttattcaaccattgtcgtcttccatatcttctttctctactgaaaataaat
atttactttctaatagatagttgcagaagggtacttttcactttctgaagctaatgtgcc
acaattttcagcccatgataattttaaatgatttattcttgaagtactattcaacttcaa
t
>contig302980 length=125 numreads=2
GgggATGGAGgCCCAATGTCCCTGTaaCGGCCGTTTTATTTTCGCGACCCAAACcaGAAG
CAGCAGCAGCGgCTACAGCAGCAGTGCAGCAGCTAGTAGCAGCAaCaGTGTAGCGCAGCA
GTGta
>contig302985 length=241 numreads=2
atcaggcagaggacgagactaaacctatacagcaaccaaccgtctctgacagtagtcgaa
tccgaccgcgtattatgcgtacctttggctgcccttcgtcccccaccgtctcgtgtgctg
ctgtgctggttttctcgtgtgtcgtctacgagtttgatgtgctcctgctgctgtgctaca
taggtcttcggaggattcccgctcgtcgttgcccatcaaccagtaatatacatgtgattg
g
>contig302987 length=279 numreads=4
atcaggcagaggacgagaCAACAaccAannnnannannannnannannnancnntnnntt
nnnnannnnannnggnttnnnnnnccnnncnnnnntnnnannnnnanttnannncttgaa
tttaataattaagacggacgttctaataccgccccaagaagaagaggggaaatacaatac
aacagatgaccagattgataataccgaagaagatccattcggatcaaaactaggtcaaac
gtcgaaaaacgataaagaagtacagaaagatgattttga
>contig302988 length=219 numreads=2
atcaggcagaggacgagacaaggcaagctgtgactggtgtgactgctgtggctgctgccg
agcaaacaactgctgaagcgacttgcttggtgtccctgcaagacgtttcagcagttgttt
gctcggcagcagccacagcagtcacaccagtcacggtttgcctctctgtcctctgaaagg
tttacgttttatggctgttgtgccccaagaggatttgct
>contig302989 length=241 numreads=2
ttcttttctaaagtgtccCTTTCCgaagtttggtCgaatagttctgcattacaagttgcc
aacttttcgctaatcgaaatgcaagcatttttttgatcatgtaattgaattttatttgat
tgaatatcattttcagctattggcagcatcattaaatacacaagtaatctttaataatga
taatatcagaaaaataccgcagatatttttcttcttgctctcttccaattcttcttgaag
t
>contig302991 length=241 numreads=2
atcaggcagaggacgagactacttgctcactcattatattctctcttatgatatattatt
gtcgttggtccactactattgtagtgcggggttagcgatcaatcacctcgtccccgcgcg
attatttgccctttttttgtttgtttgtcgtcttgttttgtgtcttcccccccgtgtgcc
gtgtgctgtggggctcgcgtccggttccgggtccggtaggatttttggatggaaccttta
c
>contig302997 length=240 numreads=2
atcaggcagaggacgagacaagcagtcgctttgagccaggtatgtatgtgaacatatccg
tcgtgttccgtgttgactatgtattccttttttgttcgttcggaaggatgtatgtcttcg
gtggcaggtgcagaagtggtagtgaggtgctccgtgtgagagatccacgcgcttgttgcg
acgaagcagagcgccacgagatgaaaaaagatctcgccaaaaaatactgtgtagcaagcg
>contig302998 length=176 numreads=2
AaaGACTTGGTGAACAGCCAAaTGGCAGCCAGCAAAGTAAATGCCTTAGAAGGTCAATTT
CAACTAATTGGAGAGGGAaGTTCATcAAACACGCAAGGGACTAGACAAAaGaCAAATGCC
GAATTGGATATCGAACAATTGGATCGGGAAAATAGAACGATTAATACCAAAGAAgg
>contig303002 length=241 numreads=2
atcaggcagaggacgagacaaaggcgcgcGAgaTTAGcgCgtcaatccacccgcaccaag
aaggtacagtatgcgttgtagcaggtattcatgtagcgggtagattgacgcgctaatctc
gctgcttttgagtcgcctctgtctcgcgtgccgtttcaggaacgctcttacgttttcttg
tccttttttttgtgtgcgctcttgtggttttccgaacctccataccgttagtaacggcgc
g
>contig303003 length=241 numreads=2
atcaggcagaggacgagactaagtagcagtaagccccaaaatatgactaaacttaagaaa
aattggcacttttcccgtttatatggtatgtgatttttgtcgtactttaatgctgaattc
taatatgatttcttgttctgtttaattgatatagacctcgtgtgaaacaatgtggggggt
gcttatttttcttaagtttagtcatattttggggcttgctggtcttggacagattttggg
a
>contig303004 length=199 numreads=2
atcaggcagaggacgagactttaaagcacgcaacacattacttctctgccgcggagctgc
cgcggtgtaacccacaatgtcaagggcaagaagtaaaaaaatgtgtcgacgtcgcccagc
cagtactacggacaaaaatcgtactccttcgtagggcgagagcaaagacggggacatgtt
aacacacacaccaacagaa
>contig303011 length=241 numreads=2
atcaggcagaggacgagactaattatgggtcaatggatgtttctgggagtttgattgcta
ttgctagaaataatgtgtggaaacgctttgtggagtggttggcctgcgacggcggtaggt
gtctgcatccggtgcaccggtacggacattagaaggtactgagcagagaccgcaacaaac
agtttttaatgtaagacaacaacaaggggtttcctgactgcattgggtggtgtgtttgtg
t
>contig303013 length=241 numreads=2
acaaaaaaacagttatttACTTACTTgtaaaggacagcgtaaTcctttactgaaacacac
ccaccaaaatatagtgctcgatacgctcggtacttcacagtaatggggtcaccttattta
tccgatacattctgatacacactctgtcctcacactggaaaaaaaagaataataaaaaac
taaaagcaaacatttaaatatgttgtttaaattattacatttggtaatttaatttaatgt
t
>contig303015 length=120 numreads=2
cttactactactacggctactaatgcaatacttccagaattggcggAAGAACAAgAAGTg
aTGCTATTgATTTTATGGAaGAATTTGnatAATTATCTCACGAAGACGATGATTTGgAcg
>contig303025 length=241 numreads=2
atcaggcagaggacgagacaatgggtgagcgcaaatatctcccagcgctcacccgttgtc
ttggcttcagcagttttgttgtaggctccgtggatccacccccccccccaccttcccaag
cctcgggtcggcgaaacccggcatatagctccgtcccgccatttcgtggggatgtgaggc
caatggtcgaacgactacggcatgcgtttgcatcagtacgcccccacaccccaatttcca
c
>contig303030 length=241 numreads=2
tgcaaaaggcagacatttctgatgtcgagatttccatcagccattcttcagaatatgctg
tagctcaagcaattgcaaagagaaattagtagtcaaacttggggaatcgtttgtttttgt
taaaaatatagtattggtttgaggtaaagcgaattctaatacttagggctttttggcagt
atttgaatttatgtttatttctattcatgcattgcgttggcgttgaatttgactagtgtt
g
>contig303034 length=241 numreads=2
atcaggcagaggacgagacaaaaggggggtcgAAttggacaatcagtcaaagataccgaa
acggctgggcacccagtagctgccacaggccaagcagcgcttggaccaaaagagacatat
tattcacgcacatcagtctgtggcaagcaggcaagtaacatgtctgtcgggaaactacag
taaatgttccgtgaggtttagggcgagagacatttgcatcccgccgccctactgtagtgg
t
>contig303044 length=233 numreads=2
atcaggcagaggacgagaCaagggaagggttggagattattgtgcgtggtgtattttttg
aagtctttgaaaagggttcacgcgacctgcatccgtttgacgtgatgtattgataggcca
agcgtcctgtgtaaaagtagcagttggggtaggagcatctgtatgtagtttgtgcccaag
aagaagcgtacggaaaattaaaattgtagagcaaagcggaaaaaaaaaaaaaa
>contig303048 length=286 numreads=3
atcaggcagaggacgagaagtttttttttttttttccgttCAGTGCATGCCGTCACCTTC
GTCGCGAAAAACGTTGgaGACCTTCCCTCGgTnaTCATCAAGAATACCACGCAAGTCCAA
TTCGTGCACGTACGAACGaGTaCGtACTTtCCACACTCGgCcGTCCAGCTTCAnaCCTCT
CAAACGCTTTTATGTgTGAACCAACTTGtACTaGgCCCCCACAaTTACCAACTTGTACTA
GGCCCtCGCAATTGGAGACTCTgTTCCTACTGTTCAGGgaCTACta
>contig303051 length=241 numreads=2
gtgccatgaggattggtgcgtttctttaggtgacgagaactgacttgttgtcctgctgtt
tcgctggcggttgaaaaaacaccgaacaaaatcagaggggacagggggttcagcactagc
atactaatatttagtcgtatgtacctctgaattcattgggttttgatctacatacttgaa
ccaaatacacttcaacacacacagttctgctacaccaacaagcactacaccgcaacgaac
g
>contig303052 length=241 numreads=2
atcaggcagaggacgagacaaCAGCAGAgGCtaaCGGCAGTGGCGggcgttctactcgct
cgcctggaaaagaaaacacgtgctaaaaagtcttgtttgttttattttttttatatcgtt
ttttttgctccctgcgccgtctcgctcttgccttcgtgaagagactctttagcagttacg
aggggatcttgggagatgatggttaccgttaacgcatggcggggcttaaaaagaagttcg
c
>contig303070 length=241 numreads=2
atcaggcagaggacgagactaagtaagttggtgatgcacacacggcggggcagcacggca
gtcggcgtgacccccagcgacccctccgccatcgtagacctgtttcaagaggtggagtct
atcggtgagtggcgtgtggtacaaggccaaggcggacagagaccgcgccgtagatacacc
acatggcaggactgaggccacaagaagggcgccctggtaaacggtagcgcgcctagggtg
t
>contig303071 length=239 numreads=2
atcaggcagaggacgagaCtaaagcacgagagatagcatgcatgataacccctctctatc
tgcagaaataacggaattatatgtatgtttgttcgtgattttcttccatactttgcgata
gttgtaccgtggggtcgagtgagcgtacacaaagttatcgtctgttatcatgcatggagt
caccaaagggtgaattcctttccttttcattccatctacagtatctattacgaaataga
>contig303072 length=241 numreads=2
atcaggcagaggacgagacccggttcggttctttggtacgaacgaaggtttgaaggccag
gagaggaaaaatatggcggcggaggaggaatacgcccgcacgtgtacatttcaggtgagc
caagccccgtcctcgtgggggcaaaaagtggaaacaggcggcaccggctgagaccttggc
agttcaattcagtactttattcattgccttgattttgtctgggtgctgtagtagcgctgt
a
>contig303076 length=238 numreads=2
cgcagaagaaactaaccaCCcttggtgaacaacgatcaaatatagaccgacgaggcaaca
acggaagggaggcccgtttaaagttccatgtcgacccaccgtgctttgcgaccgtgcgac
tcaaccatcaacggtaatcgcccaactgagaaaccgagcgaagtggccaggaagccgagg
gtgggcgacatggaactttaaacgggcctccctaccattgtctcgtcctctgcctgat
>contig303080 length=241 numreads=2
gtacgtttgccgagtgtaGAAGAAtggttTTtctttcgtagacctcGccagcgcgatggc
tccgactctctctcgcggaaaaagagggcgaggaagggcgactacgaggacgacgagcgg
atgctggctggagttgttggcccaacaagacgacaaggcggaggatgatgggaaagactc
acggaggattactagtcgttgatttcagcgactaaaattacttatgggcgcacgtcggag
t
>contig303091 length=241 numreads=2
atcaggcagaggacgagacttaactaagggacatatatcggtgttctcaaccgcgtgttg
tgtgaggactcgacgtgcgagtcagacctacaccccacaggtctgcgtatacactccatt
tttgtcttcatgcaagtatctattctagtttggaacgcaagtttgctgtgtacagatgct
gctcgttgcaatcgatgatgacgacaaatgtacggcccgaccattttcaccaacaaaggg
t
>contig303094 length=239 numreads=3
atcaggcagaggacgagactttaattagtcaagaggaggaGAGgCCcGTTGGCAaCACTG
CCCcACCACCCCCTTgCGCACGATCTCcAAaGCGTGCTGGGCGATGTGATGATtCTGCCT
GCTCATCATGGCGgacttcggtggtgttggcagccagcgtcgccatcaagcccaccgcgg
cttgccgccccccttctcctctgcggttgtctccgatggcgtcggcaggtagacacgcc
>contig303115 length=241 numreads=2
ttgttacaatcatacttaactgatattgtaaatccccgtgagttctcaacaaatacattc
aaggacgccataagataaactatcacccaaatagatttgctcgattcaagtggaatttta
ttagaacattgcttttacttatatacttattgcttagtttgattttctatctcgcttgct
tctgttatgcaagtctaatttctttgtaagggcgaatccaatttattttcaccattcaaa
c
>contig303119 length=241 numreads=2
atcaggcagaggacgagacaacaggcggggggggttggaacaaaactgagactgatgtgc
gtgtagatcgaccggctgacgtcgagatcgaagatgattctctcggcaaccggctcaact
gtataccacttgctctgacgcagtttcgatcgtagctcttcccgtgccattgtctccacg
cgtttcgcccaaaggccggaaatgaagtgtacccggagtgtagagatgagatatggtcgt
t
>contig303130 length=141 numreads=2
gATGAAAaTGAATTATTTTtGTTAAAATTGAAttATGAAAaTAAaGTAAaTGAaGTAGAA
AAAAAaTAGTTtAATGGTACGAGCAAGAAaTGAAaTTGATGGAATGCGAAAAAAaaTTGC
AGAGTTAAaTGAGGAAAAGaa
>contig303142 length=241 numreads=3
atcaggcagaggacgagacaagtGgTggAGAAATACACTCgTGTACATCTGCAGTGACGT
TcGGTCACGTATTCTTACCTACCAGGGCATCCATGCAATTTTTGtaCTCTTATTGCaTAC
CGCGTACACGCCATTTTTTCTTtGTAAaGaaaaTGAAGACGCCTGGTGGTACCGCCGTAT
GCACGAGAGTGTAGGTGGGGGGCGTCCCTCTtCCGGCCGAGATTTTTTTCCATtGTGTGT
T
>contig303148 length=163 numreads=2
aaGAaCAGAaGGAGgTTGGGtATaTGaCTGTGAAACTGCAtGTGGAATTtntAcaGCTAa
CTCCATTGgTgACAAACCAaGTGATAGCCcAAcaGATGCgTTGCCGAAtAaTaCAAAAna
TATTntATCACcAacGAAAaGnaCAGGGAATTCGGaGGACTCa
>contig303150 length=241 numreads=2
atcaggcagaggacgagagttttcttttgtcgtcgttagtaggatgtggtcgcggaggtg
ccggaaggggcaggcctggacgccggtgcagctcgtgaagctactgctggtaacgtaagt
gcagcgccgatttcgtcggggtcttgtggttggcggctactgctgtagctgtaactcggt
cgaactatcctgtttaggtggtatatgcggtacccttttgTcacgtgctgcggctgctac
a
>contig303152 length=241 numreads=2
atcaggcagaggacgagacaactaattagtaaacgcattcaggcacgcaaaaaagttgtg
tacccgctgagagcgctgcttgacgaggactgccgggcacagcaccgttgatagcacctg
atgtatctcccacgaaatattatgtacgaagaatttccatcttccctcgacggggttggg
gcgtctgtacctgaacgacaggctttcgggggactttgggagtgcgttgctggagccacc
g
>contig303156 length=165 numreads=2
aTAGGCTTAACCTGTAACATGCCCCCccTTCCcTTTTctAACGAATTCaGCGTTGAATTA
ATGATTACTTTAACTACAAGTTTAAGTGAGCTCATGCtCAGATAGGTtCATATATTGAAA
tCAAAaCtGTCTGAaTCTATAAAaGCGACGTCCATATTTGTTtCa
>contig303160 length=241 numreads=2
atcaggcagaggacgagactaaaaggtctagtctactaaacgcaacagcatttcagcgac
attttgcagaagaaacaagatggaattgacgtcaatttggctagaaagaatgaagataaa
atacaaaccttgactttttattttcagaaaaaacgaaactttatttactcataaggatcg
taaatcgacacagactgtaagacacacgctagcgaaaatttgactatgaaaacaaattct
t
>contig303168 length=184 numreads=3
atcaggcagaggacgagacaaagggcgatggtagtttgtatgtggcagtggccgcaaggg
caccgaccgcattgtcatggtgacgacgcctgcctactgaacgcctctcgatagcggcat
aatgctaaccccgcatccttcgtttgtgcggccttttgctttttggaactcgtcgatttt
tccg
>contig303173 length=241 numreads=2
atcaggcagaggacgagacttaaaggcaggaaaatgatatgacccataaaaagaagtaaa
taatcaggaacggcaatgggggtgaccgaatgggccgaaagtatgatgaaaacacctagc
gcacgacgtaagagaggcacagaagagtgcggagtagaaggaacaacaagtggcaaggac
acgtgtagatatcgggagtgaggaaaacggttgaagggtggaaaggaggccacatatgca
a
>contig303192 length=236 numreads=2
atcaggcagaggacgagactaagcgtcgtacaacttgatgcccaaattgatcatggaaaa
acaggtctttgtagggcctggtcacctccaatcccagcttttccatgatcaatttgggca
tcaagttgtgcgacgttcttgcatctaacaatgcattgtggagaatggtgtcatggatat
tcaggatgatatagaaaggtgttgagtcttctcctgatgagtcgtcgacctgtgga
>contig303213 length=241 numreads=2
atcaggcagaggacgagacttaacacgaaatcactgcaggtcaaataaaggttacgcatc
gctatggtagctaattgctgccggttctatgtacccttccaaccttgggtgccctcgata
tgtagtctcacccaacaatatttttttgcttcgaaacctttatttgacctgcagtgattt
cgggtgtcttaaacaatggcgttaactgctgttgttcgttactctgtttttcatcgcgtt
g
>contig303214 length=241 numreads=2
atcaggcagaggacgagacaangtcaaataataataaaaaaacaacatttacaaatgtag
tagagtctcgttcaggctggtaagcggccttacaaatttgtttcaagttatgaggtgacg
ggggtggcagaggtgaatcgattgaaattggattctagaatacattgatgtcagttgctt
gcattttaaaacaaaacaaaacaaaacaattaacaaaaatagttacaacttgagacacta
a
>contig303217 length=241 numreads=2
atcaggcagaggacgagacaacaaaaaccaagccgatgtccgcagcagtcagttattttt
ttttgcttcaccgggggggcgggagagtgttttgttgtacttggtttcctgagcttgggg
tttgcccaacgttccgccggccacgactggggcaattttgtaattttgtaatttctgccc
tcttctccctgcgccgcatgcttgctcacgaacaggatgtctgcaagaaaaatactgact
g
>contig303221 length=256 numreads=2
atcaggcagaggacgagactttacctaaatttgccaaaaatagagcagacttcttgaata
atttcatctttttcatcttcattttctaattcatccaaatcaaacatatcagtaaccttc
aatgtattgcaattcactacaccatcatcaccaaaaagtgatctaacatatttgaattca
gaatcaaaaacatcacgaaagtacacaatacactgcctttgattttctctactttgtatt
ttgagtaggcttcaag
>contig303222 length=241 numreads=2
atcaggcagaggacgagacaagcgaaagaagcgtgcgcgagtaaccaagaatatgggggc
tactgaaaacagggcagcggagaatgcaatgaagaagcgtgcgcggaaaaccttcctgca
gcgggcggcagcggagaatgcaatggcgaagaaaatggatgagaaagctgccgaagcagc
cgagcgcctttacgcggaacgagcggtacataacaattttagcttttttgaagaaggagc
g
>contig303225 length=241 numreads=2
agtgtaaaaaaacatgacgcgatcctaattcaaggaggcaggacccttgcagaaacgcta
taagtacgcaccggcaacgagacgggaattactcatgaggacagccaaattcaacagcaa
tcaccaaccagacccggatgcatccaacaacaaataccccgccatcaagtaaagtttcat
cgacaaatggaaagcgcgcctatggcgaactaccttttcccccctgcttgtctcgtcctc
t
>contig303226 length=241 numreads=2
atcaggcagaggacgagactttaaaggttaaaagttaatttatttatttattttgaagag
gaatttgtcactgcaaagtgggacactaatgaattactcaaaaatacaaatcattacttg
aagaagtgcatcttaagataagagcagatttcttcggagcaacaccgatgttgctctttg
aagacaatgaatgtaacccgatagtctcgactacaatgccttcaaaaccaagcgtagata
g
>contig303227 length=221 numreads=2
atcaggcagaggacgagacaaattgagcacagcaaagagcgtacacatgacaggcaacac
acacgcacagcgggcgacagcatctgggctcgatgccgctggactgtctgtggtgtgatg
agcctatgtattgctgtcgcgcatgtattttttgtgaccgccgcgttcaactgccagcaa
tgtgaggacagcaccacattagttcttgaaacctaggaccg
>contig303228 length=241 numreads=2
atcaggcagaggacgagacaacattcagaacggagagatttcgaagcaccaaaataccct
acgattcgaccggtagaatcatgacaacggtcacatcatcagcatctttgaaggtgcttc
gaaatctctccgttcggcctgttgtcttcgtaacctcttacgcccatcgatgctgctact
tctaagcgtagggaccacgtgctactcagcaaggcgtgtaagagaaagccgcctcgtctt
c
>contig303229 length=235 numreads=2
atcaggcagaggacgagaCAAGagtagGTGcggtgCAGctgttGAtgccgtcggcactgc
tcgcagactttttctgagacacgttagtgcacgggaggcaattacgtcggcctgagaagc
gccactgggaggtgtcaaacactgccgatacagacggctgtgggcattcgcgtgagtgtc
acctccgcccacatcattttcatagcacgccggcttcaagacaccggtgactttg
>contig303242 length=169 numreads=2
tcttacttcacattagactgacgtttacttatttactaattacaagaccaatcaagggac
gagagacaagagaacatcgctgcgtcctgctcgagccaagggacgatggtcgtggcattt
tcggtcgtcttcagcgcctctctaccagctagctacattttctattcta
>contig303248 length=241 numreads=2
ggtaggtgtaaaatagcagtcgttttgaaaaatttgttttacgtcctcacaaaatctgtc
cataaactttgtgaggtgtgaaactttttctagttaaagtttttagtggtgcttttatgt
agattgatttttatttttagaatatttctttttagtacaggatttttttcgtttcaaaaa
ttcaattttattatatatagacttcggcaatttatatatatacatcgtatgtaaggttgg
t
>contig303251 length=241 numreads=2
atcaggcagaggacgagacttaagttcttctatcgaagttactagtaaattagataggaa
aagtaataatatagagtgcttggaaaatggcaagatttgcagcaatacaaataatacaaa
gagtgaaaaagtggattccgattgtaacggagtggttccaaattgtaatcatatgtatct
gactggccctgtagcagctttcatgcagtctatacatcccaatcccttatcaaagataca
g
>contig303254 length=241 numreads=2
atcaggcagaggacgagagttttctaagtcgcctacctcttgtcaattccattttttttt
ttttcgttgtagcattacgaatccatctccatcactagaacgagtcttaatggattagca
attgatccgtagcgtcagcggaggctgcctgtgtttccacgacttcccgagcagtatgga
gcgatagctcccctgtctgtagcaggctcttttttgtatattttttgtttgttttcttct
c
>contig303262 length=241 numreads=2
atcaggcagaggacgagatttttctttggaacacccatccctcgcgcccatcttgtcgag
gctgcctaatgacgtgagcttcaaggcagacgagggagagtggtgctcagccttaacgac
aatggggcgaagctgaatacagtgccgtggagctcgtagctatgatccttagcagtgcac
aggtgagctcttgggcgaacgttgtgcagtctgtttccgaanaaacaacatacgctcctt
a
>contig303269 length=124 numreads=3
tcAGGcAGaGgAGAgActaagtaccgatggtgggctcagcaCAaCAAaCCAAaGAaccgc
ccatcctcctgggaacatgaatcacaaattgtcaagaaaaggtgccgtGAGAGTCGGAGA
GAta
>contig303271 length=241 numreads=2
atcaggcagaggacgagacttaattacggggcgagtaataagggatccgttagagtctga
caagcttgcgtgttcatgggtgcttttcgcctgcttgcctttcgttagactgcctgtttc
tcgagtcaatgagcacagcccttgggtatgtgccgtaactaagtacgctgtagttgtgtc
tgtagaatttttgcttattattttcaaaagccatttgtcgtgcgcattcattccctctcg
c
>contig303272 length=213 numreads=2
caacaaaactttaattaaaacaaatatatctagttgcattatttataatataacaattaa
agaatataagaacataaaatggtattgaacagtaattgaatagtcattcgattagaaaaa
aaaaacatacgaagacaatacaatacaatacaatacaataacaatacaataacaatacaa
taacaatacaataacaatacaatacaatacaat
>contig303284 length=228 numreads=4
atcaggcagaggacgagaacttttttnaantnnnnncnnntnnnannangnnnannnnna
acaaggtttccgtaggcgaacctgcggaaggatcattaccacaccattggatgcatgttt
ttttacattgcatgttatcctttactatcctgtgaaattgttatttgtttttgttggtat
tgtaagattttttaaagtttaattaccgttctatcttacaatactatt
>contig303293 length=296 numreads=3
aatcacatattttttttagtttCgTGCTTGaTAAATTAnggAGCCAGCACGCCAGATCAA
AgACCAGAGAAGAACAcGCCGAAACGaGAaCGAGAAaTAaGCCcaagCaCCgCctGTCAA
aGAAGCGAAaTCCGCCaaagagggtccaagccggacccgatgtaccccacgtaccaccac
ccagttccagcccactcggcctcgacgagatcaccgggctcgaactgagtcttcttccgt
cctaacaactggaaccaaccacctcttcgccaattaagtctcgtcctctgcctgat
>contig303302 length=205 numreads=2
ctactccaagtgggagACGTTCAACGCGTAAGAAGGTTACACGGACTCCTTTCGACTGAT
TCTAGTAATATGTACTCTAAaTTGTGCACTCAAAAACGGGGCTATATATATATTTTAATG
CAATTTCAGTCACAGGAAGAATGTAAATGAATCCCATTTGtATACATTAAAATTTAGTGC
AGACTAGTCTGCAATATTGCATTCg
>contig303335 length=197 numreads=1
aacaaaaaccaatatcttcaccaaaacaatccaaaatcctcCaagtccatcacaagaaaa
atcaaacacaatcaaaactcctccaaaacaatcaagaaaaactaaacacaacaactcctc
caaccttcaccagactctctcttttctcttgtccaatctctcgtctctctcactctctcc
atcacagaatacgaatc
>contig303342 length=194 numreads=2
aaaGGGGCGAGAAGAAAaTGACCGCnaCGTTCGAACCCGCGAAGGCCGTCAntcnaatan
gaCAATCTnggcgTGnacAAGGTCTCGAgaggCATCnaagTCGTGCGCGCACATGCCGTG
ACACAAACGTTCtATAACAaTACGTCACATCCAACGaCGATTAAGCGACCGTTCcAAAAa
cGCCCGGAcAGCAA
>contig303348 length=200 numreads=1
tttaatactagcgatgatattatgtttcaataatttgtttcaatttatagaaacgatctg
attttaccaaacaaaaaaaaactggtttgtccccgtacaaatttagatatttcatctata
atgaacatgtttatacttgtaatattacgattgacaaaaaaataaaacatacaaaacaaa
caaataaacaaacaaacaaa
>contig303373 length=180 numreads=1
attcctttgataaatgctttcgcattagtttatcttccatcgatccaagaatttcacctc
tgacgatggaaatataaatacccccaactgtccctattaatcattactctggtgtgcaaa
accaacaaaatagaccaccaaagtcatatcttattattccatgctaatgtattcaagatt
>contig303394 length=114 numreads=1
ttcacccgaacgtgaaaagcaatgccttatttcttatttccggaatgaccccattaaatc
tgcaacgaaacacgacctcaaaaatcggaccctggctaacctaccctccaaagg
>contig303399 length=132 numreads=1
ACAATGaagaCGaTagattctatgccccagtacggctaccgtcttctcctggctgttccg
tgcctcaaacgtctctctgtaccttccttctactgttcccagctcggccatgtacaattc
cctctgcttctt
>contig303400 length=154 numreads=3
gggcgataaaagatgattcacggaatttgaaaaggtgaacagcattgaagtcgtatcagc
gagtgggcacaaactGCAaGTAAAaGATTcGGGAATCaTaaagaTGCAttACATAATgga
aaatGCGAAGAaGATTGCACTTCACAACGTGTTg
>contig303419 length=139 numreads=2
ttttgTCGATGCACGGTTGGGCGGGATACCCCCCcAGAAGAGCATGAACAACCAAAAAAA
AaaTAaGAAGTGAAAAGAGAGTGAGCCAGACCcGACAGgCTTcAGgAAGGAGACGGAAGA
GAACATGGAAAAAGCGccc
>contig303422 length=155 numreads=1
cttaccggacgaaaaaacaatgtactattatttcttgttcaccacatcattattcgttcg
ccatctatttatctctccctcccctccgccttccccccctccgtagagaagatcggactc
aactacgttcgaggtgcagttgtgtttttacacag
>contig303427 length=236 numreads=2
aaattcacgacatatttgcagtcctaataatactttgttcgtttcaattctgaatccttg
tacgacgaaagaggtggaagttgatcatatgatttctttagttgtgttcataatttaaaa
ctaatccatatctaaaacaaatttaggagttactaagctgtttcgacAAAGGTGTtACTG
TtGATTTAGTCTCATCAAATGGgTATCTTCATGCATTtGTGgAGgTAAAaTCtACg
>contig303441 length=190 numreads=2
cgacaagacacgacagaaaaaaaTTGCCGTGAACCcACTAaTGgTGTAaGTtGTTtGAAT
AtATAATCTAGGATTAGATTATTTAtGAttcctAAaTATTtGAAaTaTTtAGtATCAGTT
TTAAACATtCAGAaTTaGATGAAATaTTTGTGTnagCTAATtCTTTCAAaTATCTTTtgt
GTTTtAtCAG
>contig303470 length=232 numreads=2
aagcgatcgctgaccgcaaacaaagctaattaaacatccgcaacgacgagacttcaacaa
tgtacatcagaatgaagacattacacaaagAGAntAAGTnaGcgACAGGCGGACGGCCGc
ATGtcAAAaCCaTCTTGAaTGTGGCTTtGACAaTTTGCcgAaCCCGctACTtCgTGCCAG
TGCcTTACGCAGCAAGTcAACAaCaCCccAacnaaacAaGAAGAaCgAAAcg
>contig303482 length=99 numreads=2
ctgatgacagagagagagagggtgcgcccccaggCTCTCTGTTTAGCCgggaggggCgCA
CCCTcTCTCTCTCTgccATCAGCTGTcAGCTTCGAGGCt
>contig303497 length=234 numreads=2
cgatgtaaagtgatcttaatgtatttattaaccgaatcaagacaacacttggattctagg
taaaagttattcaatatttataaaaataactatttatcttggatccaatttaatgtgata
tgatgtttagcaggatcgaaatcaaGtATGAAGATCAGCAATTCAAaGAAGAAGATTGAA
TGgAAGTTGAGCTGgAGTTAGATTTGGATTTGAaTTTGAGTCAAAAGTTTGAAa
>contig303517 length=128 numreads=1
atgtagaataattagaaaagcttcacgaagagtctcgtttagagacagctattgcgagag
agcaactagcggaattcaaagaggatggaattaagatcggtagattcagcaagccaacta
aggaaaat
>contig303573 length=238 numreads=2
tctcattcattacataacaaacaatctcattaacaataatgtcattaacaataactaatg
atacaaagcataaaacataaaacacaaaatctttttcaaattttttttaataattaagac
aagtgattctgttttgactttaatcatagttagtcaaaatcaaaataataaaactatata
aaataaaattatataaaaaaagaagaaaatactacaataaaaaacaccaacacacaag
>contig303586 length=307 numreads=12
TCTCGCAATCAACGTAACAACTACTTCCATcgTTCcATAATACTgTGGAAGCTCCTACGA
GACAACCAaCAAACACAACAAGAAAGCTAagTACTTTACaCCAGCTTAAAATcctcTGAT
AACAGAAAACGCCATGATATnctGCAGGAAaCAGGgAGATCTAGTGGcggATACTACaCA
TACCcTAATaTTACCCTTTCTTATATTagATACAAacTCAAATAAAATatCCaTgctCCC
TTATCTAaTATTATCAgTtaccTATTTTATCAACcAATAATTAATGAGAAATTtATaTCC
AantAAa
>contig303644 length=317 numreads=5
TTTTAAATAATAAAAaTAACTtAACcGGTACTCGTaTTTTtGGACCCGTTTCtATtAaTT
TAAAaTtAAAAAAAAAAaTGAAGTTGTTGTCCATCGCCTCGTTTATAATaTAAAAaTGTA
CTTACAAaGTCAGTTTAAaTATCAATTTTtATTAAaTATAAAAAAAaTTTTATTaGAAAA
AAaaCGGGAaTGCAGGATCTGgATCTAGTTGCGTagttGCTCacttcaagccTGGTGTna
cAAAAAAATAAaCTaTtAATTTtAAaGcaGAaTGctGTTTtAAAAaTaCTTTTAgggCAA
AAAGTGtCTTTTAaagg
>contig303647 length=174 numreads=5
cTTGTTGTTGTTTTTGgTGGTGgTGGTGaTGGTGgTGTTGGTGgTGgTGGTGgnagtggt
GGCGTTGTtGTGTATGTTTTTGTtGCACTttttGTTTGCTGTAGTTATtGTTGTGGCTGG
CGATGTTGTGTGCTGTTGTTGCTAGTTGTTTAATtGTTtGTTGTTGTTTtGTtc
>contig303697 length=131 numreads=2
aacaaacagaaagaaagataagacagacagagacagacaggcaggcagatAGACantAGA
GaagaTACAGACAGATAGACAGATGCAGGggTTtCcATCAGGAATAAaGGCTCCGTAGCA
TGCTGCACTgg
>contig303706 length=229 numreads=2
gggcgtccgcacaccatacgggtggtattgtgcgcacaagtccaccacccgtatggtgtg
cggacgccctctcttgaattgaaagttggctgccgctgctgttttctttgtttatttttt
tttgttgagtggtgcaacgttgtagaacacacgatgcgctgactaaagtgctccgatagc
gggaggtgttgctcccacgcgtacctagcagtgtttagcgaggcacaaa
>contig303715 length=298 numreads=2
atgtattgtgtaccaagtccattcctttttgtgtaccaagtccgttcttttttgtgtacc
aagtctattcctttttgtgtaccaaatacattcctttttgtgtaccaagttcgttccttt
ttgtgtaccAAATAcATtCCTTTTTGTGTACcAAGtCCGTTCCnttttaGnaGTaaCCAa
aGTCTGTTCcTTTttGTGTACcAAaTACaTtCcTTTTtgTgTACCAAgTCCGTTCcTTTT
tgTGTACcAAgTCcGTTCcTTTTtGtgTACCAAAtACATtCCTTttGTGTtCcAAaTa
>contig303730 length=1019 numreads=26
TCAACTCGAgAaaCACTGTtGAAGAaGTCAACAATGCTATtCtaaTAGCAGAAGAGTTAA
TCGACGAAGTTCAaTTACATAAAGAaGATACAACGGAGCTAATCAACGAGAAAACGCGAC
TGAGATCaGCAGCATCATCACCGCTAATTGAaGacctGAGGAaTCGACTCcTAATCATCG
AnAaCGTCCTaatagcaatnaaatggcccaccgaaaggtaATAACaacgaagagaataca
agacctacaataagaaacattgaaaatgtAaGAattccATCTGGACTGCcgACCTTCaaa
GgaCAAGACaaagacacgtacaaggatccagtaaggttcctaacgaagctggAaaGTGaC
TTAgAcGtcAACAAcTTtCCCcAAGAACGATGGnacAAaGTtCtCAATTCCAGATGCCAA
CCTGAGCAGATGAAaTGGaTTAAtGAACtAAttattggacctaacttggactcggaagat
gcgaagaaggtatttattgaacatggagaCCACTATGCAAACAAAtgCCctGATAGAAAA
AaCGAAAGTGTCAACTGgTTTGAAGATCATCAATGGaCAAAACCGAaGAGTACTTACTAA
TGAACAGTGCATTCGAAAACTTAAGTGATTGCAGTGAAGATGACcTtGAAGACGATGAgt
ACGAAGACAAACctGAaGAAATATTgATAATATCAAGCAACATTGAAAAGCGTAAAACAG
AAACATACGCGATGCAAGAGATTAAAgTTTCGAAAATCATGGTACCAATGACGCTAAACG
ACAAGCAAATGATGGGTTTCTacGAcAcAGGAGCTACATACGCTGCATTAAATCGAAAAA
CagCTAACCAACATGGCATTGAaTAtGAAGAAACGGAaGgTAAAATTAAACTAGCAGTTG
AAGGAAcTTCAaCACTACGACGCAtCACAACAAACnaaagTCAAGATTgaaCGACAGACA
AAACAATCAACGCTCAAGTGATCgTAATGgACCTTATGGACAACATAGAcTtcATAATT
>contig303736 length=107 numreads=2
GAAATTAAAaTCTGATGTTAAAGATGTAGCTGCATCTGTTACCGAACAGGTATCTgaaGC
AGCTGAAAnatGTACAGAaCAaGCTAGTGAAGCTGTGACAGATGCAg
>contig303751 length=148 numreads=3
atcaggcagaggacgagactaacttgaGagccggcggcgtgatgtgatccgttcctctct
cccgcccgctaccagcgcttgcacacacacgcccatctacatcaatgtcgaagaaattcg
cTaCttccgggttggcagtttcgtttac
>contig303760 length=110 numreads=3
tcggttgttttaccaccggccggcccagggcacggttcgcaaggatggaccggaagcttg
CaGTAGTCTACGCAGCAAAATtGATtAaGCAAACaTATGGGaTAAAGTAt
>contig303782 length=168 numreads=1
cgagatagggtgggttggctcggttggaggtagagggttaggtttggttcgtcggtcgga
cggtcggtcggactggcgttgggttgtgttttgggttggattgggttgggtgaagtatag
cgtagggtatagggtcgggtcggtcggtcggtcggtcggtctgtcggt
>contig303802 length=215 numreads=2
atcaggcagaggacgagactaacgtcacacgcccgtccatgcatCgatcctgctactggt
atcgcagagaaacaagtatggccaacaagacctgagcaacggacagaacgttcatatgac
gacacaacagcaaaacaaacataccgaaaaccttggttggtatcaccgcccaagcagaga
gacaaaatacacttgcagttacatttcaacaaacc
>contig303864 length=170 numreads=5
AGtgtCTAGTAGTGATGcaggatacgccgCcAgAAaaTGTGGCgCTCCTCGTAGTCGacT
CAGTTCGAACACGTAATTTTCCCATTccTTtCAGgAACTCTTTGATATGTAGTGGATCCA
GAGACTTTATCTTCGgCTGTTgTACaGgTTGAAaTAGCGCCtGatttacc
>contig303884 length=170 numreads=2
caatgtcacttcctctgttttatcctaatacttaaatcatcattggatataatctaatta
tctatttccatatattattgaaatatttaataacttcaacataaatgatgaatcatattc
caacaactttaattagtatacctaaatttaacatttaacttcatcttcat
>contig303908 length=230 numreads=3
ctcccaccaccaacaccACCATCGCCCaCAaCGGCAACAATAACCAcgACACCAaCCACg
ACAaCaCTGAaCAACAaCAAgaGCACcAGCACCAGcAccaaCaTCAaCAACAATCACAAC
AACAGCATCAACACCGCcAACAACAACAGCAATACCTGATGGCATCGACAATGAACAAGG
ACAACACcATTCACTCATTCATCGCATCACCTTCTCCGCCGCCCcTtCCT
>contig303930 length=310 numreads=14
taaggatgacgaaccgcacccgcgcgcgagagcaacacgaaagcgccgtgtgctgcaaca
atcacgcgctgctcgcaaatagcccggaacagccatgtttGgcaaCagCAGCAGCAGCAG
CAGCAGCAGCAGCAGCAGCAGCAGCAGCAGCAGagtggcggcagtgcccgtcccgcaccc
tcccagcaaaggcaagggtaaagcccgtgctcatgaagcctcccaagtacgcgggggggc
agctcgagcagtgctgttgatgcttGTAAtaaCCCCTCACCTATTTgCCttgtctcgtcc
tctgcctgat
>contig303947 length=104 numreads=2
gaaatctcgaggtgcgtgcgctcgagactggacaatattttgttttgtgctgccttcaac
gtgtcaatgtgtgtgattccgaccatgctatctcccgcagggaG
>contig303962 length=171 numreads=2
atcaggcagaggacgagacaaaaggaggcatggtttctggtgTGGaaacatcttttcaaa
tattgtggtggttgtaggaacgggcgaaaggacttggggggtaggtactactgcaaaaca
gtcgccttccaaaagacacaaaatcaaccccgtcgtcgacgtcgttgtccc
>contig304022 length=169 numreads=2
cagtttactcgagtgtgttttaatgatatagcgtttCcAGCACAAaCnaagTGCTTGTCT
GCTAGAAacGCTATATCaTTAAAaCACACtCGAGTAAaCTGCCCATGAAAAAAaaGACAA
ATATCATTCGGAATTCAaCAtgtgcctcttgcCCctAcaagccaagtcc
>contig304037 length=111 numreads=2
cttcacacgcaagaagagacaaggcgatttgacatAGacaaaGAGAGAAAaaaGAGCGAC
AGaGAGAAAAAGAGGAAAAAAaaaGgAAaCaGgAaGAaaGAGAAAaTAaaa
>contig304056 length=194 numreads=2
agTaGgggTGaGaGGAGCGgAGgTGGACCGCtAGGaTTtGGAGAACaGGTGGAAGAAGGA
GAGCTatAGAAAGATAAGGCATAGACAAACAGATCTACAGGCAGGCAGGCAggcaGGTAG
AGAACAGGCAGACGACAGACAGACAaGaCAGaCAGgCAaCAGGCAGAGAagaCaGACAaC
TGACAGGTAGcAgg
>contig304106 length=158 numreads=2
aggcagaggacgagacaaaaacaacTCAGCTAGCAACAGCCCACGCCAACGCCATCATAA
TAATCACCAACcAACACcGTGGCcGACACCATCGtAaGAATCCCcGAACAACAAaCCCaC
TCACgtGTtCGGgTTGGGCGGACATnccaggttctccc
>contig304114 length=202 numreads=6
ACCCCGTGCAaGCaTCATtCGgTAGCCCtATTTAGCAGGGTTTTTCGaTTAaGTAaCATG
TTGgaatAAAaCATGCAaTCGggagnagttgTTGggTTAGgGTTAGGGAaTAgggTCTGC
GTaCCCCCtCCcTGTTCTATTTCCTcAncAAaCtCGAGTCATCGCGAAGGCcATTCTaCA
tACTTAACACCACGGTGAtGCT
>contig304135 length=144 numreads=1
ttaggcagaggacgagacaccctttacgtatctttttacagccactgtggaaaaaaaagt
tgaacgaacaggatgcactgcacaagacaacatcggttctcgcctagatgaatcttctag
tcctccgtctcagtgtcgccggca
>contig304142 length=124 numreads=2
agaggacgagactttaagTGGGGTGCGaGAATATtAGTGTTGACTgAcAACCGCGGTATC
ATGGTAAATTATTATTGCTCTGTTGGTGGCTACTGTAGTGTGgaTGGAAAACCGCCGGGT
CgAt
>contig304156 length=150 numreads=1
ctctctttcttttttttaggtcttaattgctcggggatgctcttcttcaacccgtttcga
ataatatcaattactcttaaagtgtccgatgtcatcttatttcgtattttcggctttgtg
taagatagcgacgaaaaTAAACTTTCCACT
>contig304188 length=132 numreads=2
aggcagaggacgagacaaggtaagaaTTGAAGCAGCTGAGTATTGTGTATTAAAGATTAT
ACAACgTCATTTaGATGAGATTTtAAAAACTTATAAAAATTGTAAACACTTTTtGCTTTt
GTTTtGCtatAG
>contig304196 length=233 numreads=2
tGTAAAAAAaCCCGATTTTGTtACAtACACTTCttcGttCCtAACATtCAAAGTTAAGAG
CAAAAAATTGTAAGCGAAACGAAAAGAAATtGAAtATTGTTACGTACTCTAATCCTCtCC
TGAACTTCAAACTTaGgAGCAATGGAaTGCGAaTGAAaCGTGGAATAAATGACTTtGTTA
CGTACAAGnaatcAcTCCTAAAAaTCAGAGTtAaTAGCAATGAagTGTGAaTg
>contig304207 length=167 numreads=2
gtctacctgtctctctctcgccgttcgctggttggggtcccaacaatatcgaactacgtc
aaccgcagtggtttcgcatcttgctgagtaagagatACCCGTgcaCcGGgnctgCTGCAT
GAGAGGCGATGtGCGCtACCTGTTTtATGtCAaGCAAnagACTTaac
>contig304212 length=306 numreads=2
ttgtgctcttactcatctacggggatcaccaaaaactaataaaaaaataaaaaaccTatt
taataaaaaagaaaatagtttaatggtcaaagcaacagtctccaaaactgaTAATACAGG
TTCGAATCCTGTTTTTCTtGTTATAACCcTTtGATTGATGTTTTATAACTATATTACACA
AAAGTCCGATATGAGGTGAATAAAAAaCCCAaTaCTTTCTGTTGTTAATAATCACTTAGT
TGATTACCCAACACCTTTAAACGTAAATtATTTTTtgttaaatagggtttgtctcgtcct
ctgcct
>contig304218 length=150 numreads=2
cggtggAGCTtGTTTTtCATGCCGGGTGATTTtGgACCcATtGGGCATTCAACCGGTTGG
TGTCGGCGAaGAAaGAAATgCCGTcGCCgAGGTCGTTGTTGTCGCTGTTGTCATTGAAAT
GTCTGCTCTTTGTCTCgTCCTcTGCCTGAT
>contig304235 length=192 numreads=1
tttttttttcttaaattttttttaaaaattttttgcaatttgtttttttttataatttat
tttataatttaattgagatcaaatttaaaagtaagctttattcagcagaacatttaagag
gaggttacaagtaaaagacactcacaagtcacatagaaaagattgtaccataactATGTG
ACTTgtgagtgt
>contig304239 length=134 numreads=3
GaGAGAGAGAGaCAGaGGAGAGGGAGGGAGCGaGAcAGAGAGGGaCAGACAAAAACACAA
aGAgAGACAGAGGgACAGAGaaaCAAaCGCGgATGGtGCGGaGCGgACcGTTCGGGgCGT
GAAAACGTGTGCTG
>contig304276 length=214 numreads=2
CAaTCgTCAGTAGCAGAAGAGAGCAGTGAAGATTGCGACGAGATAgATTTTGAAACAGGA
AGcGcTTCCATGGATGATAATGGgATACcACAAaTgCcATCAAaGGAaCCATCAAAAGAC
CCAAGTTCAAAAGACTCAACAGCAAAAtCCGGCGgCGCATTATTATCTTCATCATCGCTA
CTTTCTTtGATAGCAaTTGgAaTTTCAGTTTTTG
>contig304284 length=237 numreads=3
ttAcACGGgTGGTAAaGTGATTGGCTTTTTTtATtAGAaGGGTTTGTAAGACACACACAA
AAAAAAAaaCAcAAAGGgTTGTAGgCAAAaGGAaCAAAAaTGAaTtAAACTTtCAAaCTT
TtCAAAaCACTTtATTATTAAGCaGTGAGGTATGGATGAGGACCTTTATTTTTTTTtGTT
TTTtGACTTttCCGTtCTGGAAAAAaaTATGCTTTGAaTATTTTTttcTTCACATGC
>contig304287 length=161 numreads=6
atcaggcagaggacgagacaGGgAaaGCTGgTGgTTTTGGAAGAGGgCACAACCGGATCG
TACcTCGGCTGCTGGCTCTTTTCGGAGAaCGGCCGCCGATCGATCCTGCTGTTGAGTGAG
AGGACAAGAAGCAAGATCGTGCGCGAGAGAGGAGCGAAaGC
>contig304312 length=171 numreads=2
AaGTTTtCcTTGTAGGCCACTtCAAGgCaCCACGCACaccGGTCTtGACcttCCCAAAAA
AACGACAtCGAAACGGAACATTttCAaGCcTGTCGTGGTCCCcGcTATtGTACAATACTC
TtGACCATTATtCCACcAaGTCTtccacncTTGTCTCGTCcTCTGCCTGAT
>contig304381 length=213 numreads=85
TTGGTTCAATCTTGGTACtttcACAACGCAAgcaGAGACAAggacATCTGgcACAGAAAA
aGgAGAGAAAAaGAGAGAAAAAAAAaGGAAAAaGAGAAAACAAAAAGGAGAAAAAATATG
AATGGAAACCGTAAGGAGAAGAngtaTATaaTGAAAATAAAaTGAAAAaGGGCGAGGACA
AAGAGGgACCAGGCCGAAAaTAACAGgAAGTAT
>contig304388 length=166 numreads=2
aaaaaagaaaaaaaaanaaaaaaaaaanaaaaaaaaaaaaataaaacgaaagcccttctt
ggcacggatctacatgtgtacatatatactgaagtatgtattctgcggagaagcgcgtgt
agctcgtcctcagatgcacgagagggcgtgaggattcgcacaacct
>contig304390 length=236 numreads=2
gtACGTAGTGTTGTTGCGAGACCCTTCTTCCGCGAtGTCGTACACCGGTTCCTTCCCTCC
CAACAACCTACGCCTTGTTCACTCGCCCTCACCTGTGCGtAGcATCGTCGCttgCGAaTC
CAATCGCTTGTCCGACCATTCTCCcGCCGAAACCACCtCCcGTgCATCCGAGCTGCTAGC
TACACCAAGGTCCACCCAGACCTTcTCACTCACTCCGTTGCTTGtCTCGTCCTCTG
>contig304393 length=209 numreads=2
acaagtactctacaattcctgaatcaaaggcgttctaccgcctcagatacattaaaatca
gaggacatatccaactgattacagtctatgtcgtcatctagagtagaatttaattccaga
cattccaccacttcacagcaactgcattccgatgaacacgcacttgagctacgagtagaa
gcgctatcatttccgacatccttattact
>contig304445 length=110 numreads=10
atcaggcagaggacgagacaagggcaaannnnnnaaaantnnnnnnnangnaannaaaaa
aanannnnnnnnaaannnnntnnannaannaaaaannannnnnnnannna
>contig304453 length=221 numreads=2
atcaggcagaggacgagacaagcgccaaacttggcaaactggcacctcaaacaccagtcc
caacacaagaagcgaacaatcaccaaatgcatgttgacagagcccgacagccatccctgc
cgtaccttgagctggagccgcgttccttcagaggatggacaaacccgtctattggcattc
aattcgcgccaacaacaagagcatcggtccgctgaacaaag
>contig304456 length=220 numreads=2
tttGAttntAAtgTTtaTAATGGTACTATGCAAcTTtATTtCGTTtGTTTtCCAAaCGAA
aTATTAaCAAaTAAaGAAGATATCTATCTATCTATCTGTCAATCTATCTATCTAtCTATC
TATGTATCTATATAtATGAaTAAATTTaTtAAAAACTtCATTTGACTACTTgCATAcTAC
GTTGTtGTAACTATTTAGTCAAaGcTATTtAAaGTATncG
>contig304475 length=194 numreads=2
atcaggcagaggacgagactaaaaGTTtggAaCCAGCGGGTGAAtATAGCCTGTTTtgTC
GGGgAaGTAGGCGTGTGGAATCGAGCACGAGCGCGTAGCCTCTTGACTGTCTGTGTTGTC
GTTGTCGTCTTTGGTtGTTTTTTtATTCTCcGCTCGGTCTTCGTTTTTTCACAaTCAAaC
AGGTTTCACATGgt
>contig304479 length=220 numreads=2
atcaggcagaggacgagaccgaaggggctgggccctcgcagcagcgaggtggcccaaggt
cggtagtgctcttggatgctctcgctgacgttccagccaacatggcgccggtaatacgac
gacggtaacttgggggagctaaacgccgaagcagctgcctcggtaagatgacgacgctcc
cttcatgttgcatggccttggtgccaggtatggagtaaga
>contig304494 length=210 numreads=2
AaaGGAaggaGGgTTAAAGAAGCCGCTAGACGTTTTTTcngaCaaGATTAGACCTTGAGG
ATGACATTACTCAAACGTGTGGTAGTGgCTCAAAAAAAaaGTAaTTtAAATGAcTTCCAt
AAAATTGATCTTGTAaTTTCTAAAATTTTtGAAaaTTtAaGTGTATtAAaCaTtATATGT
TCCaATGTtAATAAaTGTTAaTAAatGttt
>contig304500 length=158 numreads=3
ntttttttttttttgtACCACCGATATATTATTGCAAATTGCTGTTGAGGCCGTGGAACA
GCCCAGACCCGAACAATGAACCAATGATCTATCATCCATCTGGTCAAGAAAGCAACAAAT
TGCAACGAGCTCGaGAAGTCAAAGACaCACACAACAAA
>contig304508 length=170 numreads=2
acggaatatcaacaggcttttgtttcacaaaccgtgcagcgctttgaaagagtcaccgag
ttgtttgttcacaccgggacgttgaggtggcgcccggggcgttgaaaaattaaacaaaaa
aaggagttctggttgaatgacgtctttcgttgtctcgtcctctgcctgat
>contig304513 length=204 numreads=2
aaagggcaattccTatgccatcttcccttgaacctccttcgaagagacaaaaacaggcgc
atgcgcaagcgcaaggtaatttgacgcagcaatctgcgacaccacagcaacaggccactg
gatcagtggatatgatgtcgcagcagtacAAAAaagctgccttgcaggaacagctttcga
aattatcaaccgagcagttgctat
>contig304516 length=294 numreads=2
tttttaacttaaattttcataaatgacttttatgttacgaaaattGAAAAAaGTAaTCTA
AAACGAcTGTtcgACcAGTTTCTTTTTAttGCATGTCACATTCcAAATCGaacAAAAAAA
aGaCAAAAAAAGAAAaaGAAAaaaaGCTCAaCTTtAATCCTCTGAGAACTTTAaCGAAAA
AATAaGAAAAAAaGAAAAGGGAAAAAAAaCAACAACATTATTTTTTttGTTAATTCGAAT
TCATGTACGTATCCATtcATCATCCAAATCTCCTGATGAAaCTTCTngtCCTCt
>contig304519 length=209 numreads=2
tttttttttttttgaTtGgTtCtATTTTTTTttAattGGAGACTtCTGCTTtngaCcAAA
AAATCCATGgTCGACGTGTgACATCATCCACCcTTCCCCGTCaCGGTCACGAgCACCACC
GaGCCTGCAGTCTAATCTAGGTGGCAAACACACACGaCGAAAAAAAAAATcTGGACGAgA
AAcATcACCcGGGGgAaCCCcgcGCGAaa
>contig304523 length=259 numreads=31
aGAaGGGGGgTGGTGgAAAGAGGGAGGTGAAGGTGGAGAGGGCGGAGAAtGAAATGTGGA
GgCAGCGATGACGGAGTtGgAGGGGTAgAGTCGAGTGTGGCCcAGTCGCGATCGGgATTG
AGTGGTaTATaTCGTCTTCCtGGTGACTCTTGTGTTGTTGCTGTtGTTTtCGTtGTTGTt
GTTGtCGTtGTTGTTGTTGTTGTTGTTGTTGCTGTTGTCTtCGTTGTTGTTATTGncGTT
GTTGTtGTTGTTGTTGTTG
>contig304579 length=153 numreads=3
AAAGCAAAaGCAAAAGCAAAAGCAAAAGCAAAAGCAAAAGCAAAAGCAAAAGCAAAagca
aagacaaagacaaagacaaagACAAAGACAAAGACAAaGACAAaGACAAAGacAAaGaCa
aagacaaagacaaagacaaagacaaagacaaaa
>contig304635 length=233 numreads=3
atcaggcagaggacgagaCaacccgcgttccgaggGcctggtgATatttcttgtggcgac
ctagtctaatcgcgtagctgcattggagctgggatcaaaaaagtggccctccgcaatgct
ccaagagatttattggtatcgtctttcttgtgacgatcgagattcactatcgcgccgtct
cttgtggcgtaggaagagtcatcctggtcaacgaacgaaaaaaaaaaaaaaan
>contig304658 length=233 numreads=2
tttttttttttgtagacactattttttcacatgtattcatcttctaagcacaactccaca
acttaacgagccagtgacatctttcccataaggatggttcgtggattagcagtcttgcaa
gaatcggcatttcaacctctgccatcacGAACAAGACCCTAAGAaTCAATTtCgTGGCGC
CTGGTGAATCTCTGCGTAGGATTTTCACcTCcGCGAGCCTCAGAAaGTgATCg
>contig304689 length=136 numreads=2
TTTTTTATTTTTTATTTTTtATTTTTTATTTTTtATTTTTtATTTTTTATTTTTtATTTT
TTATTTTTTATTttttAttttttattttttattttttattttttattttttatttttatt
tttatttttattttta
>contig304694 length=120 numreads=2
aatggggggTGGTGGTGGTGTAaTGTAGCTGGAGTGCCGCAGAACCTGCTGTTGGTGGTA
CGCTGCTGTATCTTCCCGGTGTTGTACAGTATCATATGGGAACAATngtGnttgCTTGTC
>contig304714 length=128 numreads=29
atcaggcagaggacgagacaaccggtaacgaggtAnAGGGCTaCTGgCCcACTCTCTtCT
CGGgCTTCCTGGCTAAGGCTGGCATCgAGAAGCTCATCCTTGCTGCTAGCTCCGGGAGCG
GCGGgggC
>contig304771 length=143 numreads=5
atcaggcagaggacgagacaatgttggaagttatttcagaaagttccaaggaacttactt
tcgaggaagctctttctaattggcgccaaaaagccgcaaaaggcgatgatatctcaccat
tgcaagttcttcAGGACanCnaa
>contig304774 length=168 numreads=19
ccatctgacacagaaataaataaaaaagaacgacaaagagaaaatagagaaaaagggaaa
aacatttaaaggaaacaggaagaaaagagaaaataaatcgaaacagaaaacggAAAAatG
aaaagaGCGAGgaCAAAAagagACcAGGCCGAAAATAACAAGAAaTAa
>contig400014 length=176 numreads=1
tgtttatattgaaagaaattcctaattaggttttcttaatcatattcatattggaggaag
tttggtagtattgcggttgtttttattcattattaatatttcagaagtaaaacgtctata
gtggacaccaatttttccttcctacactcttaaaacgtgcttaaaatgaaaaaaga
>contig400025 length=228 numreads=3
atcaggcagaggacgagacaaaaTGGggCTAAgTGgAGATGATTTACAACTAGGAatAAC
TCGAGgATATACTTTTCCtCAAAaCACAATACACAGCATGGATAaTTtATTTGAAAATGG
AACCAaTTATTCTTtATTAAaGgACcAGTACTCGTTTTccTttCACGGATGGGTTTTTGC
aCAAaGCTCtCATGgATTTtAAAaTgtAaTTTgATAATtAACAActGt
>contig400033 length=227 numreads=3
aGAAGAGGAAGgAAACATtGAATAAgAAtttGCACTTGaTCGAACATTTTGAACTGAAGT
TGATAAAAGCAATGTGAAaGTTTTTTTtATCATACGTTTTTTCTTGTAGACTACATTTTC
GCGATTTTCCAGGTAGGCGGCGATGATGTGCTAGCTGTaGAATTAAGATTTCTAGAaGTT
TTTTttATTTTAAGTtGATGTAAAGCTAGTTGTTTtATTTTtGCTTT
>contig400047 length=226 numreads=2
aCGTCGgaCgTATCACGgCAGAGtCTGGCTCCGgCTtGCTtGgCtGGGgCCgTGAaGaCG
GTTTGAtACTGCCGGGTTCGATGGGGCCGTGCAGCcTAGACTACtCttGttGttGttGTT
gCACGACAaTaTACGCGcAaCGtCncaaaaaaaaaaaaaaaanaaaaaaaaaaaaaaaan
aaaaaaaaaaaaanaaaaaaaaaaaanaaaaaaaaaanaaaaaaaa
>contig400061 length=218 numreads=3
aCTAAATTTCCTAAGCACACGTAAATTTCTttACAATtAGTGTTTTtCAGAGTTACGAGT
GGCCTTTCATTTGCATTGCTACTTCTAGTTTAGTATTTGCAAGCCACAGCCCAAACACTC
CaCTAAAAAAAaaGTTTttAAaCATAATTTTGGCTCTTtAAGGTAGCTtGCTATTTTGTG
AATATCGAAAAGaTTAGAACGACTtCAGAGTGTAGTtt
>contig400063 length=241 numreads=2
atcaggcagaggacgagacaattccggagcgaagggctgtttccccacggccgccgccgc
ggccagcggcagcctcaaccgatgggaaagtcgcttgaagaggctgtccacgggcacgag
gccgtgaaagtAgccttggctttgaatgtacagtttttagccggtagctcacacctgaaa
catggtaccttttggggagggtgttggtttttcgctgccggagtgctacgaacaaggtac
t
>contig400070 length=223 numreads=4
atcaggcagaggacgagactaTCCCatCCCATTCTTTTTTTtCATTTTTTTtGCTTTTTT
AAAAGTTTTCcTGTCTTTTTTTtCTTTCTTTTtAATATAtATTTTtAATCaGAATGCaaT
TGTGTGTGATACATACTtCATTTGAAGAGGGAATTTTTtAGATTTTTtGGTTTtCATGAA
AGAAaTTAATGAAAAGAATAAGAAAAGATCTTTTTTTtccaaa
>contig400072 length=307 numreads=6
atcaggcagaggacgagactttaaaaantnannngnnggnnggaGtcgaagagaaaaaat
gtttatgtggagtattgatggttgtgtgggcgtaaggttgttcgtcccatcttttctggc
agccagtctacacacctttcggcgtacctttcagatggatcaccGGGGGGGggTCACGAT
AGTGCAACAAAAAaGaTGGACGAGCCGAAGTCTGTGCGGTGgCAGAGCAAGCGGGTGAAA
ATAAAGCAaTTGtAGACTAtgaGACTCTTTGtAGACAACGCGACgtggaaaaatttatcg
acgaacg
>contig400074 length=195 numreads=3
atcaggcagaggacgagactaacGCGGGGgCGGGGCTACGACGTCCTCTTCGTTTTTTTT
TTTTTGtCcaGTGgTGTaTGTTTGGATCATCAGCAGCAGttggccagatgtcctcctcgg
cgttttgtttcgtggctatactactgcaatgccgttcacgacggatatatttgttggcga
tttcnggggggnngg
>contig400095 length=178 numreads=4
atcaggcagaggACGAGAaGCAGAAAaTGCAGCACAAatAGGAGAAAAAaTTGCAGCAGA
AGCAGAAAGAATAGCAGCAGAAGCAGAAAGAATAGAAGcACTAGCAACAGCACCaGCACC
AGCACCAGCAGAAAAagAaGAAAAaCAAAATAGTGAAAaCCTTAAGCcTGGtCTAgCA
>contig400099 length=239 numreads=2
GttgTTGttttttttttGTTTTTTTttgTTTATAATATTCGTACGTTGGaTTTtGAtGTA
TTTtAAAAGTCAacTATTTCAAaCTTGTTTGTTactGCAGATTTTntAGAAaTGTaGTTG
TTAAGTTaTATTTCATTAAaTtCAGACTTTtGaTTACTTTGTCAAaTTTAAAAaCAAaaa
cAAAaaCAAAaaCAAAAAAaTnTTTTATTtATTTAATTtAATTTAATTTtATTTtATTt
>contig400104 length=227 numreads=2
aGcGAAGTAATAAAAGGCGcTGGGTAAAGGAAaGGAAATGGGTTTGTTAAATGATATCAT
TTcTGATTGGAGGGAATAtCAGAATGatGTTGaGcATAAAGAAATAaCTAcATTTGCTAA
AAGaGGAATTCTAAATGGTCATCGATTAGTAAATgAATCAAAGCAAAGAGgAATTtATCG
TTGGTTTTGGAAAAGAAaGTtAtCtgCTTCTTtAgAGTATTTCAGta
>contig400109 length=227 numreads=2
aTTCAGTGATGTTTTTCGAATTgAtATtGATCTATAAATGATAATTTATAAGTATGACAT
TCAATTGCTGGTGGATAACTCTCACAAAAGTTTTtCAGACTCTcagatacggcatcataa
tgcaaatttaattgttgtgtacgctttgttttttttctgtttcatttttacttcggatag
tttccataattttttgaccttttaatttgaatttttaaaaattttga
>contig400127 length=301 numreads=3
ttaggttgatgcagtctgtttttccaattTaGCGAAACAGAtAAAggaagtttttgtgtt
gggatttgctcaaagataagatattgaccccaaatatttttGCATTTGCTAGTAATTGAC
TTtAACCtCCTATATtAAATTTCATTTTGAATTTTtCAAAATCTCTTTTTtACCCtACTC
TACTCTAAAAGTTTTTGCTGTGTACATTTGTctCTATAGTAAATAAATGGATACGAGTAA
ATTCTtAGTTGTTTCCAATAATTTATCGTACTATTTCAAaTaGTAAGAGTAATTAAAAAC
a
>contig400139 length=233 numreads=4
GGATTTATtCTTGCTTTAATGATAGAGCATTATTTGATGTTATGAGTATCCTTTTTtCAA
AAAaCATATATTTATGTGTGCATTTGCAAcTTTATAAAGACATGAAGTTTtAATTGCTTG
TCGAATTCAGAAAATCTATAAAATAATAATAAAGaTGCGATTGTaTaaattaagttaagc
acaagacttactttcgctaagaaataaaaatagatgcttttttaaaaccgaac
>contig400140 length=267 numreads=2
atcaggcagaggacgagacaatcccagtAcagacaaggaaattgttgaatcaactaattc
gaaactcccctatattgacaccaattaatattgtaatatattgttccatcagagagttct
tccgttaaataagacagcattagtcttcatgaattcctttttattgagtttttagggaga
gcaaaggacaaaaaaaaggagggggggggggaactttccaaagaatcttaaacaataaaa
aaagaatcctctagtaacatgtcaata
>contig400154 length=158 numreads=2
aggagAAAATAGAATATtCGGAGTtAGTCATGtCTGGATtGCATTAAGCATACAAaGTAT
aGTTCCCcATGGAGTATGaTAGACTATGAATGTGTAGTGATATTTGTCAGaTATCAGATt
ATGATATtATGTaTaTTTTtGATATTTGTAAGAGATAt
>contig400159 length=363 numreads=4
tGGAAGAGTGcGAAGCCAtgCTtGGCCCTGTGCATATTCgTGGCGCGTGAAATCACCACA
GCCAAAGTAGTGCCCCGCAATTGTGTCTATTTAGGATAGTGAATGGCTGCATGGAAAGTG
CAGgcGCGACGTGTGTGTAaCATTCcAAGATtGGgGGGGGggTATTGCCATGCAGCACGG
TGCCTCGGTTAGTTCTTGCGCGCTCACACAAGCATgTGtAATTTAtGGTGTTTTttGtGn
>contig400204 length=237 numreads=5
CTGGAATTGCTAAGAACGAGTGATTGAGCAATGCCCATTTTGTAGCTCCCCTCTCTCCCT
CCCTATCTCTCTTTTTATGCCTTTATTCTATTCTTCAATTACCTTTATATTTCGTGATTT
TCGCATTGTGTATTTGGTGTACGCGAAGTCATTTTTGATTATTGATTCGTTTTCAGATGC
GTAGTATTGAGTAtAAAgttttcggaccttgcaaaaattgaaataaATTtGGATttg
>contig400223 length=235 numreads=5
atcaggcagaggacgagacaaggggaggggggggCAGAACCGTAAACGCCTTCTCCTCGT
GTCGTGTGTTGGTATTGGAGTTGAGTTGTGGTTAGCGGATCAGAGACGAACAGCCTTCAC
GACACTCTTTGTCTGGTCGAAGTGATAAGCTTTTTtGGGTtCTAGACGAAGGTAGGAAAG
TTACATGTCCCATGCCACCTTATTGCGGAATGTGATACGCGTGGAAAATaTAAGC
>contig400225 length=164 numreads=3
tCCcAAAaTACcTCAgCAGATCTGCATGAGCACCAATATGGATTCGAATTCAACAATaaT
ATTGACTAAACTAaCAAAAAGAATCAACTATAGTCCATCCTTTTTAGCAAATATCACaCA
AAAAAaCCATTCCTAGATTCCCCTTAAATGTCATGCATGAAGTG
>contig400230 length=234 numreads=2
gttatagagtttaagaatttattttttcgaatgtcaagtagttacaaagaagaggtagcg
gatatctaattatgctatggagggtcagatgctgtcgaagcagttctagtaagcgattcg
attactagaagattaaaaatatgtgacatattagtttcagaatttttttcactattttgt
acatctgaatgaagaaagattagcgaaaagcaggcatttccctaaatatttaaa
>contig400255 length=328 numreads=5
cAGACGCACGCGCCTCTaCTGTTAACAGTGCTGCCGCCGCAnaCGCAGCTACTGTAAaCA
GTGCTGCGGATGCcGCcACcGcGCGGGAAATGCGTAAAATTCACTGCTGTCAAGCCTGaT
TTTTTTTTCtATAAAAaGAAAAaGTATGATGAAAaaCGTTtATCTAGAAAAGTTAAAGGA
GAACAACAAAaCAAAAAATTATAAGTAATTTTtAAAGTGGATTTTTCTTTCTTTCTTTCT
TATCTTGGACTGTAAAGCTTTAGCTACTCTATTATCTCGAAAAaTaTATCTTTTTTtATt
CCAATAAAaTTTCACTTTGAATaCCAAA
>contig400256 length=186 numreads=4
tACCGtcATGTGTAACAATTTGATTTTtCTTAGGctcaacccgttaacttcaatgttgtt
tttacttatatctctattataatatttaaataaaacaagtattaaaagctactttaaagc
attgttttcattaaatattttacattacattatacaaggcgcgccgtccaaagcgtcaac
gttaaa
>contig400282 length=114 numreads=2
aaatggggtaaattcaatattgagaatggaattgaaccaaCaataacttactagtttttt
taatttttttttgttttctttacaaatttataatctaacttttagtcttgantt
>contig400302 length=202 numreads=2
ggtaaataaaaacatatcctcctttaattaccactgtggtttacatcaaaacatatgcaa
ggcaattgacgtgtctcataattctgttcaattgtataacacAACTTagTTaTAAAATAA
TGctAAaTGGTGATTACGAGACTTTTTAGGATCTGATTTAGTaGAAAAGTAATCACCGAT
TtCTtCcAaGTCcAATCCTTTt
>contig400346 length=242 numreads=2
tgttggggtcgttttagaaggctttActtcAttgaatctttccgggaatcgatttggacg
tatcttcattttcctgtttatttaaactatctgtcttctctttcttaacttcttttgtgt
ttcctttcttgttattctttttattactgtttgcatcagaatgcttcacgctaagtgatt
ctaatttaaaggtaacaatgttttttgtaagtaataactttaaatttatacaaaaaaatt
ta
>contig400360 length=390 numreads=4
aCATTGAGAGATGCAATAAAAaCTTTAAAATTCGAGATAATTGATGCTCAATTTCCTAAa
TTGAAaGTATTTGCTAAATTGAAAACATTGGAAGATGCAATGAATACATCAggTAaCGAG
ATAAGGGCGGCTCAATTtGATGAATTTGAAAATTGGGTTGCTGAATTAAatACATTGATG
gCTAAaTtAAaTACATtAGATAAcgAGACAAAGAAGGCTCAaTTtGCTGAATtGATTGCT
GAaTTAAaTACATtGATTGCAAACTTGAaTGCTTAAAAAtGAAAAaTTaTGCTGAAGAGC
GTCTATCTAgAGTATATAAaGgAGAACAaCAAAaCAAAATTaTtATcaaagctgcaattt
tcaaagtcgcattttgaatttcttttttgc
>contig400362 length=239 numreads=3
AAcTttCTGAAGAAAGAAAAGATTAAAaGAGATAAAAGAcAATGTAATACAGAAAAAAAG
TTATTGCCTGAGTCTAGTTTGTAATTTTATTCATtGAATaGTATTACAGAACTcGATTGT
TTTTATCTATGTTTTTGAAATACACAACGTAAGGATAATGTTGTAACATCAGACACCATC
AGTGTACTTTTTTTTAAGTAAAATAGCATAGTCAGGAATTGCAATGTAAAATAAATGCg
>contig400397 length=191 numreads=2
tCAAATATTGAAATTGGGAAATGTAATTAATTACATTAACAAATtAACTTCTTATGTTAT
TTATGTATTTATCATGATCACAATATTATTCTATATGCTGCATATGCTGTATTatgatgc
tgatgattaaattgaattgttattaactcgatacatcatttggatgtaatgaataaattt
attattgactt
>contig400400 length=332 numreads=3
GGgAGTGTTATGATTAAAAaGATAAAATAtAAATAgATGtcGTtGGAatGACCTAATCGA
GGAATAaTAttATCCAATTAaTGTATgATATATTtGGGAAAGgAAaTAaGTGAATGAACA
AaGTGTgTATACGGgaaTTGAAGAGCGAATagAATGATTGAACATCAGGTATAGGAAgAC
AaGnagTCAAGaTTaatGgCgCTAAGTTGTTtGtACATAATGCAaTatgtattttatata
tatgagttttgttaccttttaaattatcttgcattctttggattttagtttttacttgta
cttttcttacataatacacattaataaatatg
>contig400413 length=241 numreads=2
atcaggcagaggacgagacaagtaggataaaggaatcagcacaattccgttcccctgctt
gtcgctttgactcgttaaagttcgcataaacttgatacaacgcgcgaagggagtaacgag
ccaagtctgtcccattttggttgtccgtggccagctggatttgacctgattacacatgac
aaaacgttttctctagcatgatacaacacaggcgattcaggtacacacgactactgctga
a
>contig400422 length=307 numreads=5
atcaggcagaggacgagaagttttttttcttttgtaggtagtctgtgctcGGGTAGAGAA
TCACCACCAaCATtGTTGGTGgCCCCAAAGTTCGTCCATGTTGCCATATGGCCGGTCGAT
TTgaTTGGTTGGTtGGACACCCGCCCACTCTTTCTCCGTTGTGGTTGATGGTCGTTTCTT
GTTTCCCAAGAGCGCTTTCGTGCTCGCAAGACGGTTCGATGATGAAGGCTGTGGGTACAT
ACATATGGACGGCATTTTTCTTTTtCTTTTTCGGAAAAGAGGCGATATTTTtCtGGTAAA
ACAGGAt
>contig400455 length=227 numreads=3
atcaggcagaggacgagacaagttagagggtagtcgacgccaacgatccttcgccctcca
tgatattcgaagtcatcgatgctcagcctcaaccatcgtcgacttcagcgatcctcggcg
tcaactatgtaaGGCGTTAATGATCCTCACGCTCAACAATCCTCGACGCCGTCTTTtCTA
GGCgTnaCTATCCTCACGaGCAACGAGTCTCGACnccAACTaTGCCt
>contig400457 length=241 numreads=2
tttaaaaatgtagcagaaGGgtcggataatgaaatccatggcaactcaatgtgttccctt
tgtttacccagtgattgcatatcgagaatcttctgcatggagtgcatcattccttcaacc
atagtagcagattctgaacgagttcgctgccttacgccaccttaagcttttcgatttttc
aagaaccattttcacaatatgcttacaactctcacgtacacctacaaaagttgatttaaa
g
>contig400461 length=241 numreads=2
ttgtgccctgtcgattcgaatcccttccggattgtttggtttttcatcgaacgaagtgga
atcgagtatcgaaaggcgatcgaaaatctctttttgagtaggagacccttcacattctga
aaggggaagcgataatgatggagtgtgttgtgttgtttccaagtgttgtattgtatgcat
atgtaatcccgttttgttgtccgcggctcgcagttgttttccgaccgccaaggttgaaag
g
>contig400484 length=240 numreads=3
atcaggcagaggacgaGACAttCTtCGCGAGCTACTGTAAAaCAGGTGTACTGTAGAAGG
GCCAaGAGTTGGCCCCAAGAGTCGATCTACCTCCAACGGTTACTGCTTGCTGTCTCTACT
GGAGTGCGTTTGTGTCATCCCcTCAaTTCcGCCcGTtCCcTTCAaCTTGCanccAaaCCt
caaactccgtcctcctctcctccaacggttactgcttgctgTctcTActggagtgcgttt
>contig400493 length=133 numreads=2
cATAAACTTCAAaTTTAATCCcGGAAATGCTcAGAAAAAagAAAAaCAACCCATAATCCG
AGgTAtAACTGTTATTCGGcAAGAGgTTTAGgaCCAaTCTATATtGgCTGGCATTCATAT
AATCCTAAAaGTa
>contig400495 length=233 numreads=2
atcaggcagaggacgagaCAacgggaaccagaacgcCATGGGCGacgtgcttgcagcaat
gaccgaagaggtagaagcccccatcacgtcagaggacagcaccaagaacttatcgatgac
ggtggacagcggagcttccgaccactacatcgacggcaagttttcccgggacaaggacga
taagactagttgtccctatcatattcgtgctattgtctcGTCCTCTgcctgAT
>contig400512 length=221 numreads=5
atcaggcagaggacgagactAAggAAAGGGTGACTTAGCTGTAAATGAACcAGGGGTCCT
GTTATtgTTTCTGGTTGaTTTTTTCTGGtgTTTTTTCTTCGCGCTCGCTCCGcTGGTGCG
TGCTTGTGCTGCCGTACTGCTGCTGCTGCCGCTGCCGCTGCCGcTGCTGGTGCTTGtGCT
GCTnCTaaCnngCACGGATACgATATCTTGGGAAgnaaaaa
>contig400518 length=134 numreads=2
CATGGTCTCGGAGGTGGTATAGGTCTAGGTGGAATGGGTCtCGgCGGTGGTCTTGGTGGT
CTTGGTGgTcTTGGCGGTGGCTATGGTGGTCTTGGCGGTGGCCTCGGTGGCCTCGGTGGT
CTTGGTggGGTCTC
>contig400523 length=198 numreads=3
atcaggcagaggacgagactaattcagaGCACCGGACAACCCTCTTTTTGATGCACAAAA
ACTATGACACAGCCACCGATCGGCGGGTGTACATGTGCGACTGCCGTGTCTCGCTATTTC
GGACGGTTTGTTTTGATCGTCGTCGTCGTCTATTTAGCTGGCCGCGCATCGTGAGAACGG
CTGCAAACGAGCTTaCTt
>contig400531 length=240 numreads=4
atcaggcagaggacgagacaagAGAGACGaagaagcgaaaagatggaaaaagacggcatt
AAagACAtCGGATAAtaGTCGTGGGTTTTCAAACAAATTTTCGGCGATCAATATGGATTC
TGGCTCCGATTAAGAATCTCTTTTtAGTCGTACTCATTGTAgCATCTCATGAAGTTTGTT
tATGGGTATAAGCGGACTATGTTAAaTCGCTAGCTGAaTTTCTtCATGGATTTGCATTTA
>contig400534 length=130 numreads=2
aGAAAGCTAAACTCAAGGCTCGCCATGCTGCTGaGGAAGCTACACGTGCAAAGTTTTtAA
CTGATGGAAAAaGCAGAGAGGCTAAGAATGACGCTGCCGAAGCAAAAGAaGATGCtACTA
AGGCGTTATT
>contig400546 length=158 numreads=3
tttACCTCTTCTCGCCCAACACCTCCTAcTCCCGCTtCTTTCtCCTGCTCtCCCTTTACc
TCTTCCTCTTCTcTCCCTACcTCTTTCtGCTTCTCcTCCCcaTTtACCcTTCcTCTCCcT
ACCCcTCTTCCTCCtCcTtCTctCCCTTtACCTCTTCC
>contig400548 length=241 numreads=2
atcaggcagaggacgagaCAAGGAAAGGTCTAGGCAGGAGACGGAtgtagccagagtgtg
gtggtggatgcagtaacaacgccattgaggaggggcgaggggcaagggatcggtgcttcg
agacactttcgataggaggctatcagatggcatgatgagggggaagtgcctgtggtaata
gaactttgcggtcccatccagatcggagaaaggggtggtttgccaaggAGCGATGCCacg
a
>contig400550 length=241 numreads=3
aatggaatcatgaactacgtcgggtaCtttCTctccttaATTAtaaacgttgcgaattac
tatgcacgttggttaattcaaaacaaacaatgaaacaaagagtccaaaattaaagagcga
aatatagaaacagcaaacgaattaaatcgataaaattatcaactttacattaaaaatctc
gcgcatagaaatttcagcgatatattgaaacttgaaAATATTATATatggattaaaaata
a
>contig400560 length=239 numreads=2
tGAACGCAATAAAAaGAAAAAAAaTGAAAAGCAGTTTATAATACTCAATATTaTGAATGT
TAAGAAAGGTtAAAACAAAAAaCTATAGTCTCTTGTCTATTCCCGAAAAACTTTTTtAGG
CCTAGTAGGAAGGAACCTTTCGTATTGAaTATTGTTGTTAGGAGcATACTGCTTCATCTT
CAAATTTTtAGTTTTATCTAGGAAATGAAAAATCTAAATAAAACGAaGTTACTTAAttA
>contig400578 length=239 numreads=3
tGGTGCGGAGAAGATAAAaTTGgAGtAtcAACCAATtGCCGATAGcAAaGTGTTCAAaTA
ATTCtGATTtGGATGtACTGCCATTTCtAgACgttttaccacaaataattaaaagaattg
tctgcttcaggatattaaccattgcatatcttaaagtctttttttgcaaaaaagacatcc
atattagtcagcggattccgattagtcttttttaaaagttaaattctttctccattaga
>contig400594 length=348 numreads=6
cAAGCAGAAACAAAGTTTAATAATGAATCATGAGAGACGAATGCATAAAGAAATGTTAag
AAGAGCcgaGgAAaaGTTAAAGAGAGAAGAAAGGGgAAAaTAATTTTGAATTATGGATTA
AAATTTCAGATCGTATTTATAATTTACAACAAAAAATCAAATCTGAATCAGATACTCAAA
TTATAAGAGAATTGGAAAAAGATATCACTTTGTTGACAGAAAAAAAaGAAGGGTTAATGT
AAACCAGGCACGGGACACATCAATTTTACCTTTCGAGATGTGTGTGTTGGTTTTTTtCTT
ATATATATTTTTttATTTTTTTTAAggggCTGTtGAAgcaaatgcata
>contig400597 length=241 numreads=2
tctgtggccaccacatcaacttttttcggttttgtttcttgtcgacaatgaatgaagtgt
actggcgtcctacgtgtggtcattacaccctgccatgtgtgctctcgtggatggtgtgcg
taggtattgcggtggcgctttggcgagcttatgccaactgctgtggtagacatgagaaat
cacctctcctcaagacgaaaaatgccacctcgctgatggagtgtacctcccactgacgtc
t
>contig400608 length=206 numreads=2
tAGcAATGCTTTGTTGAATGCTTCAATTTTGAGCTTTAGATTGTATGACAGCCGAGCGTT
TGCTCGATCTTGTAaTTGGGTATTGGCTATAGCATACTTTGGCCTTTGATTGAGgTAGTA
TATGTTAGCAATAAATTTGAaTAAATGCTTTACATTATTTCATGTgcttcagggttaata
tttcataatataatcaaaagcgttta
>contig400615 length=120 numreads=2
TTTATTATCCTAAGGGACTGAATTTTTtGATGAGAAtCTTTTTATAATGCTCTGATCTCC
TTTCTTATTTTTtATTTATTTAAAaTCTTTGTATGATTTTaTGntcATTTtGTACTGCAg
>contig400621 length=386 numreads=7
atcaggcagaggacgagactaatcggtggtaGaagtacTTTgtcaaacgtggccaaaaca
tgttgtccctagccgatctatcctatcgatatcacttcccgcctcttcaacccacttcct
ttgccccaGTACAGCTACCACCGtcTTtCTCcTGGCTATTCCATGCCTCAAACACCTCCC
TGTACCTTTTCTtCTACATGTCCAACTCagTCATGTACaTTtCTCTnCcTTGTCGCCCAA
cACGGACGTTTcgcAACgaCATgaacccggtcttcgcactatgagtcgcattcgcatttg
aacttgtcgtcttcatcgttttccttcctgaatgttcgtaaacgtccccaaaggtcgttg
tccccagtccttaatttgaccttcgg
>contig400630 length=211 numreads=2
atcaggcagaggacgagaCAAGAGGGGCAGGAAAATGCGTTAGTGggataatcccgactg
ttcgtcctggatctgccggagactcccgcagtatcacggcggtccagccagcttgtgtga
gagacggcttgtttggtggtctgtgcagagggtagggtagctcatgcgctgtgggggaac
tgcgaataccacaactacattagtcttctcg
>contig400642 length=96 numreads=2
tttgattttttgatttgattatttttatttgtttttatttgtttttatttgtttttattt
tttatttttaaaaaaattttaaattcaaaaacaaaa
>contig400664 length=536 numreads=9
AGAGGTACCGCTGTATTGGTCTTTCTTCAGTTCCGGCACACTTGCCGCTTAGAGAACTGA
TGATGGTTCTGTTATAATTTTCGGTGCAGCGTTGGACGtCTTCCTTCTTCGTGTTGGTGT
GCTACATGTGCGTGTCGagacTTGTTGGATTTTACTTCGTTTCACAAATACGAAGCTTCT
TTTGGTAGGGATAAACGTATGCCCGATGTTCTGTGTGTGTGATGCGAGAAAACCCGCTCC
TCAGGTAGAtGTGGAGCGTAGaCGGgAGGGGGgAAgCAaGAAGCATTTTTCGAAATGGCG
AGGTTTCCtaagaaGTTGAaGCgCGTcTCGAtGGCTGAGGgAGgATTGGATTCCAAACGT
aGGGTCttGATTTTTTTTTTttttGtttcAGTGCCGgTTTCaTGATGtATTTgAAACTGC
AAaCATTTGGCATCGTtGAaCTTGTCGCTGGTAATTTGTGGGTgATTTgtCGaTtCAGAC
AAGcATTtCgAGTAGAGGTgTtCACCGtCcAATagggcacgcgaaataatgtgaat
>contig400668 length=185 numreads=3
GTGTATATGTTTtGTTTTTCTTTCtttCATGTTTCGGTTaCTGGAATTAAAAaGAACAAT
GGAGAAaTaaaTACATGGtATntAAATGGTTAGTTAAAngaTaTTTTGGTTTCAAAATAT
TATTTTTATAAAAGAAAaTATATACTTTATATTTtGAATTaGATTGAaTTAGATTGAATt
AGAtt
>contig400679 length=312 numreads=6
atcaggcagaggacgagaatttcaattttgtgtcagATTCCATGGataaTTTTttgaagg
tatgaaattatttgtgattgattggaaaagtcagttgctaatcctatatatcttatgctG
TTAATATGTGTGCTCCGAGTTTTTTTTtGCGATTGCTCTAAGGATTCTTTtGTGGTTTTG
CAATGGATTATTGTAGTATCGCTTACGAACCAAATCTGCAAAaTCCATTGGGAATACTTT
CATTCAAGTGGgTATGCAGTGTGAAAATTTTTTGCCTCACTTGAaTAGgCCGTAGTGCAc
ATTTTtGttttt
>contig400680 length=221 numreads=3
aCTTCGAACTGTTATAAATATAGAAGAGAACCAGCTTATGAAaCACATACATAAAATTAA
TACAATAATAACAAATAATATGATACTATTTATATGCGGATTGAAGTACAGTACAGTACA
TGAAATTGTTCACaaaactgtacacTAACCCCAATCTATtCTTAAGATGGGcAATGCaCt
CTCtGATACAACGGGAATAaGAGaTGGAGGTAACACATtgg
>contig400695 length=106 numreads=2
atcaggcagaggacgagacaaagaaggcattttaaccatgacagatagtgctggtgatgt
gcggaaggactcttggaaacttgtctccaagtcttttgttgatata
>contig400704 length=271 numreads=8
atcaggcagaggacgagataagtGGgaaGATTtGtAtCCCttAAGAAtGATATTCATACC
AATAATGTCTTTATGGATATGCAATTTTCAACCTCAAATTATGCAAAATCAATTGAAAAT
ATATTAAGGAAACAATCATCTAAAGTACGATTAACTCCAATTGCAGAATCATCTTcTtAT
TAATCATCAAAATAAAAaTTTGAAAAATAGAAAGCAGTCACAAGAGTAAAATGGTTTGGT
GTAGTGTGTAATTATTTtAttctaaacaaag
>contig400731 length=119 numreads=2
ATAGCCAtATCATTGCATAGCATAACATAACATTACATAGAATAACATTGCTTTTGAAAA
AGCAAAAATTaGCTTTTGATTGGGaTTTAGATCaTTTAAATAAATTTTAAaGCTATTTg
>contig400732 length=195 numreads=2
atcaggcagaggacgagacaaggggTgaagtagatAttttaagggttgtggcgaagtatc
tggtgttgttttcgccaaccgtttgcagacaggcaagcttacctagtattcgatgcagtt
cgtcggtgcacatttttgtgacacttgttattacgtgtttgggcagtaagcgctcagcag
cttcttgagcatgta
>contig400741 length=251 numreads=3
atcaggcagaggacgagactttaagggttgggatggtaacgtttgcgagactgtgtggcc
caggactgctgtgcttttttgccttcgttgggaattattggaatgtgcagagtgaatcac
accggtttatgggtgtactatgcataaaagctatttGCATAgccGACCaCAACGTGCCGG
AGGAGTATCATaTTGTCCaGAgCATGAGCTtGGtGTGGTTTAGtCCaGCGTATCTTGGTG
aGGgATTgagg
>contig400760 length=190 numreads=6
atcaggcagaggacgagaCaacGggtGGggCgAGAgAGAGAAAGGgAcAgACGTACATGG
CAGCCAGCTCGGGCTTTCGTTTCATGATATGTAagaGCAATGACGACGTTGCTACTACTT
TGAGAGCCGAAAGCCACTTCAGCCCGAGACCGCGCATTCTTTGCAaCGCGGGAGCTGCAA
GCATGAGCCG
>contig400765 length=230 numreads=2
atcaggcagaggacgagaCaaGAGACAAGGATAGAGACAGAGGCAgagatcgagacagag
acagagacagaagaagagatcgaggcagaggacgtcgagatcaccgataccgccgacaca
gccgcagtcgaagtcgaagtcgcagtcgtagtcgtagtcctgggcgtcgttatcgccata
attaatgacatactgagaagtagaggatgcatttagctgtttaancaatt
>contig400794 length=212 numreads=2
GGgtGACTGAAACTGTTTATAGgAAAAAATtGaGCATGGAAAAGAaTTAAAAaGGCAaCA
ACAGTTGAAGCATAATTTGATCTtACTtCACAGAAAAaTTGAATtGTTTAAGTtAATTTT
AAGAAAAGAAATTTCTTTGAAGCGTGTGATTGTTtCAAGTGAATTGTTTGGCGTAGCAAA
TGGTTTAAAncttaTTTTCGGAAACTCGaaaa
>contig400814 length=138 numreads=3
GTTGGTAAAGGGAAACTTtCAAAAAaTGAAATGGACGCTTTATTAAAATGGAAACATGAA
TAaGAAAAaTAaCAAAAaCTTTTTgTTTTGtATTAGTTtAAAGATTTCTATTTGTACCTT
TcATGGATTGATCTAaca
>contig400816 length=143 numreads=2
aaTTTGTTTCCATTTCGTTTAAGACTATCATTTGGTAAAaGTCCAAAGATTTTACGACTT
ATCTCTGCTAAATTACGTGTAGCCATGCCAACAAACCTtCAATTTGGTTTTAAAAaCACC
AAATCCAATACACTTTtGTtttt
>contig400822 length=167 numreads=3
atcaggcagaggacgagacttaaattccggggacgggcggaaaTTGTTGGCAGTTACCTA
TGCAGCCTTACCAGGCATCCAGTAGTTTGGCAGAAAGACTATACATTGTagCCCAATGAG
TAAGCGGCGTGCGCCaGTTCTCGTCGACGGCCCGAGGGTTtGCCCct
>contig400834 length=121 numreads=2
cTCGTTCTGCAGCGCTCTCGTTTCTCGTACACTGCCGCTGCCTAGGCAGGTCCTCGTTTC
TTCTTCTTTTTtCTTATAAGCCTCGCGGTGGGTGAAGCTTGCGAGCACCCAACACCCGCc
g
>contig400841 length=213 numreads=2
ttttttatttttattAGGTaCTTCAAaTTATATTCAAGAAATTAAACCGGAAAGTTAACG
AAATAAaTAAACTTTtGACTTGAAaTAAAATTGTtGTTTTtGTTTATTCTTCTTAAAACC
CTTCCGTTGCTTTAACAGCTTGATCGTATGATTCAATTGGAAttttttttCCACGATTTn
ctATTTtCCCAAAaGAaTGCATTCAACGACACc
>contig400847 length=213 numreads=2
atcaggcagaggacgagaAGtttaaTTTTtgttttgttttgttttgttatgaagaatgaa
gaataaagaatgaagaatgaaaagattacaaagaatcacaaaatgctttgattattatga
tgcagacaaaaaaggaattttaagacgatccgatttaaaattagcgtgtttagtgctttt
aggatttaaaccatccaagttatttttatcaca
>contig400853 length=204 numreads=3
gAAaCAGAAAAaGAGCAGAGAGtGGTTACGATGGAAgAGGGGAACACATAAGATGGTCAT
AAAAAGAGTATACAGAACAAGCAaCAGGgCGAGCAACAGAATGAGCAACAGAAACAGAAA
AaGATCAGAGAgTGGTTACGATGgAAGAGGGGgATACATAAGATGGTCATAAAAaGGAGt
AtAcAGAaCAaGCTaCAGGGCAAg
>contig400887 length=218 numreads=2
gCGAATCAGGAGGtGACGAAGGTTACAAAGCCGATAAGTCAGAAGAAAAAAGCCAAGTTT
AAGTAAaCTGATGTAGTCTTCTTTCAGATATGTTCGTTACTTTTGCATTTGCTTTATCGa
aaGaTTAGTCATTATTtAAAAAAAaCTTtCTATTGCATACATTTCCTCAaTTTGTTTTAT
TTTAGATCGAAAGTATATGGTTGATAACtttttATTTt
>contig400889 length=302 numreads=4
CGgtCTACGCTCGTGTTATAngTATGGATGTACCCAGCAGTAGCAGCAGCAGCAGCGGCA
GTCACgATGTtGGGGggCgAGGGGgTCAAAGAGAGGtGTCTTGTTGATTTGCTGTCATGG
ATCATGCTATATTTCAGTCATGCcAACGTTTTTTTttATATAAgTGCGCGTtGTGGTGGC
AAGGGAAAATGgAaGAATGtGGCTCTTTGtcttccaacgagatgctttcgcttcaagtgt
tgctccccacgtaggtacggggcacgtagatccttcggcactaaagtatcctttttcgcg
ct
>contig400905 length=241 numreads=2
gaaactcctacaagacaagaataTgctccaagaaatgactATgaagctgatcgccgtcct
cgaccttatgtaacagatcgtcgttattctccatcagatgtagacagacacggcattgaa
aggtctcaagtacgaatagtataattatgataatactttgattgaattagaaagtataaa
ttgctagtagcataacttttgaatctttgcttttgaatatatatcatggcgacaaaaaga
a
>contig400911 length=227 numreads=3
tGtATTCTAGTAGgCGgATAGTCtGtCtGCTACCCTAAGgTAGAGgCcGgtggcaaaata
tggcgcccctcaggccacgctctgatgtccactgtttgatctccaactcctgtcagacca
ataagtatggataccctgcgttttattatcatttatcgcagtatgtttccccaactcgcc
gactaactccggtctgaaaggaaaaaaaaaaaaannaaaaaaaaaaa
>contig400944 length=241 numreads=2
cgttgtacattagctgaatcttatttgtaggaatttaaaaaaaaattcaatatcagaatc
ctcgtttaacatgcgattaaactttttcatgctacttgcttgagtagttctagattgttt
aaaactatgtctcagagaatgctgatgaacttcatattgcgattgaaacacggaacggga
agtggcagaatcactctttccattgaacaaagacaagttggaaataggtatctgatagaa
a
>contig400960 length=155 numreads=2
tGCCGCaCTTCATCACTCCCCTtCCCCGCCCtACCACGGATGTGATGGGACCCCCcACAC
ACAGACAGAGGGAGgAGCTGAAAGCACAACTACAGCCGTATCTCAAAGCCTGGTTGTGAT
AATGCCAGCAaGACATTCGGgtGACAGGCAGGAGt
>contig401000 length=164 numreads=2
cAAgcggAGGGCCCGGTGCCCGAAACAaTCGCAAACATCGATCTCATCAACGTTCACGAG
CTCGGCTTCGCCAAAAACcaGGATCCGAAGGAGGTTGCAAAACACGCCTACTTCTTGGCG
GCGAACATGCTGgTGGCCGTCAGCAAGCACCCATTGtACGGAGa
>contig401003 length=236 numreads=2
AAACCGAGAGCaCCAAAGCTtGgtgATaTTAAAGAAaCGAattCCTATGagCATtGCGAT
TngacGAAGGAgAGGgAAaGgCAGGgCgaTGTGTAaTGTCTCTATTGTCATCTTTTTTtt
tGTtttATCCGCaTGTGTATTTTTAtGTATATTCCTGCGCTTTTGCGAGGgTTATACTTA
ATaGACtGTTTCtATTAAAAgCCAAAAAAAatatCCCAAGTAAAAAGaCGAtCCaa
>contig401007 length=388 numreads=4
aatctttattttttcttactttttaattttatcctaaaaacagcgTACGTAaCAAaTttG
GCTTTTttAttaTTTtGTTtATtCtttattttttcTtACttctttAATTTTAtCCtAAAA
ACaGCGagTACGGAACAAATTTAGCTCTATTtaTTCTtCTTTTTTCTTACTTTTtAATTT
TGTAGAAATAACtGAAAGTACGTAACAAATTTATATTTTTTtATTTTACTTTTCntttCA
TTCACTcTTTTTTTtCCGTAAATGGTAAaGtATGGTGAaGAACGTTTTTCTAGAATAGGT
AAAGGAGAACAACAAAaCAAAAAATTAtAaGGTGAaCGTTTAAAaaTTtaaaGTAaTTTt
GTTTTTgTCAAACTAaCTTgggTTTtAt
>contig401008 length=180 numreads=2
GtGaaatGAAATACGAAGTACGAAGTGTTATTTACcGGTTGTTGTAGATATCTACGTGAT
ATTATAGTGGCTGTGGCCAAATTGACAGGTTAGGgTAACATTATGCAGTAGTTGTAGTTc
GAAGAAAAATCTGCAGGCACCGCGCTGCTCCACaGTACnaCGTAAAanaCGCAAGTAGCg
>contig401053 length=242 numreads=3
tttCATTTTCtCTACCACTAgATCACAACATTGATGCGTATAAAACTCCAAGTTATTGTG
AATAAAAAAaCTGAACAGAAATTGTTTCGCTTGCCAACGAACtACGCCTGGCGGAGTCGA
CAATACAACAACtGAAAAAaaCACTCcTTcacttggtgtacatgttgagcacactgctag
cgattacgttgcttatgttcaagccaccgtttcaatagaacgacatcgctgacctgaaaa
aa
>contig401066 length=223 numreads=2
tATAaCATGtGACGAAAAACAAAAATAAAAAGtAAATTGTAACaTAGTTTtATATTTTCC
TTTtATTTCAAGCAACAGCAATTCATTCCAAGTGTAGTTTATATGtCCTCTTTGTGTATT
TTATTCTTTTCTATTTtGTGTTTCCCATTTAAAAtGAATAAAGTaCAAACATTCCAATAT
CAAAAAaaaaaaaanAAAAAAAACTTCTCGtCCTCTGCcTGAT
>contig401082 length=160 numreads=3
GAATtCTTTAAgCGACTTTAGCAaGAAATTGAAAGAAGGCATATTtCAAAGTCGTACGGA
TGAAGAAGCTAAAGCCAGGAAaTTCTTggaGAAATTcTtCCTTACGATTAAAGCAATaCT
TCAAGCTTTTCCCTtGAaTCaTTAaCAaGAAAAAGaatga
>contig401093 length=199 numreads=3
GAaGGAATCGGATTTCTGTGGACTCGTTCGTGTCCTGGCGTGAGAGCTCTCGCTTGCTCT
GATCTGTCTTGGGATCACTGCTGTCTCGGTGTGCATGTACGTGTCATCTTAGTGACGCTn
agCAGCTGTGTCCGACAGCCCTTGTCCATCATTGTAGTTTTTTTTttnTTTttCATTTAT
TtAGTCTCTGTCTTtAttt
>contig401099 length=241 numreads=2
aaatttgatcaagcacgtGAAGAAATTTTGAAACAGAAGGAGCTAttcaatctttccaaa
aactcttaatagatcggatgtaaatAAtatcacctcatttttttaaatttcagatagtat
atgtatatttaTTatttaTTattgttatatctatttttgttgacgctctttcagcagttt
tgtaagttaatttgaagcatcgtcaataaactagtaggcgtttacttgtataccaaaaaa
a
>contig401112 length=278 numreads=2
atcaggcagaggacgagaaaacGttaaaaaCtagcgtgaaagcgtgctagtgcgagggac
agggatgtagggagatacagaagagatgaaaaacaggacaagacggacagaaaacgttgt
gactttaggaatggcgtcttgagcacgtggccggcccccacggcagctccccaggcgcaa
caccatcaccactaccaacaccaacaacaacaaccaacaaccaccagcaacaaccaacaa
ccaacaaccaacaaccaacaacaacaaccaacaaccaa
>contig401123 length=103 numreads=2
cgccgccgtctccGccgctaaggcctccttcgcctcgacctccttcaagaggaagagctg
ttcgaaggccttctcgtccgcctcgttctccagtggcaccaTC
>contig401124 length=151 numreads=4
tttttgtttttttttgtcgtcaagtgtagcgcgaatATTTAAATTGAATTTtACTTTTTT
tCACTTTTAAAaTtATTCACATTTtCAAATGAAATTGATATTGAAATTTTTGTTCTTTCT
TACCTGTGTCGCATATTTAAATGCcGCCaCc
>contig401128 length=223 numreads=2
aTCTTTTTAGAATATAAATTtGAAAAaTTTATGTTATAAAAAATAAATCTACAATTATGG
GGCTGgCTGAAGTAATTTAATCATtGTAAGTTAGTTCGAgAAGGGCTCAaTTATGAAGCA
GCTATCTTGGaCCAAGAAaTTGATTGATTATTGATCCCTTCTCAGACCAACTTACAaTTC
TTGTAaCAGgTGATATAAAATCACTATTATtATTACTAAAgaa
>contig401130 length=173 numreads=3
TTGTTTGAAATGAGAGTATTGAATAAATTTACCcACCCATCATTCTTAAGAAGAATCTtA
CCTCGTCATCCATTTGCACAAAGTGTATCACATTTCCATtCAGGATTGAATCTAAAAGAA
GAACAAAAAAaTGATAAATGTACTGTGCCTGCAAAaGAAaGTATtATAGCaaa
>contig401144 length=197 numreads=2
aCCAAGATGTGTCAAAAAAaaGTAAAAAaGAAAaGAAAGTGAAAAAGAtGAAAAaGAAGA
AGgAGAAGAAAGAGAAGAAAGAGAAGAAAGCAAGCACCcGcAGTTAAACaCcATtATCcA
GCACAGCACcTTtATAaTTtCctGgATTtAtGgAgTtaCcAaCaTtATTtaCATtatcaT
tAtCaTtCtAaCcaTtA
>contig401157 length=241 numreads=2
ttattgttgatgcagctcCAGCGATTGTTAATGATCCAGTAGCGGcagcaactgtcagca
tatcatttgtaccatcattcacataaaatgcctgatttgtcactcgaagtggtcctcccg
taatagtcgtagtggtaccagatatggccactgttgttgttgccgtcaatgagtaggtcg
aagtacttgttaatgaaattgctgccgtatttacggTAAatgttgaGgcacttgttgccg
t
>contig401181 length=176 numreads=2
atcaggcagaggacgagactaagttttaggggttggaatgagttttaaacacagtactgt
aggtgcaggggggcgcgcgaatgttcgcggaattgcacgagtttgctattcaaacttgga
gaggaaagaaaggcgttaccgccgaaaaacgagaaaactgtctaccgcttgcattg
>contig401215 length=167 numreads=2
ATTAATGATGGCAAAATTtAGTATGAAGTTTGTAAATGCTCGAAATGGACCCGAATGTAT
TATCGGTTCACAGGATATAAATGCATACAAGAATAATCAAAGCACAAGCTAAAAGGTCAA
ATGTATCCAAAGaGGTGCATTACGAATGGTGngaTaTATATAACttt
>contig401217 length=98 numreads=2
GGGgTAGTACcngaCTGCGACCCTTGTACTTGGCCTCCACccttCATGCCCTCCTCcAAG
CGGTCTCCACTTCccGTCcgCTnaCCcTTgtcACTCTc
>contig401226 length=241 numreads=2
atcaggcagaggacgagaCAACATGGGGAGGTTACACCAGGAGGGcaaggacgtcgtgaa
ggctgcttttgaggccacacttgctctggagtgactgctgtagacccgcaggaaaacatc
caacaactcggactcgctaccattgtatcgcctgacccatattttgtacctgctgcctgt
gtgtccaacactgactaccgctagggtcggtgtcagggttagtctagagGTcttAccacc
g
>contig401228 length=241 numreads=2
caaccacaaacaacaacagacaactaacctaacagcaagaaCagccacaaaaatcaaaaa
cagaagacaacccagcaacaacaacaacaataacaacgacaggcaacaacaaacaagacc
aatcacaaaaataaaaaacaattaacaactataaaaacaacaacaacacacaattaaaac
gacggcgacatcttgcagtggtttggaagggggcaagcggttggttaggctgaggagtag
g
>contig401262 length=164 numreads=2
CcATCAAAAAaGAAAAaCCAAAAaGGTCCATGTATGTTCTCATTGTAATTTGTATTAGCA
GTTTAATTGTATTTTTCAATAGCATaTTTAAAAaTTattGATTTgAAAATTCATGGTGGt
AACGTTTTTTCAACCAAGCAGTAACATGATCCATTTcTTTCAAg
>contig401266 length=278 numreads=3
atcaggcagaggacgagacaaAAgaagCCGTGtaaccaaaattggttcttggttacacgg
cttctgtctctcgttcatcttttctttcactcgttgccctttaagtatggcccaaaactt
ggcctgttcgcctcagctagtAGCATCCATTCCTGGAtATTTTTCTCCAATCCAAACGcA
aCCCGGACCAGAAATCATAaTCATTCAaCATGAAaCAGTTcTTCCCACcGTTCCcAACCA
TTGAGTAatAAGCCaCGAAgCGGGGGAATGTATTATAg
>contig401271 length=241 numreads=2
atcggcagaggacgagacaaaaaccattcgtcatgttCCTCAACCtactccagatgagag
agatgattatgttattccttcaccaccaagaccgttaaaaaaaagcctggacatgcttct
gagttttgtgttattcaatttgtgaatgagaatcgtcccaaaacatctcgtttggttcca
aatccatctccttctttcagagatagttatattcttcattcaccaaggagacattttcaa
a
>contig401275 length=241 numreads=2
atcaggcagaggacgagagggtcggggtagttggagacgcttgcttcgcatgcgatgttt
tgaatgctgtcggcggattgctttgTgtgtggtaatgatttggggccctgcggcttttgg
ggaggcgggtgttttcggttggactacctgctgtgcgtccgccaccctggtgcgtcacag
acaagttcatctcccgcatcggcttgtgatagcgagcgcagacaagttcaagaggaaata
a
>contig401279 length=241 numreads=3
actggatttcctattccaCtTgcaaaggATATGCTGACAGCATGTatacgatcagctagg
cttcctgtcgaaacgactaaaactgacatgaaCTTGctAACTTTAGGTTGTATCACTTTT
TCCCATCCATTTGCTGTATCTTGCCATGCTTTATCTAATTTCGgTTGCAaTTTTTCAATT
CCTGCAGTTGCACGGTTTCGAACCATTTGAATCCCAGGTGCCAAcctaaattccagatta
a
>contig401284 length=241 numreads=3
atcaggcagaggacgagaCAAGAAGAACCAGAAGTTGAgtccTGTgccagtgatacccgc
acccgactgaaagactcacaggcgtcgttggcgcgggcttcgagctggtctccccttgcc
tctgcgcccgcagcgcgttgttcagcttccgtagcctgccttcgagacgcgtctagcagc
tgttcaatctcctgcgtcaccgccttttggtctttcaacgccgcctgtgagtctttcagt
c
>contig401289 length=241 numreads=2
atcaggcagaggacgagacaaagaagggagaggagggtttggttgaggatatatagtgcg
agatagcgatcacgacaccccggcatcatagcagggactgaggattctgtgtataaggca
ggaggcactcctgtgcccgggtgcaagtttcaagaatacacaaactcattccctcaggct
accaacaaataccgtaatacctcctgcgcggcactgcatggacaaggctggtgtaaggaa
a
>contig401293 length=241 numreads=3
atcaggcagaggacgagactaagttttcgAAGACGAAGTAGTAACAGTAGAGAaTAAAGT
AGAGAAAGAaGTATTATtATCGAAAGtccttagaattcgtcttttgtatgatatggaaag
cttatatcgtacataggaagaaattagcattgtcgtataaacgttggcatgctgtgataa
aaaacaattgttcaacattctttgtggaaacaggggaatcacatgaaatgacaaaaattt
a
>contig401298 length=403 numreads=5
ttcttaaaggggtgtgttgctgcatttcgccgtgaggaagctgtaaacgatgtcttgtgg
acatcagccagcgcggataacatttgcgtcatatgcccaaaataacaaggactgtaggtg
agggtcgagtGTTgATGCtgCACAACGCCACcTGATCCCTTTCAAACCTCGGAGGTCTTG
GCTCTAGCTTAGCATtCTtCCcATCTTCCTtCTgaTGTATCCGGAAaGAAAGTTGAATtC
CTTCcGTcgtCTTAcGGCCCTATCTCCTAcTtCAACAAGAACAGCAAGATtCtCTCACCA
TCCAGAATTaCGCAATTCTGGAGAATtaTGTgCACcGTGGTTCCACCCcAACAGCcGTAG
gCAAATGaCTCTTactcgtgggatatctcgtcctctgcctgat
>contig401304 length=256 numreads=3
aaaaTTGATGAAAATgTAGTTACCCACACATACCTTtATATCGTATGAAACCAAAaCAAT
CGATTCTCATAATCACGCTCGTGTTATTTTGCATCTCAAGAGAAGAaGAAaCTTGAAAAa
TAAAAAaTAAACTtcTTTTTTTTttGgTTTttgATTTttgATTTTtgATTTTCntATTTT
tntATTTTTgATTTtAAatGTTAAATTTTAAaTTTTAGATATTTTGTTTTGTTGTTGTTT
TGTTGTTGTTncTTGt
>contig401307 length=427 numreads=5
cGATGAATaCTACAAGTAAAGAtGTTGAGATTTCtACCTCACGCTATGATCCGATGAGTA
TTTCTGTTCCAATAACTGCTGATGACTCTTCAACAAACGAAGTAAATGATTCTATTGCGA
GTgATGGTCAATTGGACGAAAGTGGAAGCCTTTCTGTAGAGGAAAATGtACGTATCCCAT
TCACTCAATAGCTTCGCTATTCGATCATTTTAAAATTACAAAAaTTGGATTTGTATCCCT
GTAATCAAATCACATTTAATGTATTTtGTCTTCATTTTCTTTCTTCGTTTGAATTTGACT
GAATTTTGTACTTCCtatCGATGTAATACCCcTGGTTATGATCATTTTATAGGATGGTCT
ACAAATAAAAGTTTTGAACAaCTaaaaaaaaaaaaaaaaaaaaaaaCTtaCTCGTCCTCt
GCCTGAT
>contig401308 length=150 numreads=2
aGGAACGAGCCTACTACCCcTTGAGGGGGAGtgCtGTTgCTATTGCTGTTCTTGTCCAAT
ttccATGGGGTATGAGGTATGGGGTTGgCGgTGTGCTCCcagAACTGCGGTGTGTTtGca
aTGAATGAAGTTTCGGCGCCAGCCGAACAg
>contig401316 length=123 numreads=2
GcGCngAaGAAgCTgTGCAGCATGAATATGAAAaGAGTGGTTTAtATACAGGTAGCGTTA
ATGCTGATTCAACaTCCGAACCACAACAACCAccaTTGAaTTAAGAAGTTTtGGGTGTTG
AAg
>contig401325 length=225 numreads=2
gCGAAGGTTCGGGAGCCGCGtACAACGTtnttntAtGTAAAaTCAAATAATGTATGCATA
CGATTGCAGGTTCTTATGTaTGCTCCCTACTGTTGTCGCCCGGGATTCTGTTTTgTTCTC
GACTCGACGGCGGGTtGGTaGGgTGTCCTangcttGTGTGTCTAaCCGCTACATATGTAA
AGCGAGAGGAGCTTCCtCTGCTggaCAACTCGGAGACATCACCcg
>contig401346 length=219 numreads=3
aGAGGATtCTAATAGCGATTGTGAAATTGAGGAAGGaGAGTngaCAGAATATGATGACGG
CGGATTAAATGGTGTCCCATTCACAGTCACCATTTCTCGCAAGGACAAAGATATGGTGTT
TGATTGTGTCGgAAGTAaTGCTCTCATTGTCAATCGAATCGTGTGCACGTCTtGGTAGAA
GATTTtGAGGAAGCATATTGTGGACCTCAGTTTAGtCaa
>contig401365 length=159 numreads=2
tAAAACGGCTAACGATGTTCGGGATCTTGTTCAAATGTTCAAGTTAATTCAAATGTCATC
AACACAGCCAGATAGTTGTGCGTTATGCCGAACATGTAGTGCATCTTCCTCATGTAGAAA
CTATAATTTtGAACTTGATCATGAGATTAATATGGAAGG
>contig401370 length=185 numreads=3
CAGAATGAAAACAAAAATAtATTTAACGCTaGAAAAaGAAAAAAaCTTTTAAGTCCTAGA
CCTCCTcGACAACAATTTAAAATTCaTTAATTTTTCTTGCATAaTCCAttttcttGTTTT
GTTTTTTGTATTGAATTTTtttATAGAAGAAACGTATAAAGCTGAATCATTTTCTTTTAG
ATATc
>contig401378 length=241 numreads=2
atcaggcagaggacgagacaagaagaCAgggcaGAGCtttgaaCAggaagcgtgtccgcg
cgggagggaggagaaggaggaagatgaacgttgtcgtgcgtgagctcacgtttgttggag
ttttttttcgcgatgtgattctctgggtgaagtcggatgcggatttgccgcccgggcttc
tgctcgaggtggtttgcagtctttgttttggttgatgtcgtgtgttttggcctctttttg
t
>contig401381 length=135 numreads=2
tCcgCTTTTTgAAAATTTTTTAGTTCATCGAATTCTTTtACTAGTAAACGCATTAtATTA
CTACTTTtCAATTCATTATCACTTTCCATTTTACGTAAAATGTTTACGTCTTTGCagTTT
TnaaTTGtttCTCGT
>contig401383 length=241 numreads=3
gttctggtaaacttcctctgtatttacatttgtctctagttcggtaatgccggcgaatcg
atttgaggagagtctacttgtacaatcaaaattaattggctgactatcaagtgaatgtcg
attacactttgatttgtttcgtgtggatacaggagccgatacatcattacatattccact
tgatcgagaggaggttgaggatgttgaagatgctaatgaagctgttgaagatgtacttgA
T
>contig401387 length=241 numreads=2
atcaggcagaggacgagacaaagtgcgtttattCCTCaatTAGCTtcttcttgtagtgct
cctgtttctcaacagcctataggttctattgttcgacaaccaacaagtgcttttgctctt
ccgttagcttctcctgatactgctcttggtgcacaacagtcactaggagttattgtgtga
taaccaacaggggcctttgctcctccattagtttctccaccattaactccaggtgcccag
t
>contig401402 length=188 numreads=2
AAnggggggcAAGGAAGTAACGGCGTTCnaggATGAAAGaTGCCCGCAGTTTTgTGATTG
ACCAaGTTTTTTTAAACTTTCtGaTTGGCcAAAAAtCCCtGGTCgAcATGtCGTGTcATC
TACGgCGGGGTCACTTTGTTGTCGAAAAATCAAAACCAaTtCGCTCGTGAAAAntCAGCT
TCTCTTAT
>contig401419 length=120 numreads=2
tttCCTCTAGATTGngaTGGTTTGTAACTATCTTTCTTATCGCTATTGCTAAAGATATTT
TTTGCAAAaGAAATGCAATGACGATACTATGCGAATTCTTGCTCGGTGGATTCAAAAGaa
>contig401421 length=241 numreads=3
atcaggcagaggacgagaagttatctttttccactctctttttcttttcttttgttttat
ctttattggatcatcttttggtgtttcaagttggaaattttattcgtgccttatcgatta
tcctttggaattagaaatgataaccagactacaacatgagcatgcttgttgtccatcggg
agaattactaacgtaaaaaacggagcaatcaaataagataaacAcgtactgtttttcngg
c
>contig401439 length=235 numreads=3
atcaggcagaggacgagactaagtaaaccggtcggctCCCTcaTGttcttcaacgccatc
aacgacgaggaggcgagggagacggcggAnggggACCcTTtCAACCAGGCGGgCTTGTAC
GACAGCGTGTTCGTTGCCAGATTCAACGAGATCGACTTGAGtGGGATCGGCCTCGTGAGG
GCTAACAGGATTGACCCCATGCGGGACATGATGGCAAAGGAGGGTCTCGaccgtg
>contig401454 length=184 numreads=3
tttAAAtCTGTAATTGTAATCTTCATtACTTGTtCCTTTTGGTAAAACAAATGGTTTTTA
tCtGCAGTCATAAATTTCAATCCaCGCACAGCTTCAATTAATGAATCTTTCTTTTtATTC
TtATCCATTGCCTTTTtATTTATAATCTTTGTTCTTCcAATGAATGGTTTGTTTaTTTTt
GTAG
>contig401462 length=241 numreads=2
atcaggcagaggacgagacaaatcacagaacacactcgggggcgtatccaaacaaccccc
caccacaacaccacaacaccacacacccgacacaccaccaaaccaccaccaccaaaaccg
gaaccgggacattattaccaccgtaccctatatccaccacgccgcaggacacgtgttcat
gtcagtgaagacatggccgtgctgtaacggtcccaagcatgttgtaactagtagtcgatg
t
>contig401467 length=210 numreads=4
GGACGAGAAAGAGAATGTtGATtCcTCAACtCGAAAAGATAAAgATGTTGACTGGAAAAG
TAGAAGGAAAAGGAGATCTGTTAAGCAAATTGTtGGAtGAGAATACAGAGCTGACGAAGT
CTTTACAaGTTTTAAAaGCAAAATTAACAGAACAGGAGAAAGAGGTTAAAAaTGTtAAGA
AGCAAGCAAGTtCTCAAGGAGACGCGTACA
>contig401474 length=219 numreads=2
tacaaaaacaaacacaaaaacAAaCAAAaCAAAAACAATAATTAaTAAAAACCGTTCGCA
AACCCACTACACtGCCTTTTACACGGTAACTCATTTTCACGAGCGCAAATGGATGgAATA
TAATTCCAAATTTCAAAaGGCCGTGGTTTTTtAtAAATCACACAATAAACaGCAATGTGA
CGGGTAgAAAAAGCCCGTTAAAGCTTATAATAACGCCTA
>contig401490 length=151 numreads=2
aaCTCAGTTCATGTTTCATCttGCTGaCTCTGTTTGGATACGAAaGATCATATTGGCTCA
CGCATaTGAGTTTAGTtACGATCACCTAAAaTCTATACaaaTTTTTGAaGAGCTTGCACA
AAATTAtCAAAGAAATCAACAttgcttactt
>contig401505 length=124 numreads=2
tGTaGAAGATTCATGATATATGATTnagtaaagATTGATTAAcGGTGTATCATGTTATna
gcTTAACATTGCGGTTAACtAACATTCATATcTGTTTtAACAAAAAGGTTACGAaTTCTT
AAAg
>contig401511 length=205 numreads=2
aTGCAAATGGTGTCTGTTngtttaGtGTtGTTTGAaGgCACGgTTTAGAaCTCGACcGTG
GAGCGGGCTCGGGaTGgTGCAGCATCCCAACgTGGCGTGAGCcTGCAACGcGtACAaCAA
GTGGCGCGATGGAGAAAtATTAGCTAAGCTCCTTGCTAGATCAAtGTTTTTtCGCCACGG
CCCTtCGTGCTtCaTtATTtcAAgg
>contig401521 length=241 numreads=2
atcaggcagaggacgagacaagggagggaagtaaacaaacaaacccgaaaatgtgcccac
caggcggatgaacccagagagtgagggtggggactctcgacagtgagggtgacaaaacat
gaatttcccgaaaattcaatattcaacaaacggttgacacgcactggccgcggaaaggac
cgccacttgcagcaaccaaatgtgataatgtcaatgccgtgaaggttgtaggctcaacca
a
>contig401544 length=243 numreads=2
atcaggcagaggacgagacaaaagttatctccatctttattatttaacaatctatctgga
aatggatcttctttggtctcagtcgcatgtgtttgttgcaaatttttgtttttgttttaa
tttgttttttgttttttttttttntttttttattgtttcagatccatgtacatggctatg
aatgccatgtaactcatggcatgacatcttacaaacaaaaataccctcataagccatata
gat
>contig401546 length=373 numreads=4
aCCTAAGCACAAGTGTCGTGCACGAGTTtGTGCAGCGGCTTtGGATACGCTCATAGTCTG
ATCGCACATTTGCTTGGGACGAAGAGAGGGAATATGTCGTgtGATggTACATTCCTTTGA
GCAAGCAGAAGGTTGGTTGTCGTTGGGTCATTGTTTGGGTCGTGGTTTTATGTGTGTCGG
CGTCGGTCCCACGAGgTAGTATaTTTTAGTGCTCGACGAAAGCGAGCACACCATGATGTG
TTGCactctccttcggcatcgagcaaattttggttctatattttctggtgcagccaccaa
aagtgttcttttccccgagacaaaaaaaaaaaaaanaaaaaaaaaaaanaaaaaaaaaaa
ctaaaaaactact
>contig401551 length=241 numreads=2
atcaggcagaggacgagactaaaccatcgcgtgctAGAGAggcTCagagttccagaatgt
atatttcttgggtcattctttgggaattgcaacgaattcttggggaattgggaagctctc
atctctcatccctcatccctcttcgccccggccgagggcatactgtagtctagcctacat
acaaggcttgcaccttacctcggtatatatactggaactctgagcctctctagcacgcgt
t
>contig401563 length=150 numreads=2
gACAAntAAGAAGTTGCTGCAACATCTTCTAAATCAGAAGAAACACAATGGTTTGCGAGT
CAAGGAnaTTATATATCAGCTGCAACTTGTAATGCATCTGAACAATAGaTAAAACTAaCT
AACTTCACAACAACAACAATAACAAAATGt
>contig401569 length=225 numreads=4
GAGGCAAGGAACAAAAGAAACCATATTTCAAATATATCTACGATAGATCCAAACGTAACT
CTTGTCCATTTGACGGATTCAAGTTTTAATTCCTTTAAAGAATTTTAGACAGAAATAATC
AAATACTTTGGAATAAATCTTTAAATCTTATTTGGTTTCGAGCTAGATCACCGGAAGATA
GCTCAAATCCAAATAGAATTATTGAAAAAAGGGATTGCCTTTGAG
>contig401585 length=241 numreads=2
atcaggcagaggacgagaCaagttaacaaaacaaactaaaggggaatagactaatatttg
catgatctagatcagcaatggtatcttcgtcatcatgttaatcaatttcaatttgaaaat
catcattttcttttttaagaaaagcaaattaaagaaaaatatgtgtggaaaaacaaaact
accaaggattttttggaagtagtatttagggacttcaagttagttgaacttaagtatggt
t
>contig401596 length=237 numreads=2
atcaggcagaggacgagaCAAgggaTGTATACAGCGGTAtaTAGAgtgtaggaccataac
cagctgtatacatcgccttgtgtcatttgttctctctaccgatcagtccgtgcccacgac
ccacagtcgtacgtgcaaaccggttcgagtgacattcagtatgcgtatgtctcataacga
ccgcacacagtatcccagtcacaccagcgacctacacgccacgcaacttgtgtgcgg
>contig401607 length=274 numreads=5
atcaggcagaggacgagacaaggggggaggACGAGCTGcGAAGACGAAGATAGATTCACG
TTTCTCTCTGTCGGGGTTTATGTGCCACCAGGACGCTTCAAGTGgTGGAAGCCATTAGTT
AATGACGGGAATCTATAGGAGAGTCATGTCCGGAAGTAGGCTGCGGTTGTGTTCTGTCCG
CTGCCTCGAGTATGTgTATTTTGCACTTTGATGCTATTCCGTGTCTTATTACATTCAGGC
GTCtctcatgaaaaatacgaacgttttttaaaaa
>contig401609 length=129 numreads=2
cTGCCTTGgAGgaGCAtnggttCTtAGTTGTgATTTTGCCATCTGCGTTTGACCTACAAa
gAAaggCtgCtttatGTCTGTGTCAGACTGTGAAtGGGCGAGTGTGTCGTGTAAAaCtGC
AACCCAaGa
>contig401628 length=241 numreads=2
ctgtattgaaatcgAAAAtgaaTTTgtTGCAATGACTTCTAGAGCtatttgatacattga
gtatgacaattttagctgtacttgtgaagagttctcatttgtaggaaatttgagagtacc
cttactccagtgtcgaggtaaggattggtatgatggagctatggtctcttttgtccagga
gagtcggcttcggtcagaattctttcgattcttatcattattcacttctggaataACTCG
A
>contig401640 length=398 numreads=4
cAACCCCGTTAGTTTtCTTAATTTCTTttGCTCCTTTtttngtCAaGTCAATTTTTTTTT
CATTCAAATGATGAAAaCGATGTTGAAAAaGATACTACAAaCATCACCAAAAAACATCTA
CAGCATTAGACTACAATACTAAAGAAGAATCCTACGAAGAAGCAGTCTACCAAAAaGCAC
CTCAGTGaGCAAaACATTCCAGTCCAGTCGAGTAAACGGATCTCGACCGGAAGGCTCTTA
GACAAGTTCAATCTATCTATAGTTTAAATAGTATCCATAACTCGCATGCATTTGtACTTT
tACTTTtAATTTTTTttAGCATATAAGGAaTACGTCTACCTTACTATAGGAAAGATTTAA
ATATACAATTACCCTTTTAATTTtaaaaaaaaaaaaaa
>contig401641 length=120 numreads=2
cGTTGTttGACCcAGCaGAACATCcATTATTTtCTACaTTaCGACGTTTtGtCTTTTtGt
GTCAtCGTtCGTTTtGTTTttGCTgTAGTGATTCAATTTCaTAAaTTTGATTACATTGTT
>contig401645 length=166 numreads=2
aaTCTAAcAAaTTTGATGAAGTTGGTGAAAAACTGAATagTgaTTCAtCGTCGAATATAT
TTGGATGGCATtCATCTAATAaTTTTAAatCGAGTAGTAAATTACtntcaTTAAGAAAAT
GTtGAATTGAATCGTGGGAATGTATAGTaGCTTCATCGTtGAACaa
>contig401650 length=103 numreads=3
AACAACAACATCGTCATCAACAACAAcATCATCATCATCATCATCATCatCAACAACAaC
AACAACATAGCCTACcGcATCGCCgTcATCCTcATCCTCATAG
>contig401653 length=241 numreads=2
tagaggcatatattgaagcgattaTtaatcGTCGTCAAGGGACGCtaattgatagtcagg
gggttgatgtatagtggaaaataacatcatacaagtatattatcttggcatgattgggct
tttttagcagcttcgaaaaagaaggccccatgcatatcttaatttttttgaattgaaata
acttgtttatcttttatgaaatatttataattaataataaaatcaacacagcactatatt
a
>contig401669 length=240 numreads=3
atcaggcagaggacgagacaagataggcatccgcgactggaaggcgatcaaagagggagg
cagaggagaaaaggaagaacaaggcagaggagaaggccgatgaggctgttgaagctgccc
aagagacggtggaacaggtcctggatgagcaagtagaccagcagctggagacggtgtccg
cggaggcgctcgacatggaggaggacacggccgaggatattgggatcatgctggccaagg
>contig401672 length=202 numreads=5
CAAAgtgAAaTGGAACAATATAGAGCAACTCTGGCGTAGATTgCTTATTTTGTAAATTGA
AATAATTGACTAGTATGTCATTTAAATTGGTTGCACAAAGGCACTTCGTTTCTTTTAAtC
TTTTTTTTtCTtACATATATATTTGAaCtATTTTGTTCTTTTtGATATTTtCCtCATTTG
CGTGTATCTTGTACCAAAAAAG
>contig401675 length=294 numreads=4
cGTGTGTGTGCTGGTCTGCntAGTAGATGATAATTTTTtCGTTCGgTACGTGTTTtCTTT
TTCTATGGGCAACCCCGTTGGTTTTTGGCGTTTTTtGTCCACtGCTGTTATTGCTGCTCT
GCGTACGCCAAGTGAGAGtAAATGCTGTAGAGCTGGTTATGCAGAAGCAGCAGCTCTGAT
GAGTTGATTGgTgCTATGCATATgTAGGGATGCATCGTACATTCTCGTCTTGTCAACGTt
GTtATTtCTCCGGGATATTTtGTATTCAGAGCGATCATCATCAGTGGTGCTTTT
>contig401676 length=254 numreads=2
TTtCtAaTTTTTTtCCtATtCAAAGTGAATGTATGAAGTATTAGCGAGTaGAaGTGTGAG
TAAGCGTTGATTAGTTTTtAttCATTAATTtAtGACACAATGCATCcTAGTTGTtGtATT
TTGAggattataatacaatttgctatggcaaatgaattgaatcaaaatgcaactgccatc
ttttctttttcggctaggaccttttggaaacaacgatgggtaataaaaaaatatataaaa
tgagaacaaaattt
>contig401677 length=241 numreads=2
atcaggcagaggacgagaCAAGAAGAAACACCAATCGGTCGTGCGtgttcTTTTttgttc
tttgcatgacccgattggtgtttttttgcgtccttcctgctgcttttgtcggcgcacagc
tttggcgcattttttgtttgcgcccggtcggtgcagcggtattcagtctgtctggtagta
gtttgtaaggccacgttgttgcacacaaacgttgctgctgcTGTAGgagttcccagctag
g
>contig401683 length=241 numreads=2
atcaggcagaggacgagactaatcgggTatcatGTTGCACGACCGaaagCAAcggaaacg
gcgacgccaatttcgagcgccccaaaatggggcacacgtgcgtgcaacatgatacccggg
tacccaggccacacgatacaaagaaagacatgccagacacaagcgacatatttggtcgtc
ttcgcgtcagacgagcggccacgcaaatggaacattgtCTgtccgATAGGTattggCAcc
a
>contig401701 length=242 numreads=3
atcaggcagaggacgagaCAacaggggtAAAGAACGAACTCGAAGGaaagAaaCACAAAA
aGAATtAGTTAAATTTGAAaTTGCACGAGCAGCAGCATCAGATTTATCAGAAGTAGCTGG
GCATCATTCCAATAAaTTAATtACTTTTGAGAATGTTGACGAAAAGCAAATAGACAAACC
AAAAACTGTTATTGGAATTAAACTAAAAAGTAAAAACACAAACATAACAAACAGGCAAAA
GA
>contig401715 length=238 numreads=3
atcaggcagaGGAcGAGACTTGTTtCGAACCTTCCGCGtaTGCTTCTTCTGCTGTGCCCA
CCAGaTACGCACCAACTAGGGCCCTACATCAACGACGCCCCCGGCATGAACTCAATCACG
ATCGACAGACAGaCaGTACTCACAGGTAAAAATGTTGTaGCGgTAGGACTTGTTCAGGAt
gttgtcgtggatctggtgtgaaatgcacccatcccagcaagcatcgagcatcaagcaa
>contig401739 length=180 numreads=3
aGGTGGtatATTTCTTTTTTTCCAGAGCAAGAATAGAGTTTtACGAAGGCTGTTACTGTA
TTATTGTAGTCTTTGGCCGCcTTGCCGGACcGGCAACAAGAGAaGAACTCGGTAATTTgC
AAACTaaacaaaaaaaaaaaaaaaaanAAAAAAAAAAAAAanAAAAAAAAAAAACTAAAa
>contig401743 length=237 numreads=2
TATGGGGAGGTCGACGGAGGGAGAGGGCAACAGGGATGATGCATTCCTCTTTCTTCGTCG
CTCTGCGGTtAAaTGCAGGACTAAAAATGACaTCTGAAACGGACGAATGgTTGCGCTGCC
GGTTGtGGCGAGGgTgCGGGGgTGACGACGCCGCGTGTGTCTTGTCATCTCCACGAaCAG
TCGCGCCTACGTgTCCCTcGATGCTGAAACCCgaaaaaaaaaaaaaaaaaaaaaaaa
>contig401746 length=242 numreads=2
aCCtGGCGGATATTAATATTTATTCGGGtATGACTTAAaTAGTTGCACAGTTCTTCTTGA
AGATGCAACAGCTTTTCATGTGAACAATTATCACTTCTAGTATTCATATGAAGATTTGGC
GTTAGGGGGTTGgTGTCTTTCATCATAAGAGGAACTCCTGATTACAGAAGTAATGTCAGG
GTCATCGAATTGGGAAATaTAAATTGTTATTCACAAACAAAAAataTAATACCATGAAAa
aC
>contig401761 length=168 numreads=2
tttAGGAAGAAGATtCATGTTTATTTTTtGTtCGTTTTTTtCTTCTTCCACACAATGCAA
AGCTATTACATTCAAAAGACAACACAGCATGTTTATGAAAATGAACTnctGTACAATTGA
AAGGTCTTCTAATATCTAAATGATCAGATTTCATGGGCATGAAATATG
>contig401765 length=221 numreads=2
GAAggAAACaagAGGGTATGCGCTATTAATAGACCAAGCCAATGCTATTTACAAGAGACT
GACCTGCGCACAACCCGCAGCAAAGAAACGTCGCACTGATGACGATTAGGTTTGCACCTA
TAGGTTCTACCTTcGAAAAAAAAantaGCTGTTAATTTATACACAACAAATTTCATGTTT
AGTTCGTTTACATCAACACAACGAATAGGAATTTTTTtATa
>contig401769 length=241 numreads=2
atcaggcagaggacgagaCAatggtggcgttaaaagcttctattaagaagttaacactcg
attatatcatttattatcttcgtcacattttctcggtggagagagctatattgacgagct
ttagctctatattgttaccatcagtttcaatttaacttcaattagtgatatacgataaat
ataacaaatgaaacaattgagtattaatttcttaatagaagcttttaacgcctccacttc
g
>contig401776 length=241 numreads=2
atcaggcagaggacgagacaaTggtacccccatcaggcagTAGACatatccccacaaccc
tgtcttgccctctccccagccccctgcctctggctatcgctttaacctaacccaatatgc
tcggtctctatcccaaagccccagccaggaacttctgataaaaacggtctcacaaaatct
agatattattggcacgttcgcagtgaccaatctcaacacgtcggccttttggtatagagc
a
>contig401786 length=224 numreads=4
tAAGGGATTGTGGACAACAGTACATAAACTACCAAAAaaCTACAAaTATGTTTTTtCCTA
gTCTCAAAGGTGCAAATAAAGTTTCTGCCAAAGCCTGTTGATTAAATATGATTCATAGCA
GGAAAGAAGCATCCTTAAACTTCTAATGGTCACACTTGTGGAAGTTACGAGTTGTCGAGC
GAAAAACAAAATTATTCAACAAAAATTATCCTGAAAGATTCGGG
>contig401794 length=446 numreads=7
AAAaGGAAaaCGTTAcGTGTGCAACGAACGATCGGTCGGTCTGctGAGCGTAACGGCGCG
TCAGAGTTGGGTCCCTTCCGTCCGTGGCGAGTGAATATTCGCGTCTTGATATTATAGTCG
TTGTCGTGTGGAACTACTTTTTTCTATCAATGTTGGAACGAGACGAGGGGCGCTGCCTCT
CGGTTgattttggaGTGaCGTGTGtGgTGAACGGGGGGgCGGGGgaCGGCGGGTGATCCG
TGCCGCGGTTTAGAAGTACTGTAGTACAGTAGTACAGTGTCGGCGTGACGTCTCTCTGTT
GGTCGTCGTTCGTtGGtGTTGTTGTACTCTATATAGGTCGtGTACCGAGTAGGTAGCCCA
aGATGTTTTtCTTGTTGGAATGAAGATCCCACGTGCgTAAAATACAATTTtATATACATG
GAAGAGTGGAAGCTAATAATAATCAA
>contig401795 length=163 numreads=2
atcaggcagaggacgagaAgttAgtcggtttgaggttGatgcACAgcagctgctggccac
ctgaggtcatttgagaggttacataagaagacctcgacagcaaggctccccctcaaacga
cacaacagaggtcttgatttattttctttttattgcctctttg
>contig401812 length=241 numreads=2
atcaggcagaggacgagactaagcacaggatgttgttgtggaggatgatagaattaagat
tacaaataatttagaacgaatagctgcacttcggaaagaaaggtctcgtttttactttta
tattttgtcaattattgtgaaaaatttttaagattttccaatttgccactttttttgctt
ttgttttttttgttttttttgttttgtttttgttttgtttttgctttttttttgcttgtt
t
>contig401823 length=241 numreads=2
atcaggcagaggacgagacaagttcgatctacggatgccccgcatattttaggatatagg
ggtcaatcaaccgttgcaagatgccttgcttttgatcgacccctatatcctaaaatatgc
ggggcatccgtagatccagctgtttaccctctgcaaaactgaagataccacactccgtag
tattttcccatcaattacttaaaaataatagtttcctctgaggccgaaatttctggaggg
g
>contig401833 length=237 numreads=2
tACCAGGTTTCCCcGTGGAaGAAAAtACAaTTCAATCTATTGaTGAGCTACGGACAAAAG
ACAAaTCAAAATCATCAAGTCGAAAGAGCACAAAaTCATCTTCATCAACTCGACGCAAGA
AAGATATGATTGATGATGATTATCCAtctgttaaagggtgatatttcagtgtaaaaaaat
acaaccaagaaattttctgcattacaaacaagcaaaacaataaaacttttatgaaat
>contig401835 length=243 numreads=3
TCTTGTTTTTCCAACCACTCGTAGTATCTCTTAGtCTGGGCTTTTTTtGGATCAGCATAA
CCAAATTTCCAAATACAGCCACcAATAATtCCAaGTCCAACAGCTACCGAAATTTCCcTT
ACAACGAaTGATGTACTCCttGACaTTTtAAGTTTTTtCTTtATtAAATTTTTTttGTAC
GTAAATGTTATAAAATCAGATGTCTGATAGTTGAAACACAAAAaGAaCAACTTTtGGgAA
TCT
>contig401850 length=240 numreads=2
ggaacacccttgcattccCaggctgttaggttgttctccatcggtcaaaatgaggcagaa
acagtttgtcaaagggctgggagtaggtcaagacggggttttgcggtggtatgctgcggc
gttcgaacggccatactccctgtgcaacccgttgcggttgcggaagcatgtcgaacacga
gctaaaaccgcaaaaccccgtcttgacctactccatgccttgtctcgtcctctgcctgat
>contig401852 length=241 numreads=2
atcaggcagaggacgagacaatggtgggaggtgtttttgcctaaacgaccagccgaaaca
attaacgaaattgtaagggtcatttggcaaagttgtttagcttacgctcatttcggacaa
ggagaggtggctacagtaaaggaaatgtatgagagagtattgtgcgtagacgaactcgtt
tgcggcgttgtgcttggtgttttaggggtagagtcggggcgcggaagaggagccctccgg
g
>contig401858 length=279 numreads=4
aaaGAGGACCGCGTCAACAATCAAAGGCGAAGAAGTAAGTTTCACTAGAGAGATGTtCCC
TTCTCTCGTGCCTCCATGCTGAAGCTTTTCCCACACCTCTCGAAAACAAAATCGCGTCAA
CAACAACACTCGAAAAAAaGAACAGGAACTCGTATGTTCTCAACAAAACCACACTATGTG
TCTCTACTTCATTtCGGTGAAAGAGTCCGTGTCGAAGGCCTcGTcAACAACAAAAGGaCG
AAaGAGACGCGTATTCTCAACAAAACcaCATCTTTACtt
>contig401877 length=224 numreads=2
ATGAAaCATTGATAGAAGGATTCAAAAAaCATATCCTTCAAATGGAATCTTCAAATCAAG
CTCTAGCCGATTAGAACTTTTTAGAGAAGTTACAATCAAAGTGTATATTTTAAtATTTTC
AGAAAATAGTAGACAATTATATACAATGAATGAGGCTTAAATTCAAGAGTTGTGTTGACA
ACGGAGTTTAGCAGTGGGATATCAaTGTAGGTTGACGATTATGG
>contig401880 length=241 numreads=2
atcaggcagaggacgagaCAAACGCGAACCACTTCATtctccAcccatttcccgcaggca
aaccaagggcaaccaaccgtccttcaacgtctagcaacgccacaggtgcgaagcgcgtta
agctttccgtacaagacacatctctacgagaactccgtaggtaaaagagacgaaggaatg
caaccaggtactgctgtggttaacggcaccgccgcaTAcatgttgaattcttcccctgac
g
>contig401881 length=100 numreads=2
tGGCCATGACGAGCGCCGCCGTGCTGTACGATAGAaTCACAGAcTCGGgAGTGTTCGtGA
GGAGATCACACATCGGGGTTTCAAAGTGCATCAAAGTGCt
>contig401886 length=241 numreads=2
tcattgaaaatataggggtaTTTaTtCAGCTATATAAATTGTAAAgtgagatatcttcac
tataaaatgtctactaagagtcagtttatgtaaccgataacaagattcaaatacaaagaa
ggataaatctataaattttaattttgtaaccgatttatctgaatgtctttctttgatgct
tctttcaaattttataatgatgagtaaaaaggatctgtattattttcttGAcTctcGAaa
t
>contig401897 length=236 numreads=2
GGgATTTTAGCACTTtGgTACCCTAGGTAGATCGTGTtCgTTAgTACAGTTGAGGGAGGT
GgTACGCTGATtCTCGcGTgCGGAGTGAAGGGaGGCGtGCACCCCGGCAGGGGTTCTTCT
GtGtGaCCCCTGATCGgACTCCTGCATTGGGAGGAACAGGACCGTaTtCGAAAAAatCGG
TAAtGAACGACGAcAaCGaaaaCaaaaaaaaaaaaaaaanaaaaaaaaaaaaaaaa
>contig401910 length=241 numreads=2
atcaggcagaggacgagactaaccAtatgaagaccttttgaaagatggtagagataatgc
atataaatcatcatacaaaatttcgtttgaacacaatcttttgtatgagttctgtgaata
caattgaaaaaccgctaattaccagcacagattctactttcttgagagagtgggaaatca
aaagacaaccatatgaagaccttttgaaagatggtaGAGataatgcatataaatcatcat
a
>contig401932 length=194 numreads=2
aTATGATCATAATTCTGCATGAACTTGCTTGTTATTGTAATCTTTTTtttCAtCAATTCA
ATATAAAATCATGATAAAGGgATtCTAATAAGAAAAGACTTTTtAtctttgttgttttta
ttggcagctaatcagaaaaccaataacaatattttaaccaaaacaaatcaataaagaaaa
taaaaaagatcttt
>contig401937 length=183 numreads=3
atcaggcagaggacgagacaaGGGgaGGCtCTAGGGTATTtGGAgcTACCTGGTgaCaCT
GGAaTACTGGcGATCGaGAAaCGCTGAtCGTgCACGCTGAATgCGgCGCcAATatCaCgT
CTCCcGtAAaGgTTGCGAACTATGCATGTGGCACAGGnGnGTGTGTGTTtGgCcTATTTG
AAt
>contig401943 length=241 numreads=1
atcaggcagaggacgagacaaggaggaggtgttttggagaCgacgccgaaaatgggattt
tccgctaaaaaaaggaacaaggttgtgcgggaggttttcagataaagggtggtggtgagc
ggacccgCgggcactccactgttggcagagagagagggccaagaggtgcccctggaatgt
gcgtgatacatgagagcgacatcaaggacaaacagtgaatattacaaaaaaaaaaaaaaa
a
>contig401949 length=241 numreads=2
atcaggcagaggacgagctaactaacagatatgaggccgtcgggacccgtgaagagttcc
caaagctttttttgtttcgtttttttttcttggcgtgctggggactggcggcaggactgt
agattgcgttgttgctgtgccttggtacctccaattttggtggaagatgttgttcgtgtg
ctgcagaggttttttctatttttgttatcgtggttggtggacatggacaggtctgtggag
a
>contig401952 length=241 numreads=2
cgcatcaaaatcttAAAAAATTgtcttaatgagtacatTTCTgaatatcttttaaacaca
gaccataagtagcctctttttttgcaatggaatttaaactcatatgatgaaaatgtgttt
gttgaatttatcatgcgcattggcacaatttccacatttaaattttgtaagcgagatgct
cggaatgaagcaattcggacagaattttttaagtaattagagcataatttggagcttgat
g
>contig401956 length=241 numreads=2
atcaggcagaggacgagaCAAGTGAAAGCACAGATGAAAGCTTCAatcgaattggacaat
agtacaatggtagtgtagcaagtatgaaacaacaaatgaaaacaacaaatgaaaacaaga
aatgaaaacaagaaattgaaaatagaaattgaaaatagaaaggttgaacaaagaaaaagt
TTTTTgaattgaattgaattgaattgaattgaattgaattgaattgaattgaattgaatt
g
>contig401961 length=202 numreads=2
ggtAAAGAAGCAAAAGAAAAGAAAAGCTGAACTAcTTTCATCTGCTGAAACTgCGATACC
AAAAGAAaGAtCtGAAaTCACTGATAGTAGcAGAaTGGAACAACTAAAGGATAAATTTTC
GAAGAAAAaGACAATTtCCAAAGAGAAGAAACAAATACGAAATAGTGTGTCTGATTTTGT
GACAGAGTAAACTACTCCAaTg
>contig401968 length=205 numreads=4
atcaggcagaggacgagacaCctGGGaGAAAgTGAaaGAACTtAaGTTTtAGATCCcTtG
TATATTAGGTATCGATATGAAAaGTGGTCGCTTTATGAGTTACCTCTTCTTTTCTTTTTA
CGcACTTTGCTGCAAaCGCGCTAACATTGTGTCTGAgAAGAATTTCTTATTTTGGAGATT
TTAATGGTCACATACAGTTTTTtCA
>contig401974 length=241 numreads=2
cagctttttttctttcagCactttgaaataataatcatcCCattctctaccagctttaag
gtctctgctgagaaatctgctgatagtgtgatgcagattcccttataagagacttgatac
ttttctttgttgaTTTTTTgtcattagcttacccttgttgaaagtgggtgtaatccccta
ctattttgtattgtgttctatctctccctttagatctaataacggttgctctatatattt
g
>contig401976 length=241 numreads=2
atcaggcagaggacgagactAaaggggggcccgcgtctcgatCGCgaaaacatcgactgt
gccgaaagcgacgggctatgttcgctgtgagcacctccatcgtggagtaattgtgttgga
gagatcggcacaatcatgcgtacagcagtagcttgccgcataccgtgggaaccaccgctg
acaatcgggactacaaaatttgaaccgggtaggccgccgtctggcagaatgagaccacag
g
>contig401981 length=265 numreads=3
atcaggcagaggacgagaaagtattgcgacggtaaaagagcGaatagaaatcaagaggaa
atatagttcatccaaatttctatctacttaaccctctatttcctctgttttattctattc
gctcttttaccgtcgtcattctccatttcttcatcctcactggcccccTcaTtATAtATT
TGTTGTtGCATTTCCCGTATTtCACTAAGAGATCGAGAACGaTACGaTCCtCtACTATCA
CTCCATAATCGTATTCcAAAAaCaa
>contig401990 length=241 numreads=2
atcaggcagaggacgagactaaggagagcaggccaacacagcagtctttaagttttaaac
gccacgacaaaacgactaataacaaacgacgacaccgatcgacaacaacgacggtaacag
taacgacgacatcatcatcgacaacaacaacagcggcgacagaattgaaaagactaaaaa
caatcaacattattgaggaagatatccgtaccaagccccaCgtgcgtctaagatacctac
c
>contig402000 length=240 numreads=3
atcaggcagaggacgagactaagtCggaaGAggaggccACACAGacaggatttttgaaac
tttcatttccagctgggctatttgagtgacgtgcgggtcatccgccaacgcttgggtggt
tggtagctggtagtaagcagcatgtgttccgaatccAaGaCTnggggtAGGCATGATCTc
GTGaGCAGCATTAGGCTAGTGCTTTTTGaCCAaCATTGGAAGTCGTGTgCACCATTCAGC
>contig402007 length=240 numreads=2
atcaggcagaggacgagaCaaataacggtaaGtCATCTGCAGTAGtagatgaagattgca
aaatgagttatcctataaaagaatacatgacgaatgagtacaatcatatttcatatagca
agattaatgagtgcactctgcaaacattatttgagaaaatggacgcttcccgtagaattc
tccatgaagaacaagacactgagaaggcgatcgaaattcttaagtttcttcgggagattg
>contig402018 length=244 numreads=3
aacgaaaatgtccgagtatttttatcattttggtcgtttgttcGATCGTTTGGTGCaTAT
TCTttCTGCGCGTGAAGATATTATAACTtCCGCTCATGTCCTGTAGTTTATtCTGgCTGa
gCCTTGAGTTCGGATGctCTGTTCTGGTGGATGGCaaCaaTGGCCGCTCTAaGgTgCtAC
TtGATTGTAGGGGTCCgTATCCATCGGCGTTCACAAACCTTGCGGAAGGTCTTtATTtAC
tCCa
>contig402029 length=212 numreads=2
atcctcaagcactactgtagtatgagcacgagCAAAAACCGGCCGacgagcaagctccca
ctcacacacgattacgtgctagtatgttgtaggtgttccgtctcacgggcgtgttgctgt
agctggaccgcgagatcatccgggcatgccatgcgccagcacgtgatggaaaaaattgcc
ctttacaaaaaaaaaaaaaanaaaaaaaaaaa
>contig402047 length=130 numreads=3
tgtcgggtaacggtgtggAgtaatgttgagtattgtttGaaactTaaatatcttttgcgc
gcggtaaaaattttatattcgaacaaataattggaaaaatttgtaaaaattttaaattcg
aaaaataaat
>contig402061 length=111 numreads=2
naatCAgAGGgTCcTTTTtATtAAaGgCTTtGtGTTTTTttCGTTGaTTTTTTTATATCG
TATGTTGTTTTtATtATTTCATTTTTTtGTTTAATtGgTTTGTGTtGCAAc
>contig402072 length=241 numreads=3
atcaggcagaggacgagacaaAGTACAGGAAGAGAGaGAAAAaGGGAGACTCGCGGACGA
GCGGGGAAGCAGGTACGCAGCACATGCATACGGAATGTCCACGGTTGCACCAAGTGCGCA
TTCGCGTTTCGATTTtCCCTCTCTCGGTCTCTccctgatgggggcaccgaaccaccaaaa
aaccacggaagagagagaaaaagggagactcgcggacgagcggggaagcaggtacgcagc
a
>contig402077 length=147 numreads=2
aaaaGTAAACCAATGCTCGGGCAAgtGGttGTtACTCCaGTCATTAATCGTCCTATGAaT
CCCGaTATCCATAATACCATcAAGAaCACCAcAaCGgCtATCAGAGTGCCCAacACtGCA
ATTaCTTGAAaCTTTaGGGTtACAACg
>contig402098 length=246 numreads=3
atcaggcagaggacgagaCaagcgaaaGTAGCGTATCGGAGGAGAgccgTggcgcggcaa
gatactggccatctcggatactGTTGTGgCAATGCGTcGTTGtcgATCTTTGGgTGCGTt
GTTGTCGATCTTTGGGgTCTTGgCAAGATGATTCGCATATCATTCGGGgCTAGGGTAGAC
TGCGGGTAGTGGtGCGGCGaTTGAGGaGAAcAAGAGGGAAAaGGCAGACGAGATATGTAC
CAgata
>contig402102 length=125 numreads=2
aTATCCTTtCTTTTTGATCATTTtATTTTtATgTGTcTaTCcTCAAtATAaTTATCTtCT
TTAaTATCAaTAATATATtCcTtGATAGGATCTTGGTTTAATGTATGtAGTATCcTCcAA
GAGtt
>contig402121 length=187 numreads=2
tcactcttctctacgttactgatgttcggtataactatttcatacttcatgactttcctt
ctcatcccgtctccttctccagtttagcaattaagccgttgttgtgtctccagacgtctt
cgatgatgacgctgttgttgttgttgttggtgttgttGTCGTCgtccagGaagtacgcct
ccgtgat
>contig402124 length=122 numreads=2
gAAGAATAGGTTGGAATTTGATGAAATTATGTTTTCAAAGCGCGAAagATTAAAGTTGAA
aTGGgAaGAACAAGCATTGAAAAGTATATCGCTACAGGAAGaGAAGGCTTTATtGGCTgA
Ag
>contig402146 length=192 numreads=2
cACGAATACGGCTGTTTCCTTAACAtntACTTTtGTGTACCATTTTGTTGATTCCATATT
TATATtGAATCTAAAAAAaCGTCACATGGTTGTTTTGCTGAGTACGaTTAATGATAATGC
AAGAATTATCCGAAAGTAGTAACTATTGCntgtGACACTGTTTATACAATAGATAAAAAC
AAAAAACGACaa
>contig402153 length=104 numreads=2
aGCCTGACATTTTAGTGTCTTTTTntAAGAAAAtCAATGTCCAATCTATCAGAAAGAGAA
GACCTTGAGTCCTCTTTAAAATCATGCATACTACttCCTTTtCt
>contig402169 length=114 numreads=2
atcaggcagaggacgagacaaatggagagaaaagaatcgaatggaagagaactcaaaaag
gacaggcaatgaggagcttttagcgagaaaccggagagagagagagaggaggaa
>contig402171 length=240 numreads=2
atcaggcagaggacgagaCTAAGCAAGCGGTTgacttCACCaaaacaatggagcatgaac
agtatacaactatgctggcgccctagccggccgcagcgcgcacgacaacagcgcaacttt
acacactgcggcctggtgcctctaggtcgtgaattaaaagcgtgaagacatgagatagat
gtggtgcaagaaaaagaaggacgaattgcgccacgcGCGTACACACGCGtttcgaggcga
>contig402174 length=189 numreads=2
CGAATAaTCATTACTACGCAATCTTTTTGCTCAGATGAACGTGGAGGAAATtATGgCAGT
GTCGGTTTTCCCGGATTGCAAGAACCTGGTGTTGgTAGAATAGGGGGTCAAGAAAGGTTA
CCAAATGtGTCAGCAGCGGGTGGATGtAGTGGTTCCCGTTGTATACATGCTAtACATAAT
CCCTTAGGa
>contig402180 length=241 numreads=2
atcaggcagaggacgagacaaacatgccggtgatgaaaatccaccattcgagttccagcg
ctcataaaaacaaaagtcttcatacaaaacttttaaaaaaaatctattattccttctttt
caaatatttttacacttcaaattggaaggcttattcgcattacgtattgtatattgtata
ttgtatattgtatattgtatattgtatattgtatatttgtgtattgtgcgactagattct
c
>contig402188 length=243 numreads=2
atcaggcagaggacgagacaaatggggcggtcattgatttgtgttttttgcaaagtgtgg
cgtccggtgtgcgactttgaagtttggtcggcggaggggaagggccgatagctgattgca
caagtgggctgtgtgagtgaattactcttacgagatagacttgcgaatcgccgtttgggt
gaagcatgttcgtaacacaataccgtatgcatgcgccagttcccgcactcatcaaatagg
tct
>contig402189 length=223 numreads=3
aTTTACncATATAATCTGATATTTAACAAaTATCACTACAaCAAgAAGGCTTtAGTGATG
ATCAaGCTCAAATCTTAAAaCGAACTGAAAaGTGTCTCaTCTATCAGCTTCAGCTtCTGA
AaCTAAAACtGCTtGCAAGAAGtAAAtcTtGGAGaGAGAAAaTtGAAAAaTAaTCCCCTT
CcACATTTAAacaCaCACACACATTTAAACACACTCTATGAta
>contig402193 length=119 numreads=2
gCGAaTTTttATAaTTgTTTTAAaTATAAAGTAcaGTtGTGTAAGGAaGTtCAgTTTTtA
TtAGTTGtataGGAAAtATaTAACAaCAaGaTAGTTGTCgATTTTAACAACGGGTtgag
>contig402197 length=242 numreads=2
aaTTCAATTTTTATTTTTCaTTTTGTTACACttCaTtAAAAaGAAAAATATCTAAaCTcG
TAAACCATCTAAAATCCCTAAAGCACCCTAAATGCCATTAAAaTCAcTCTtAAAAATCCT
CAACGATAAAAtGTGGGAAGTTGAtATTTTTTGCAAAAcACAATTGAaGTATCAAAATTA
tAtGAACAATGGGGgATtCAAAATGGTTTGaTTAACTTTATTtaTTTTGTAaCAAATggt
gT
>contig402203 length=241 numreads=2
agatggattgacttatgaattatttaaataggatttttacaattAgagaatatccgccca
gctcacttgcgcttgcttgacgagcaagtcaaaaaatctattgtaagttgtgcatcattt
agattcgctcatttgaaaaacatgatataaattttctatgacttattaagagttgcaaaa
tccctcgcttggaaaacaaaaagggcccagtttctcaacttcatccAttgtctggacata
a
>contig402228 length=241 numreads=2
atcaggcagaggacgagactaagggggttacgtcaggtgatatatatatctgggtttaaa
atatacagacttggtgcatcaggctttgcctcttctttctcacctctgttactctctcca
ataatcaaggaactgagacctttgtgcagaaacgccctcgacaagatccggcgagcgtta
taacgtagttcacgcgccgacacccaagagaccggtctcctgtaggatgatgaactaatg
g
>contig402232 length=190 numreads=4
atcaggcagaggacgagactanggggggacTTCTTTGGCGCcACGGTCCCCGGAAGaCAT
GAGCGTCGCgATGAntcTTGGGTCTTCAGACGAAGACGaCGaCGGAGGGGCGTTGgCCcG
ATATTCACCGGGCATAGcGACGCCGGTCGCGACTGGCCATGGTGGTGCGGGTGCCGGGCA
TGATGGgTCg
>contig402239 length=186 numreads=2
tttCGAAGCTGCAtGAAGCAATTtGgAAAATTCCCGAGCAACAGTACCTGCTTCtAGTAT
TtCTtGTTCGGTCATTTTAAAAGaTTTTTTTatATATTtCAATTtCTTCTTCTTTTGAGC
TTTAAAGAaTGATGGAAATaTTGTTTtGCTGCTTTTGCTACTGaTATGAaTaCTTATGAG
gTATta
>contig402269 length=172 numreads=2
atcaggcagaggacgagacaacgaacgacaggagaaTacctccggagagaataatcctat
tcatgagaagcgctgcatgctttgtaactttccaggtttggacgccgggcaatgcggtaa
tttttctctctctgtctctctgtctctgtctgtctgtgtctctctctctctc
>contig402270 length=157 numreads=4
ttgAagTTTTtGTCTTTTATCTAaCAAGCgAGATAGAAAGATATAAAaGTTCATnagTTG
TTTTATTTTATATTGATTATAATAAaTTTATAAtaGtATACCTTAATTTTtATTATAGAT
AAGTATTCATCTGTTATCagaTCGAGATACgCCTCAc
>contig402280 length=168 numreads=4
atcaggcagaggacgagattttcggtagaacgtcaaCtcataaatCatggacacgtactt
ggaagtacaagcatnnnnnnnnntntatacaagggctccGgaCTtCGGGcgCAGAGgCGC
CCTcGTCcTCAGTAGTaGGcTTAAAGGgAGTGtGAAggctgtgcacag
>contig402297 length=241 numreads=2
atcaggcagaggacgagacttttaagtgggggtggtaagtgccatgttcttctggatatc
ttgactgtcttagacagtgttacctgcctatgcgccaagaagatggtacgtatcaccacc
accttctccctccttgtacaagcacttcctaagacagtcaagatatccagaagaacatgg
cacttaccaccaccactttctccctcccaaaagcagcccctagaacagccaaaacactcg
g
>contig402316 length=241 numreads=2
atcaggcagaggacgagacaagacacaaTCtgtttataaaaaaaTataaagataaggaaa
caaaacaaattcctttaacacttaataactatcagatatttaaacatctttgcatttaga
aattttaaacttgtttatcttctattgtgagatgatccccttgagtaaggtcttgcacga
tcaggatatcgattagaatgagaaggaccatacgtatcacgatcataatttctatttgaa
t
>contig402320 length=293 numreads=2
gTGTTAACAGTATCCTCATTCCAAATtAagAGAGATTCAAAAGACAATGTGGCTTAATtG
ATCTTTATTTTTTTTCTTtCTCTTTtACATTTCTCCACTTAAAaGTTAATCtATTTGCAT
AAATtcgttagtttttttttcatttcgtttctttcaattgtgtttttattgtattgcata
aacaaaagcaaacaaaattgggttctttttcgtcgttaataaaataaaatctagaagaat
tgttttaataaaaaaaaaaaaanaaaaaaaaaaanaaaaaaaaaanaaaaaaa
>contig402330 length=241 numreads=2
gATCTTTCTAGCCAAAaGTCTATCtAAGTTATTGGTAGTAAAAaGGCGTTCAAGTACTTT
TCTATCTTATTtCCCcTTTAaTTGnaCTCTTCAAAGTATTtCAAGATtATTATTTTATAT
TaTATTTTGAAAGTTCTATTGAACTTGTTTGTTTGGAaGTGTTGAGTTTACAGCATTTAG
tAGGGTTACAATAAGTTTCGAAAATaTAaTCATACGCTAGAGCTGTATGAATATCAAAAG
T
>contig402338 length=241 numreads=2
ttaatatatcgtaaaataaCTttggttCACGttatacTTTaataaaatcaactgtttttt
ttttttaactattggttccatgagtcaggggagccatattttggctgtttcgtagaatAA
AAaatggactcattccggacaccaaaagcgagtactgatttggacgtattaggaagaaaa
aatgaggctcgtgaaatttttaatgaaatacacttatattTGACTGAGATatgAAATATT
t
>contig402346 length=111 numreads=1
gcagacggacgagaattttgaggttgaattattccttggtgttgaactggagccccatac
actggaataggatgagataccgtatacccagcaactggaacaggagccatt
>contig402357 length=241 numreads=2
ttccacgttgaattatcgataaacttgtaaaaaatCattcagaaGaaaattcctgaaaga
caatatagatgaaaaccttaaagtttcatccaacgataattctttaagtacattttttag
tactactaatagttttgcaccttcagcaaagctaacagttcttaaacaaaagaatactac
ttggacttaaatgccaaaagtaataaaaagaaaaaaaagcaaaaaacttctcgtcctctg
c
>contig402358 length=241 numreads=3
atcaggcagaggacgagactaagcgggagcgaGAGAAAAGAGCTGATTGGTCtGtCtGGA
TCGCTGAACCGGCTGAACAAAAACGTAAGCTACGAAAAGCTAGTtCTtGTtGGCTGGGCG
GTGATGACGCGTTGGTGGTGTCGTCACCAGAAGCTTGCCGTTCTTTCTTCGtAGTCAAAA
TGCGTCGCgTGGAGGTTCTTTAtCCCTGCGGGACTTTCaGCTCCGGTCAACGCaGGTCAA
A
>contig402364 length=123 numreads=2
GAAGCAAACATATCAATTCGTTTAgATTTTagAAAaGAAACTGTAtGATGAATATTACTg
TTTTTATTTTtATTTTttGTtGTATTtATTTTTATTTCAGAATAAATAACTTcATAAAAC
TTT
>contig402368 length=241 numreads=2
accaacttggaaaattgtattCAAAGGATaagAcgaagttttagatcaaaccaacTgtac
atctggaatgccttaatattacattgatattagtaataccacgtctgaaatattccttac
tcgacatgttatatttgccttttgctaacagggtaattaatgttcctttctgtgttagtc
tcgactctatcaagtgtcacattgatttgatattaactctAACTtgctATatgTtatatT
T
>contig402377 length=241 numreads=2
atcaggcagaggacgagacaaggatttggcacaccgTttttAGTAtcatgcggtggtgga
agtcttccacgcgcaacacaacattttatcttccggttgacatcgggtcggcgccacccc
ctccacgcgtgttaatcgttcttcgaccgtgtcttgtctcacgtgtgtgcttttcagtgg
atgggactaacgcgagaatggaggtggagataaaacctaccgACAatgAGGACGaattaa
a
>contig402378 length=616 numreads=9
AGGGGGGGGGcAGCcTTCTGGGGCtGAGTCGAaTCcAACTCGTTCCGTCACGAaGAaGGT
TTTtCGaTTTGTTCTCTTCCCcTCGCGaTGTTCGTTTGTTGCAGAGACAAGaCGGGGgAA
aCATTCATTGAGTAGTATTTTCAAAAGAAAAGTCGAGTGAGAAGAGATTTGAGTCGAGAA
TTGAGGCTGATCGGTGATGTCGCTCGTCCCTGAAAGCGATgACGgAACGAacaCGACGCC
AGaGAGGGGGaaGACAATCTTGTGATCGGTTtGTCTTACTCGCAGTGTGGAATTTTCTtG
TTTTTTTCCTGTTTGCTGTGGAAaCGAACCCCTTTGAGAGCGGGGAAaGatgagagacag
aataagcaacggcTGAGTGAgATTGGTCGTGGTAGGGTGGCGATTCTTGCCGCAGATGGG
AGACTCGGTTCTCTCGCTTGTTTtGTCAATCGAGTAATTTGGGGaTGGAGGAACGGCATT
TCTAAAGAAGTCCTTTTTAGAACAAGAAACGGAGGAAAGAACATGAGCTGTGACGGGCTT
CACGGAAACGTACTCCAAAACGCCTTGGAATGTCAATTGTGTTCTGTGGTACGTCATTTC
GGGCTGAAATtGGTTT
>contig402385 length=116 numreads=2
aTAAGCTTTGCATTCATTAtttgCCATATTAGGCTAGgTTGATTGTATTTTGCCTTTCtg
ATTATTTtATtGAAAGgTGTTTCGCGTTGTGCAAATTTAAAtGTTATGAaGTTTGa
>contig402396 length=173 numreads=2
ggATGAGCATTGATTTTTTttGTtATtACGATGGCcTTAAATACcATACTTTtCTTGAAt
ATTTCcATGACCATCTTCGAATCTTGTAGGTTTGgATCTGACGGATtATncATAtCTACT
TGTTCACTTTAAAaTTAAGACCAGTtGTTGTAATAAATAAGCCCctccGTTTT
>contig402401 length=231 numreads=2
AACTgAGAACGGATGCTGCCGCATGTACGAGGTAGGGCGCGGGGTGTTGTACGATCCTCC
TAGAAATGAGTGTGCCTCTGTTGTGTGTGTCAGTCCGCAGGTAGGTTTCGTCCCGTCCGT
GACGCGTTTGTTTTTCATTACTACTGTAGTAACGGCGCGAACCttttttGGTTTCTtCAA
ATgacggatcccagcgtacacctaacaaaaaaaaaaaaaaaaaaaaaaaaa
>contig402405 length=114 numreads=2
aCTGGAAtGGATATAAGAaCAATGTCTGGAAGTACATACATTGCTTTCAGCTGAATCAAA
AGAGAATTTtcATCAAAAaGCAAATGAGAtGAGAcAAAAAAAaaTCAAAaTTtt
>contig402411 length=214 numreads=2
cTTTtGAAACTTTTTtAAATgTCGGTGTtGCAAAaTTGCTTTACTTTGCATTTATTGCGC
ATTTGTTTTTATTTTGCTTGTTtGTTGTTGTTACGAATGATGTTGCAATAAGCACAATGA
TTAGATTGATTCTGTTGTTATATGAaTAGTATATAGGAAGAAGAAGAAATCGCAATTTtC
AGTTACATTTTAATTTgCcACAAAaTAAAAAAaG
>contig402418 length=241 numreads=2
atcaggcagaggacgagactaaacacacacaacacaacACAACACaacataacacaacaa
aacacaacacaacacaacacaacataacacaacatatatatatatatatatatattgtat
gtataacaataaatatagtttaattaaaattgtgtaagaaaaaaaaaaagagttgtttat
ttgctttggaatatgacctaattgaaatgatattatccaattaatgtattttacatttgg
c
>contig402433 length=241 numreads=2
ctttggtggtgttggttgtgtttgttgggttttctttgttcgtatcgatcacagagaggt
gggcctcacccactatgtccttgctggctacttattgccatgcattgcctatattcttga
cttggatgtgtagcgcgggtgagggtagttggaatattctaggcgctttcgttcctctct
gctgcgcggctgcgttatttgtcgagcagggatcttaggaggaaccttttgacccacgga
g
>contig402442 length=239 numreads=4
atcaggcagaggacgagactaaggggtaggggttattgttctGTTGATGGTAGGGCTTGT
GTTagTGCTGTaCTTGTCTTCAATCGCGCACCGTTCCTGATGGGCGAGGAAACATTTCAG
AGGTTGgAATGCGGAAGTACTTCAAAGTAGCaTTTGGtGTTTGTGtGcTATGGGCTGGAA
AAaTATCAaGgaGAAAATGTTTTtAGCTGGAaGGCGTTTCGCGtCGATTCCGcAAaCCT
>contig402449 length=171 numreads=2
TttCTTcACTTAATGGATACaCAAaTAAATCAACAaCACAGTACACATTTATGGgACAaT
TATACTTTTTTtCTACAaGGAAaCAAaTAGGAAaTAATCGACAGAAAGAAATAATTAAGT
TGAGCTGaaacacatgcgcgaggtacgagttaattcaatgctttgaaatcc
>contig402452 length=241 numreads=2
atcaggcagaggacgagacttaaggtagtcggTAtgcgcacggtaattttgctggttgat
tttccatgaaaactgtcattttgatggttgtttttcaacgcttgtgtttgcgggaactta
cgaagcgtaagcgagcaaaatgcggaagcgtgtggttgttcaggaagtcggtgtcgaacg
tgtcaacgtgtgtcggttctcccatccatcggtaagaggttttgttgagccagcgtggcg
c
>contig402473 length=229 numreads=3
aaaGGCGGGGAGAAAGAAAAAGCGTGTCACAATTTGATCGAAATCTCAAAaCAAAAaCGT
CACATTtAaCGCTTCTGATgACACAAGAATCCAAGTCAGCGACAAAATGAAGCAaGCCAA
TTCTGCTACCACAACAAATCACACTTCTATTAAAATAATTGAAAATCAAATTAAaCAaTT
CCAGATTCAGCTTTCtCAACTTCAACAaTGGATGGAATGTTTAGATGgt
>contig402476 length=241 numreads=3
TCACAGAGACaCCCCACCAATACCCCcACTCgTCTTgCCCCTGGGCTACCACAGGTTATC
AAACTCACATCGGCTACTTGCACTGGAGTTGGCGCACCGAAAAaCGAgagTACGATGAAA
aGATTATCTCCTTTCTCATGAgAAACcGAGAAaGAAAaGCTTTTGAAAaCACTCCGCTCA
ACAACAAACAACGAGATAAACTGCGAACCAaCGGCAAAACCCTGGAGCTAAACGTAGATG
G
>contig402483 length=202 numreads=3
gCGAATGGTAGCAAGAGATATCCTGAAAATTTTTACATCGATTTtGTATTCATTAGGGAT
GGTAATCATTTAAGTGATACAGTAtGTCCACCAAACAAATATGTAAATATGGATGTGAAT
GGTGCCAACGGAGCTCTtGAAACAGCCGATATTGTTAGACGGCATTCAGgtCAtgttCAA
ATGGGCTGGCTTGTAAAACAag
>contig402495 length=242 numreads=2
atcaggcagaggacgagactaaacggttaaggggttgttcgggcgttccgggatggatgt
atctggggtgttgggggcaggagggcgacgcaccctccgatggttttaaccgtggttgaa
agttaatgaagtgatggattagcttcttccaccaaacaaattgatttgcacgctgccgcc
gctgatgatgctttgtgtcatctgcgtgggcctgcacgtgcggggcgttttgagtagttt
ct
>contig402498 length=125 numreads=2
aaaaCACTTACCAACATTAGTTGCAATAAAAGATAAAATGAAAGCTACACACAAGGAAGC
TACACAAGATGCATTAGCTACATTAGCTAAATATGCTAACTTTGCTAACTTATATGCAAA
GGAAg
>contig402501 length=241 numreads=2
atcaggcagaggacgagacaaggggggaggtggcgaccccgagAGcgactacaactcgga
cgacgcaccgtccatgtttttttgacaacgtttttttgcggaatccccgtggtctgttgg
cttgtattatgctgtcattgtggtgttttaatatctttgaacgttaaatggggttaaggt
ctgcatttttttacgcagccgttgttcactcttgctcgtgtgcttcacacaattaagttg
t
>contig402511 length=241 numreads=2
atcaggcagaggacgagacaaggggggagggggggggtggagataatgcagatattatac
atgcctttttgtttttgttttggtttatttggtttactctcgaagtgattttgtgccaag
gcaagaagtagcggtgtcacgcgttgatgtggagtgatgaacgccatgaaacgtttcaca
tcgtggcctgacggctccgtacgatactgacgtcgctcctgttataaatagttctcctgt
g
>contig402517 length=240 numreads=2
ggncGAGAcaacggTtGAGGAAGAAGATTTAAaTTTATGGAAATTAGCGATGAAAATGAT
CGCAAATCCTTAATGTCTGGTGCATtATtATTGCGTGATCaGTCTGAACCTGAAATATGT
TCATTCCATTAGACCAGGCATGGTTAATTGTGGAAATTTTACTtCTTTAATATGTGGCAA
AATTTTCACCTTTTAACTATGCCTTCATTAggCGCTACATCGTAGTTTTAGTTATGCAag
>contig402520 length=192 numreads=2
aaccgtttccgcaatgccTTCACCaTTGGGAcCctCCGCATGGTCttccccgtaacgcat
cgacaactaagtgtgtacgatatgctgaacaccccagtgttgaacaacaaatctggttga
gttgacccaacagctcctcttcctctgtcattgcattcgcTTTTTcgcgttttgtctcgt
cctctgcctgat
>contig402526 length=440 numreads=5
tcttggaggtgttgggctggtgatcagcatgtattgatcgatttttttcgttttgttcgg
ccacaggacgcggccatggctgggtatccagtccgcgtgctggtgtCTCCGTCTGTCAAG
CGTATGCATCTGaTACTGCGTCAAGACTTGgAAaCCCGGGATGTTGTGTCAGATGGgAga
tagTAGGGTGTGCAGGGTGCGCGTTTGGTtCACGGTGGTCGTGCCAGTCTTGGCATCAGA
AGGAAGCAGTTGCTGTAGTTTTAGTTGAGATTCGCTCGTAGTGTATGTtGGCCCCCCCGT
ACGTTGTTCGACTTGTTTTTCCGCaGCAGGCGTGTTGGTGAAGTGGCGACTCTGTGCTTG
GTGTTACGGGTTGTGTTATGGgtGTTTtatGTAGTCCTCGTGCCCTcGTTCCGCtAGACA
aGTCCACCCctttttttttt
>contig402528 length=241 numreads=2
atcaggcagaggacgagacaagggggggggagggatcgttggcaccgaaaatggttgggg
atctttgaaaatgacgataggtggtcgggaggatcgttgacaccgaaaatggtccgggat
cgttagaaatgacgataggtggtcgggaggatcgttggcagtgagaatcgtttgtggatc
attggaaatgacgataagtggtcggcagggtcgttggtaccggaaatcgtatgggattgt
c
>contig402533 length=277 numreads=4
atcaggcagaggacgagaCaagtagaatatgattttaagccaattaaatgagaggctgta
atttaatcaaaaacaaaatgaacgacagcgaattcaaaaccgccAcTGTGACAGTCACTA
AATTGTGACTGGTATAAATtTCAACTTATACcTAAACAGTTTGaCCAACAAaCTGTAATT
AAAATtACGctGaaTTGTATCCCAGAATCGCGcccTCAAAAACACAAAcgAaTCAAAATa
aAAaaatctctttattacttttcactaaaaattcact
>contig402538 length=115 numreads=2
ggAGAGTATTGTGTAAAGGATGTAAAAGTGCTGTTGGAGCATGTCCtGTAATTGATGAAG
ATACATTtAaGTTTAAAAAaTACTGTTTCATTGCcACAAAAGAGAAACaGGaaaa
>contig402545 length=197 numreads=4
GATAAAAGAAATAAATTTCATTATTGATTTAAAAAAAaTGATGGAAaTAATTATAAAAaC
GAGTTATTTGATCAATATTGATTTTGATCAAAAAGTGGAAGATTCAGATTTCATAGAATT
GGGGgATATAAATACGAAaGCAACAAaTATACtGAAAAAaaCTaaaCGAAAAaTTATTTG
AGAaTCTTTtATTtCTa
>contig402549 length=241 numreads=2
atcaggcagaggacgagaCAAgtctaaggaGagcgagAggtggggggaggggcaacgtcg
tctccgtggtggagagcaaatgatctaatagatataatagagaggacgtaacgcaccacc
acaccatgttgctgtgtcctccagcattcactttggttttcggcttggttgagtttttca
aagtttgttttttgggcaagagacgtaatcgacggaCacacAGGTCCTCGTTCCGTACGG
A
>contig402562 length=121 numreads=3
atcaggcagaggacgagaagtttttttttttttttnttttttttttaggttttaaanntn
nnnaantttnntnngnaaaannaaaaaannnnntnntttnnnnnannaaaangnnannna
a
>contig402565 length=241 numreads=2
atcaggcagaggacgagactaagtagggggtagggaggcggtatcgcaggaggtttccga
gacgcttatgtcttgtgttgcgtagagaaaaagtgcgtgcttcgaccctacacacccatc
gatacggcttgaccatataagtgtgtccaggaggttggtttaggatagaagaatccctgg
actgagtggaagatagtgtgatgtatcggcaaaccggggcgtagagcgtatgcattttga
g
>contig402576 length=196 numreads=2
atcaggcagaggacgagacaaggTacatgAGAAACAGAATGGGGGtactccaaccaatac
acaacaagataacaaatccctcgcgtggttctggtacccatcattcttgtctacgtttgg
ggtacccccattctgtttctcatgtacagtttaccttttctttttcctcgctgagggcat
cggcgaagctcttctt
>contig402583 length=241 numreads=3
atcaggcagaggacgagactaaGGggttatttgttatgtcAAAGAcacgggtgcacgTtt
tgtttttgtttgactgtcgaaggagtattgtttgactcacttaccagtgagcgctggagg
gctgctgtgagttggtcgtgatgccgtaggaactgcaactgcaagggtgctgacctcgca
tctgaggggggcacactgactgggcagggtcaggtgTTAGACgggTacgtgcgatggaaa
c
>contig402605 length=128 numreads=2
aGAcAAAtATCGCCGTCCCTGCGACAGAGTAAGTATTTTAATGCTTTTGaCTcTTTtCAG
ATGCCCGGGAcAgTAGGTTCGAATACTTcTAACAAAACAAAACGatatgataaagntttt
ttttccgn
>contig402615 length=241 numreads=2
atcaggcagaggacgagactaaggtaaggcagaaggtGaccGGgagCCtTgccgccgccg
ctgctggcgatcctcgtcctcttcgttccgccgccctcgaaagcgccgcctaagtcaaag
ccctcgttcaggacttgcttcgtgttgacggccgggttggcgttcaacgcatccatccgg
agcgaggtgaggaacctcggtctcttggcctccttccccccgctcgcgccagtgcTTttg
c
>contig402633 length=190 numreads=2
atcaggcagaggacgagactaagcagggtagatggtgtggatgctgccagcgaagggtat
ggcagcatccacaccatctaccgtgcgagttctaccctctcgattgaggatctgccatta
ccataaaaaaacgtcgtcaaacacattcgcaataatctctctctctgcctggctgcgtgc
tgcttgctgc
>contig402640 length=165 numreads=2
atcaggcagaggacgagacaaagaggggagttgaagcaagActgatcgggagtttCAtca
tgtgtccccgcgataacaaaatgtggtgcaaaattttgttgtgtgctgcttggttgtttc
gtaggcctgaaattggttgcaatatagatccgggcaagagtatgt
>contig402647 length=125 numreads=2
cACcTTTTGTCGCAGTGTTGTTAAGGTTtCGTTTCCTCCAGCAAGtACTTCACCTACcTC
TTTGTCCTAGAaGTTCATCGTCAGTTTCATGACgTGTAGAGTGTCATGGGGGAACTGTGG
TTCgg
>contig402650 length=241 numreads=2
atcaggcagaggacgagactaaattggagagggtgtgattgctcagatgctccaagtctt
actggtcgtcttttacaagtactcctatttaatatcttcatggtttgcttgaggacaggg
tattgtatgggcatgggtataactctgcatagcttgacgttttttcatgcaatgtatgta
taggaggttggtttcgtcttttacgcttccttcccaaagtataatcaacgaagagggcaa
t
>contig402665 length=381 numreads=4
CACGGCAaCGAAaTGCTACAAAGgCTAAGGAACAGTCTCTAGCATTAGCAAAAGCTGAAG
GTCGGGATGTACCGAATTCTAAAGGAAAaCAGTACAGTCGAGGAAAACGTCAaCGAGAAA
gaaaGAGAAACGAAAATGAAGAGGCATCGAAAGAGCAAAAAGGCGCAAAACGACAGAAGA
CCAAAAAGCGtGCGTAAATATTGTgaCTGAGCCTTactAAataTTTATAGCTTATTAAaC
atAaTGTGGTTTtcgttaaatgtttaaggcatttttttgcacaatattaaaataacctat
tacgagttctcctatgaaatcctcttaaaacaaaataatgtatatctggtgctatagatt
ctatatacaaaaaataaaatt
>contig402666 length=241 numreads=2
atcaggcagaggacgagacttaattaagacaatgaaaaaaggtgttgaacataaagatat
tgatgattttactgatgctggtagtctaaagaaaaaaagaatcgtacaagaatacataac
gatacccacaaacgcttcaagttaaaagcttagatctcttaagtacttcacatatattgt
tttagatttaacacataagaattcttacatgttatacattatatatactatcagtttgac
a
>contig402674 length=255 numreads=3
atcaggcagaggacgagactttaactattaggtggtgtggttgttaaaaggtgtcgtgca
tattccagattgcagtgcgccgccatcgtcctatttgtaaaaaggtataagcttgggaag
gtttcacccctgggacttcaagtgggcgaaagtgatggtcctgctacgagaatgtgtgca
tgagcgattgttcgtcgttgatgctttcgctttgatatggcacggcgtagagctaaatag
cgtaacagnaaantt
>contig402680 length=284 numreads=2
tgggcgggaatgcacgacgcggaagtactaacttaacaaccggaagtggcggatgggaag
ctcggactcgcactcgaactcgaaggtacaacaccggcagtggcaccaccggcggactgg
aagctcgtactcgcaggtgtgtccgctcctgtgtttggggggaaagaggggttcgccaca
acaaggcctgttccaacgctaggcgagggagcttggggagacacacgagggagggcattg
ggaccgagggtcacagcactaccggtatacgtgggaggcaagcg
>contig402683 length=227 numreads=6
CTTAAAGCTAAAAAGGCAAAAAAaGATATGAAAGagCTtGAaGCTGAAATGCaGAAGAAA
TTACAGAGAAAAaTGAACCTGGAAGATGCCATGGCAATGGCAAGACAAGCCAATGCAAAG
GCAAAAGAAGCTGAGGCAGCTGCAAGCGATGCGAACTTCTTTTCTAACTGTTAATTACAT
TTATGGTTTCAATTTTATTTGGCATGATTTTGATTGTGTTTTGTGTT
>contig402686 length=288 numreads=3
cATCGATCGntaCTAGTCCATGGAACAGGCACGAGGgTGGGGGgCGTAGTTGAAGCTATT
TGCGAGTACCGGGGAATGCCACGGAGCTTGAGTGTACCAGTGTtGTTAGATGcACAaGAT
GCGGTcGCCCCGGTGGTTCAGTTGGGCCGGGTAgccttctatctcctctctggattgccg
cttcgaattctctctgggatcaacaaatcggaatctagaggtagaaggcgcgtgttcacg
agaaagnaaaacTTAAAAAAAAAAAAaanAAAAAAAAAACttCnaCgT
>contig402687 length=185 numreads=2
aGATTTTgATGTCTTTGTAGCATtAATGAAAGAAACACGTCAAGCACAGTTACAAAaGGC
GATGCATAAATAAAtATTcAACAATAATTGTGCAGTATTAAACGAACGATGTTTAAATCA
ATCACAGTCTAnttcGcATGCTCGATCCACTTtCtAATTTGGCAAACGCTGATGTATAAT
AGACa
>contig402689 length=241 numreads=2
atcaggcagaggacgagacaaaaggaggttcaggattcaaaatttggttcgattaaagta
ggaagtgcagtttgtgcttccatttaaggactctttagttcaaaaaaatgtcgaagtgca
acaacattaataacaccaatcaatataacatatggagaacttccctaaattaaataggcc
tttacaacatcggaagtctttgcgtttagctggacaagcatgtttaattgtggatatttt
t
>contig402706 length=241 numreads=3
atcaggcagaggacgagacaaCGATCGGGTGCAAAGGTTCGtCCTTaTCaCAAACTTCaT
TTCGGgCGGGgTGGGCCTTtCAGCTAGGAGAAACATAACCAGTAGTAgTGGTAGAAGCAG
AAGCAGCAGCAGCAGCAGCaGCCGGAATATTTTTCGCTTAtCTgacaaggtgggattccg
cgagagatggactactagtaaaacctagacaactggcaaggtaaacacgcgttcgtgttc
g
>contig402724 length=241 numreads=2
atcaggcagaggacgagacgggttttgttggggtaggggttggtctagatggtagttact
cggaaggtgcgcaggttggccattagaggtgctacgcgatatacggaaaactgaaatgaa
ctcgtccccaagacccaagcgtcaacgcaaaagaataatctcaccactcccaccaaacat
gagtatctaccgcaggtatagtctgtcgatcaccgcgatgatgttgtacaacgatgtagc
a
>contig402740 length=288 numreads=5
ccTTtCGGATCTCATAAatgATAAaCTtGACAtGAATTTTtGAATCCTTTTAaTCTTtAC
TATACATTtACAaCtCCAATATAATCATATGTAACAAATtGTTGAATTTtGAAAAAcTAA
atGTTGTTGTTGTTGTTGTTGTTGTTGAngTTGATGTTGTtGttGTTGTtngtAGTAGTA
GTTGTTgTTGTTTTATTGAATTCAATTGTTGTTTTGAaTTCAATTGTtGTTGTTTTGAaT
TCAACTGTTGaTTTAATTGTTGTTGTTGaTTCGCATTCATGTTATTTG
>contig402741 length=241 numreads=2
atcaggcagaggacgagacaatgcagctactacagcAAAAAcaaacacggcagtcgtagc
tccgacataaagagggtggtatgacaaaggccctcgaccctcctatatcggaggcccctc
ttataaggcaccctcttaaggcaccctcttgtataggagccacgacagtaaccctatcat
gccaccgcaaaaaaattgggtgcacttagggataattcgatcagcgaaaaaaaaacaaaa
a
>contig402749 length=348 numreads=4
accgcgactcgctcgcccACCGAGAACGACAAAGAgttCTGTACAcagagtagatgacat
aacatatcacacccaccccctgaacagtttttaactttcaaagctcgattactccacagc
agaaagcgtggccgggcggcgttggtaccgatagctttccgaaacaaaCCTATCGTTTGA
CATCCTCGTCGTCGTGgaCTAACATTAnttGCTGTGAacATTGATGATGCGATAtatttt
tgtcacctACTACTGCccGGTACATGCCATGCATAAGAACAaCGAGCACCCTCCATAcTC
CAGTAAGTAAGTTattGTAgTAGTTGAATTGAAACCTCTcgTTACCCa
>contig402759 length=241 numreads=2
aGGACTgTAaTTcAATTCAAAAATTTCgAAAAATttcAAACTGaGATGCTtAAATAGTCc
TGAAAAAGGAATGCAAATGTATGGACCTCATGCCACTAtATTGncGTAGTTGACTTACTG
TCTtGCATCTTTTACCTGTATCCTAAATTTCCAGTTTCTTCTtGCGTTGTTTCTAGAATT
TTAAATaTTTGTAGTtCATCTATCTCAAGATTTTCCAGGAAAATCCAAaTaCGAAAATTG
A
>contig402763 length=254 numreads=2
TTttttAAACAAAgAAgCGGTTTtttAtgCTttAAAtgCTTtCTGTTGTTTGTTTGTTTT
TTTtGTTCCTTtAACAAGCGAAAATAAAaTGTTtGGCTATAGGCATAAGTTTCAGATTTG
TTtAATCATATTTTTtATATTCATTGCATTTGCTGCTGGTCCAAATTATATTCCATGGGT
TACTTTAATTATCTTCTTAGGAGCGATTCTTTtGTCAGATCTTCTTTTCTTAGATGATTc
ACAATTtAAaTTTG
>contig402764 length=241 numreads=2
atcaggcagaggacgagaCAACACTTCGGCAGGCaatacacGCATcaaaccaaggcattt
tgctgaagagggtaggtatgccgctgaaagtacagtagcgctgacacgcaaggggaagag
tcggcgtgcctcccaggaaataggcggttaattgtctatggaagagcacggcaattagcc
gaacgggtgaaatatgcagctagcccgatgagaatgggtttattggagacgtttcctcac
a
>contig402778 length=190 numreads=3
tGAAGTATTCtCCaCTCTACGGaGTAGGAGTAACTtaCTTntaTTTCTAAATTCTTATTg
ttAGGACTCttctttgcgccagatataaaaatctttcacaactagcttcgagattaaaaa
caattaaaatttattttaataaaataatAAAaGTtaaTTTAAAaGATTATTCAAGAGTGT
AaTAAATCtt
>contig402782 length=241 numreads=2
gcaacgtaccgcgcgttgtgtcgatttgttttgtttgtttcttgtttgttgattctttaa
ggatagtctggtctattctgctaacaagacgacactgcacgttgttacttgccctcagac
ccaccacctggttggcagttgttcaatattttcggggcggtgctcacagtttttgtcctc
ccagcgactggctgctgtgagcatgtatgtttttttgcgtcaattaagtaaggtggtggt
g
>contig402789 length=241 numreads=2
atcaggcagaggacgagactaaggtctattctaccaccacagccacaaactggcaacaga
tcttttgtaaccttttgaaatcattttattcagactcttgatcgagtaaacatattgaca
aattcactcgctttgtggaagaagaggagataccaatcacaacaagtacagggtaaatca
tctaatctcaaaaagatattataaaaaaaatgaattgttttaaattcgaagccagctatc
t
>contig402795 length=241 numreads=2
atcaggcagaggacgagacaattaagtggatgcaattgttgaagctaatcctaaaaattt
aaaagaacttgctgctgtaagtggtattggtgaagtaacaatggaaaaatatggcaaagc
tattatggatgtcttaaacaaaaaataaaattttcttttccattttaagagaaaaacaag
aatcattttccaaattcaaatgtgaaattagtgaagcgtaaattttgttttaatcgtgta
c
>contig402796 length=241 numreads=2
atcaggcagaggacgagacttaagggttagagagaatagatggccccgccactcgcctct
tcctcccctcttcgctccgcctccgcctccgccgttgtttcctcctccccttctgccgtc
gggccatctattctctcgccgttgtcttctgtcgctatcgctatcgccgcccccccctca
ccgctggtgccactatcacccgttacctccgcgtctccaacaaccgcctcctctctcgtc
g
>contig402801 length=135 numreads=3
AaTACAAATATCAATAATACAAATATCAAtAatACAAATatCAataatacaaatatcaat
aatacaaatatcaataatacaaatatcaataatacaaatatcaataatacaaatatcaat
aatacaaatatcaat
>contig402812 length=206 numreads=2
gCTGGTGATTtGGACTAGATGGCTCGGATGACTCATTTACAACTTGTAGTGTTTCCGCTT
TCGTTTtGGGGCTCGTTAGTGAACCaTCTtCCGACAGTGGAATTGAAAATCTATCAAAGA
AGTATGACACTTCCAATAATtCATTtCATTGCTATTAATTTGAAaGTTTCGCGTTGATTC
TATCTTAACTTaCcGtCcAGTTCAGa
>contig402818 length=105 numreads=2
GGGgTTgTCGATGGgTGCCACGGATTCTCTCTGTGGGTGCTGTGGATGATTAGTCCATTT
TGTGACCAACTAGCCTTATTTtAaCCGAACtGTTgAGCGATTCCa
>contig402829 length=241 numreads=2
acagagtgacattctcgtttccttttttattccacagtttcctccccccctgctcgctca
cgacagcaacaaaacgaatgctggggggtccaaaacagtttcgacatcggatcgtgagga
tgttcatgattcctcgtcctccgcatcaggtatctctcgctccacgcgctcctccagaat
attacacagatccctaagatctcgcaacccctccttcaatagttccagcgctggtcgacc
t
>contig402839 length=241 numreads=2
atcaggcagaggacgagacaaacgaataggaaaattaagaaaatttattaaaagaaatag
tatttccaatggatagaccttctataatgtatgaagataatgaaaattcgagtttcttag
caactaatctagaatcaaaacgagcacttaagtttgttttatgaacctatatttttttgt
tgaattttgtttttgtagctagctgaagattctttcacatatgggaggtatttacattgt
g
>contig402841 length=241 numreads=3
ggtatgtttctgcttatttttcaacgcgttttcttagtctcaactgaggcgttgccacac
cgcagtgcaacgtgcccgtggctctgtcgatagaGTTAGGTACAGTTGCAAGTCGTCCtC
ACGTAGTGGCGATCAaGACATGAGgTTTGaTTCGGgAACATGTGCGTAGCTTGCGGCAGA
AGGTGCCGTGTCGACGAAGGATGTTCCGCGGTAGTTTGGCGCGGTCGGTACGGGCACGTT
C
>contig402849 length=233 numreads=2
gACGTCGGAGCCTGTATGAGAAntttAattAAAGACcTAAACAAGACCAAAaCAAATCAC
aCAAAAAAAgTGGGAGGTCGACGCAcGAAGAGTTAGTGaCCAGgATAGAGCTGGCGGAGG
AGGAACAGGAAGGAaCGACCATCACGACATGAAGACGACCGTTTTGTTCCCcTCCACTAG
gACGGCGCTCGCCAGgTGCCAACGCACAGCCCtCGCCAGCACCAGCCTCTCCa
>contig402857 length=241 numreads=2
tttcaaggtccgaacaccaaAaataatgTTTTagaaaactcttcaattaaatctcatatg
attcCAGtttaaaacattttccgtcaccaggagtaacttgaccgcaaaagcagttatccc
agtccttgtcacatcgactacatctactagcgtcagatgcttcactatctgaagcaattg
actcatcacatttatccatctccatatcaatatgagaaaacTGtttttcattatccactt
c
>contig402865 length=241 numreads=2
aaATGAAATTGCTAGAATTACAAACAaTGGAATTtGAACATAAAAAAAAaTGGATgAACG
ACATTTtGAGCTTCAAAAAAaTCAAATTGAATTGGAATCAAAGAAATTGGAGTTGGAATT
AGAaCGTTTGAAaCAAAACAAGtAGTATtGTTTGaTTTTAtcAATGTATTATCAATATAG
ATATATTAGTATTAATTATCATGTAATTAAGTATAGGATATTATATGTTATAATGTTTTt
C
>contig402870 length=209 numreads=2
GGCGCCAGGGATTAtGACAATtGAAGATATCCTTGCATGTTGaTTtGCATATTTTTGATG
ATTATTGACAAAATTTGTaTTTCGAAAaCAATtCAGAAGTAGAaTATTTtAtGCTtACTC
TAGTGATTTTGAGAAAaTTTGCATTTTAtATTTGTTTTCTtATGTTTCTACTTTCAAATC
ATGTATGGAgAAtaCATCGAGCAATAGTg
>contig402871 length=241 numreads=2
atcaggcagaggacgagacaaaggcgggatcatttcgactgaCgatttcacaacctctcg
ctgcagggatttgttcacaagcactcgaaatccgaacggttccccctcgctacgctccgc
tgtattccctccaccgcattgtaaaatcgtcagtcgaaatgatcctgccacgttgttgat
gttcttgttcgctttcgagttgaacccggaagcggccgtggttcatctgatgatcacatg
c
>contig402872 length=289 numreads=2
ggcaacagaatttattcaAcTaatccgtcaagcaagtgattttgattcaTGgatggaaag
gatgagattaagtgcacgattgcactatagttcatcattgaattgaatgggttttacttt
ttcaattgataggtgtaaatttatactcattgttgctgttgttgTTTTTTgctgtgggtg
ctgtaagctttattagatttatttgaaatacacgttttgaacaaaaagtagtttatatta
aaaatacttttatgtcattttttttttcatttttgttattttttttaaa
>contig402883 length=237 numreads=2
atcaggcagaggacgagacggaaacatcgacatgtggttacggaaaagacgataccacaa
cgaacatgtgcgcagctacatttcatgccttgctacctgaacgaactcgttcccgacagc
tctactgataggcacagcagacggcggtcatcctccgcgctattgctttgcatgtcgccc
ccccacccacatgcctagaaaaatttcaactttttgaaaatggacctaacggctcca
>contig402885 length=241 numreads=2
atcaggcagaggacgagacaagggaaacaaacggaggaagaaaCatacttggcccaaaca
ggcattagcgagggcataatacccaatgacaaaaggcatgtgtgcagaagaggatcaagc
gagggcctcgataaggcaaagagcagacatggaggaagaacaggaggaaaacacctaagt
tgaagcacacgcaccagcgagggcataatcaaccataaaaaggcgttaaaaagacaacaa
c
>contig402897 length=180 numreads=2
atcaggcagaggacgagactaattggcaggggggtggtcgtgcatcgggtaccgttgacc
tcgcgttcgatgccaatggggatgggacgctggaggcttcggagactgccactgttgacg
tggacgccagtgcctcggacgtgcacgcaagatcacctttgtctcggtcctctgcctgat
>contig402904 length=226 numreads=2
atcaggcagaggacgagactaacagagggtATTCGAGCGCATACAtcgcagtctcataaa
tggctggcacatatctgtatgtacattgtacaacgcagtctcatctggctggcatcgggc
ttggacaagcgagccggcttccggagatagtgaaacccaacgtgagccgtgatgtgtgcg
ctcgaataccctcggcctgtcctctcataatatggcccccgcttgt
>contig402918 length=241 numreads=2
atcaggcagaggacgagactaaggtagcacccatgtctgcaggaatttgtagtaaaatag
ccagaagcaccggtgcagtggtacgtgtacctccgtgtttgagcccgcgttggattgcac
acgttcgaaatatgttgttttgtgacctcaagcgagaatggttgtgtgtcccgtaccttc
acgccgtagcgtcctcaactccgtatgtaggggcggcgtggtgactacatatcagtgggg
a
>contig402919 length=239 numreads=3
atcaggcagaggacgagactAAAggggAGAGAGgTACCATAGCAaGAGTCGAGCCCcTCG
GTTTAACAACACAACCAgCCGTGTGAGATGTCTGCAGTATCcGTCACAGTTGTGTCTCTT
TATGGCTACGGTTTTGTCACGAaTTTtATGGTGGCGAaTGGGGATCCGcGAGGcttgtgt
agacgcttccgaggtactgttgagcacagcagcaatggaagatcttcttgaatattttg
>contig402926 length=201 numreads=2
CcTCATTCAACCCATATGATTTCGTTTCCGGTGAAAAGGTTTGATTTCCAgACACAACTG
TTCCTGTACTCGTATGTCTCGGaTTATTGAAGTGTTGTCCCTGCATGAATtCCTtAGCGG
ACATCTCTTCCTGTGGCTCACTnacTTTCTGGTtGCTGTATAAAAGTTCGCAAATCAAAT
TTTAGTCCATTTGGTTTATCC
>contig402930 length=235 numreads=2
gagagattgccaaattccgtgtgttgCAGGccatgtacctaccctatgtcatcccgcgag
ctacacgtagtgagtatactgctgtagtcagtctagtttttgtcgcaggggaagcggcag
tgagtcaagtgtgcaggcaactactgtaatgttttgctttttctaagaagacatcatgca
gggagtgaacgctacaaactaaaaaaaaaaaaaaactaaacttctcgtctctcgc
>contig402932 length=200 numreads=3
AACtGGtGgTGGGCATGGAAACATAATTATTGAAACGCATTACGATTGCCACATGGAATG
GGCATAAAGTATGATGTGCATTTCATTAAGCTAaAAACGAAAGCGTGTTAATCTTTTGAA
TCAACGATGAATATAGAAGTTGCGTTATTTTCAaTATTGTtACTAGATGATaCTTTAATT
TGAGAGTATTCAAATttAAa
>contig402933 length=238 numreads=2
atcaggcagaggacgagacaaaaacacagcatcaacgtggagacgaataaggtaacgacg
aaatagatgattgagattcaaagcgctgcagtggcgatcgcgaaaaatcagctagacgaa
tgcaacgtgatgatgtgtgttgtttcgggtcaggaaagactagatcgcctctgtatgtag
agcgtcgacgcacatcgtggtaggatggcctaggctctccgaaaccaggcctggtgcg
>contig402942 length=241 numreads=2
cttaaactttactggaagCTGTAtttATTTttGtaAAActtTaaAgatcaactgaaatcg
gctactgttttttgaagctgaaaccatggaacatcaacgtctgaaatactgtcaacagga
tctgttgcagcaacaaaaaattcttgagagtcatttggccgcaaaggaaagaacagtttg
tgagtctcaagcaggcagtaggtattgtagagacgaaattaagaaatcatctcgcggaat
a
>contig402944 length=241 numreads=3
atcaggcagaggacgagaCAAGAAgAgcgtgggctatgtctGCCAaagaagcgttggcgg
tttgcttggcgtgaggagtcgttcagatggattgagcgtgggctatggctaccgggtggt
gtctcgtgtaggaaaaggtaacagtgacctacctaccccgcaagagggctcatgagagat
agggctcgtgggagatcgaaccgcggcggtggttggtgtactgttccAGGTatcgcatGT
A
>contig402946 length=193 numreads=2
atcaggcagaggacgagagttattggtctagcaccggcggccgaggaggagaccccggaa
ggcgtgggaaaggcgaaggcaaaccgatacacacgacaccggcacatagttactcggcgg
cgacacgtttcaggaccgatttcgttcgcggccgaagccctgaatatgaatgccgcccgc
aacaaatgcggca
>contig402975 length=350 numreads=3
atcaggcagaggacgagactaaggggaaagagagagggaaggaaaaagaagaagaaagat
aaaaaaaaaCACAGTCAGAATAGGATTTCTTTTTCTTTTTTATAAaCAaTTTTTTTTTTA
GTAGTTTTGATTTGATTTCATAGTTTGAGAaTATTTCTCTTGATTTCTCTtGATTTCTTT
TGATTTCTCTTGATTTCTCTTGATTTCTCTTGAGTTCTCTTTATTATtATTATTTTACtC
TTTTAAAatAAaCAAaCaaaaaaaaaaaataaataacaaaaannaaannannnnnanttt
nanntnaaaaaaannnaaaaaaaaaaaaaannnaaaaaanntnnnnnncn
>contig402991 length=241 numreads=3
atcaggcagaggacgagctaagggggtaggttaaaggtttgggttcgccggctgctgcat
gcacttcgtcggaaggcattgcgcggccgggcgtccacacttggaagttgggagtttgcc
agacatgatgagaaattgagcctcaagaaactcaagatctaagaacttgagcaccgtgtg
tgagctgggttatgaccccctacactaaagagctatatcgcggccattcgtagcatgacc
c
>contig402993 length=241 numreads=3
atcaggcagaggacgagactaaaaggtggcctgacgtccttTTTCaccacccagcaggtt
ggcgcggctatgtaaataaacatcattattctagccgtacagattgttggaatgacgagg
atgtAGACTaatGGTGcAGATAGaCATTCATGCAAGGaCAAGGTGTTAtGTTTTTCATCA
CCTTACGTgCCGGACTTTATGTTTTTGACCTTCCcGCCTTGGGACGGGGgAaCTTGTtCG
G
>contig402997 length=125 numreads=2
AAaGAAancaGAAAAaGgaTtCGtAGCAGgACAAAaTGTGAAAaGAAGAAAAGGAATtCT
TTTTAACAATTAGTTTTATGAAAAaTTAaCCAAAATTATATTATTAAAaTCTATAtGaTT
TaCaa
>contig403008 length=121 numreads=2
atcaggcagaggacgagactaatcgagagaaaatgactgaatgcggattaatttataaaa
atcataaatcagtatggtcaatgaacgctttggttatcgaaaaaaaagggaaaagtagat
c
>contig403026 length=484 numreads=8
atcaggcagaggacgagacaaggaggcaataagacgtctccaagagcccttaaagacgaa
ttgaaggagtggtataaggaaatcaatgcttggaatacttttgaagacgattttaaatca
tggttacaagatcgggtagACGAGAcAattCTtggAGAAGAAAatATtGAACACCTTCTG
GAaGAAATTCGAaCTGAGAAATtAAAaGAgAAACTcAGGCTTCTTtAAAAAaaTTtAaTG
AATACtATGATGCTTGGAAAAaGTATCGCcTtAaTATCaGATTAATGGAAAACACACTGA
AACGAGCCGAAGAAAATAATATGTGATGGACCAGACAAGAGAAAGGCACACATCTATTTC
GAGTAGATAAACAAAaCaaAAAACAATTATTTTTTTtGAAGTAATTAAAaTATCAACTtG
GGGATATTTTTAAGATCTGTTTTTTTCATTTCCTTTTTtGCAAACCTTTAGCTAcGCTTT
ATta
>contig403030 length=241 numreads=2
atcaggcagaggacgagcaaagaggaGGGcGtGTGGAGGTGGAGCaacggacgaacaagg
cgaggcgagtggcataacgacgtgctggtagggtggaccagcgccgaggtcttcggaaac
cagcccccaaagctgataacggcgggcggcggcggcggtgagagtagccctaaacgacgc
ggccgcggggacgacggcagcagcaagagtccgaagaACGCAGCGgcggccaccaccggc
a
>contig403033 length=241 numreads=2
aaaataaggcaatacaaatgtgcgatggaaaacctacattcTacttgtaaactaaagtat
catctatatatttgaaacaatagagagatttcctgttcaatattctccacttaatataat
cataccacatatgatatattgtgtgtttcaatcaatatgattgattaattgatttgaaca
aaatatacactacggtagagcaacgtctggttcgtttcctgtatactgTATCTCTcagtg
c
>contig403035 length=241 numreads=2
atcaggcagaggacgagactaaccggtaaacgcggcgtaacctccgtctcccatatctcc
gtccgcgtaaatactgctactacaagtctacaagtcggcgcccacactcctaagccacct
ctcacccgcacacccaccagaccagcagccaagagggcgaaggaaagtaggggcacgggc
gtcagtttcctgctggcaggtgcagtcaccccgacgccctCttctggcgatccagggagg
a
>contig403036 length=239 numreads=3
atcaggcagaggacgagacaaagggggggaggttggcacgccgaggaagcttgggcttgg
acaaaacgtctgaatactaatgaaaataaatatgttgatgcgttgttctgtgggttgggc
gcgattggagatggctactaaaaacgatgtcagtttcattttttcatgtacttggtatat
acgtgaaaaaaaacaaaaaaacgtgtgcagcaggcgtttgTgtggtgataaaagtagct
>contig403045 length=241 numreads=2
atcaggcagaggacgagacaaaaattcaaatgggagtggaaaaatgggacgttgAATatt
ccaataatcttatattatccttttccgaattcgaaatacgtaatatgttattaacaagta
acaaatttagcaatgaacttgagcaaagtaaacgccaaaaggttttaattgatctttgac
attacagttgaactttagcaattttgtttatacgaaACaaatatatttttagcttctagt
a
>contig403046 length=241 numreads=2
atcaggcagaggacgagaCAATTTAcgggtgcgatagtaaggcttcagattgtgtttgca
caactgatgacgaaaaattaattactttctcagtcacttttggtagctgaaacaatggtg
gggctgcttaaatccatgacaaattatattttggaattctgcagctggtgctcgtaagtc
aatacttttattttcatattgcggaaggagcgcattgaataggtcacaagttctggatgt
a
>contig403052 length=241 numreads=2
gagacagttcaaataattctgttgttgggttgaagatgacGTTGAtaatgaaaatgataa
tgatgaagatataagaattgaaatggataaagtagcacaaaagggcagatttgaattaaa
acaaaatatgaatgatgcaatgatacgattctcggaacaagaaacagcaaagtatgaaca
aaaaaacagatttacaaacccggcatatgtcgtcctcgtcaaaaattactcaaggaatta
a
>contig403053 length=227 numreads=2
atcaggcagaggacgagaCAagaggaaagatgttgatggaaaaaaatccggcagcttgct
ggtcgctcgttgctgacaattttttccatcatcatctttcatcttacatctttcctcgtt
catctttcatttttaatctttcgTctttcatctttcgTctttcatctttcatctttcgtc
tttcgtctttcatctttcatttttcacattatacatacaattatttt
>contig403054 length=117 numreads=2
atcaggcagaggacgagacaaGGGaaggagagaataaagggaaggagaggaaagaagggg
gagggggcagcacaaacaacgaggatgttggagctggggctggcgcacgtatgtgaa
>contig403063 length=192 numreads=2
tttacgtgcatgtattacgctgtgtgttcctgtagcgatGCGGCTggctcgcgtcttttt
tacgtgatagccatcatcgcccgctcggttattttatccttgactgaagtctgttctgtg
tcactattgggtttgcggctgtggcgccccctcgcacgaacagcctacatcttgtctcgt
cctctgcctgat
>contig403070 length=137 numreads=2
ttGGAGCTTCGCGGTCATGGGGTCGtGGAGaGCCGTGTTTTGGATCTCGCTGTTCCcGCG
naacGTATCcTAGgAGCCAGCngaCTCGCATGACCTGTtCTGTGGaGCGGGgCACTTCTC
TTCCGCGTTgCCAGTTa
>contig403075 length=192 numreads=2
GGGAAGCGCGTTGTTGTAnattACcGAAAaTATTTGGAGCTCTCATCngaGAAAaTtATt
GGTTTCTGGTAGTGAATGGACTGTTTGATTGGCTTtAGTaGTTnagTACTCTTACATTGT
AGTAGTTTGAAACaaaTTTCGCATGTAATGAATTAGTAATGAAAAGTAATGTaaTATtAg
AAGaaaaaaaaa
>contig403078 length=143 numreads=2
tATCGACCTGCCCTGAATAntccAtACAGTTTGGGGTAGGTATCTAGCACcGCCCCCCCC
ccaGCGTAGTAGCAGCATCAGAGGCCAAGAAGAGGACAGCCAGAGGAACGCAAGTTGAGC
AAGtGAttATGGCCAAGCCCCCc
>contig403094 length=320 numreads=3
atcaggcagaggacgagaCAAggggggCGcagctgagtaaagaaaccgttttcttttctt
ttctttttattttaaacttctttgtgtatttttggttgttgtattgtaataacatttttc
tattttagaaatattcaaatttgtagattgtaagcaccttctctaagaattatttgTTTt
ttcgAgtgcattacggtggaactactgctttgtagccccgtttttccgtgttgataggta
aagtgccgggctcttctggcccggttaactctacccttaaaactcatttttattccgagt
aggaaagtgttatttaatag
>contig403106 length=174 numreads=3
atcaggcagaggacgagaCTTAGAgctGGggcTAGGGCTAGGGCTactaactatgatgct
aaggctacgttaaggctttctctgacgcggcccagatcgcgctgaacttaaattaaacct
tctggaccgccgaagacccggtgcaagtgatatattaTTGgTTgCATATAGTaa
>contig403111 length=240 numreads=2
atcaggcagaggacgagaCAAAaatcgatagtaaaatattattccgtgccccccgcacgc
attcccacacgcccccaccacatgggcggacgtgaatgtgcagcctgacggcagcAAcga
cgacaagaacacaccggccttcgtgagcaagaacttcgccggtactctagtggaccccat
cacagtcaggactcccatctcatatgtgcgttccagttttttttgctgctgcTGCTGCTG
>contig403115 length=208 numreads=4
atcaggcagaggacgagacaagaggagccAAGGCCACATAGGTGCCGGGCGGGGACTGGG
GATGCGAAGAGGCGCCTGCcTTCCACGGGAAACATTCGGAGnGTCGTCGTCGTTGTTTGG
GTTGGTTGTAGGTCGTCGGGGgATGCTTTCGTTGTTTCTCGTGTTGCGCAATCTTTGCTT
TTTCGTCACCTGCTTTCCCTAGTGTCAg
>contig403118 length=241 numreads=2
atcaggcagaggacgagactttaaaattttagggttatttttgtagaccgctggctggcg
tttcacggttgtatagaagtattagttggtattgagtgtaaaaattcttgtatctagttg
ttgttcgttttcacaaaatggtcaccgttcctgtctctgctcgatcaaaccaagaattat
tgtagaaagtccccggtgttattcacaatcgatcaacatatttcaccgtttgatcctaac
g
>contig403130 length=191 numreads=2
gggactggatcctaaaaataacatggatccttcaaaattcgaaaggtattatgggaatga
gactcaagaacggaatggctggtaaaccaattagtcaaagaaaccaccattgaccattga
ccattgaccattgaccattgaccattgaccactgatacatatacgaccttcaaaaataat
ggtttccttat
>contig403135 length=109 numreads=2
GAGACAAnaTAgggCATTGGaCTTTATTAGAGGAGCACCAACGATGTATACATCaTCAGT
ACGTGTATATCAaTCACAGGGAAAtGCGACTTTACCAGAGGTTGTGACa
>contig403140 length=241 numreads=2
gaattggatgaatattggaagaactagcatgttttaagggcactatggcctcaacgatac
aatgtccagggaagattttatgtcaattcgaagtcatttgcgtcttagatctcctactct
tgaaaacttgaatgggaaagcatccaatttttgatgaaatctgtttgaacaagtgataat
tactagttaataattaaaaaaactgaactgtcttatataaatcgttacgtaatattctca
a
>contig403150 length=241 numreads=2
atcaggcagaggacgagacaaggaaagctgatgctgcatgcaagaaaggttcagagaatt
acaagaattactcactaccaaatttggatgcaagtctcctaaaagaaaatacccagaaat
ttggaatgaaatgacgacttatcgtggaccggtcgatttgtgaagcagtgattctgaaag
gaaatatatgtattctgttacttttatttgtagttgtttatgcaacattgtggttcaacg
c
>contig403151 length=208 numreads=2
agggAAaGAGAgAGAAaGAGaGAGAAaGGGAGaGAAAGAAACAGAAaCGgAAaGAAAaTA
GAAaGAGAGATAAAGAGAAAGAGAAAGATTTTTGATGAAaCGATTTTCTTTTTCTCTATa
aCaGTCTCaTTTAATTTAGTATAAAAAaTCTTTtACTtAAaGaTGTCcTtAGAaTCAAAA
TAAATATAtCCATTTTtGTTTTtACAag
>contig403158 length=241 numreads=2
atcaggcagaggacgagacgttttttaagtaaggatgtaacgcggtcaaggacaacctga
tcacctgccacaaccacgagagaatccgataaaatcgtgtgcccgagcgtgtgagaaaaa
atgggaccgccgtgcgtgtgtgtgtcgtctctgctggtgatatcgtactttcgctatcat
tgcggaagaagtaaacgccaccacgggttgacgtcctgaaggccgggggaacgaagggga
t
>contig403172 length=241 numreads=2
ataactatgtcctgcatcctaagcaggacatagtatagaaaagcatataagtaaaggttt
tgctttctttacaaatggtgtcttaactcattcggataaaaatcaattcattcgaagggt
tcgatatcggacagatttggaaccgaccatgctatatcttcaagctagaatttcaggaag
gagaaatgcgaattacgcgtaccaattttcgaaacaaaataggataataGATCactACTT
T
>contig403174 length=239 numreads=2
atcaggcagaggacgagacaaggaggggccccaggctttgcagcggagtcacgtccatct
ccgagctaagagctctgtctacttttcacgaccacgcatgccgttaagtacacgcacctc
cgatgcaaagcctggggctcctcctttgttgctcttcacgtccttcactgtctcacgaat
agccgtgagcgttttcagcacgggtccaagatagggaaactcctcgcccaagtctgcca
>contig403211 length=241 numreads=3
atcaggcagaggacgagacaacacgagcgacacgaatctctcgctagaacaacgcaacac
tacacattttattctcaacactttgtttactgacttcaacacgtcccttcgatagtgtcc
cgagcgggtagtctctgtgagattgtgttcgtaagcattttacacagaaaacttcccaac
caacttctcgctggctgcccacatccgctccgccgcagcggatcctgccctcggcaaggg
g
>contig403216 length=111 numreads=2
TtCATTTGTAAACTTAACTtCGTCTTGGCCTTGCTTCATTTTCACCAAcacAGGTAAATt
CCATTtCATATgTTCAATATCATGATCAaGTTtCGCCAAATGTTTGGCTTg
>contig403220 length=98 numreads=2
atcaggcagaggacgagaagtttttttttttttttnttttttttccgaccgcacgacgat
tatttcctacccctccaccccgtccgtggtgtcttttt
>contig403224 length=241 numreads=2
atcaggcagaggacgagacaaatgcaaaagcgaagacgatctCACacaaaggttggagct
gtagtatgtagaatattgaatgagatagaagaacaatttcgacagaaatgaaataataca
aatcatttcaattcaattacagatcatttcagttcaattacagattattacaactttctt
taaaaatttcaaacaagaaacatccagtaaattcggttataaatagtctggctctctact
t
>contig403249 length=241 numreads=2
attaaagctgggcactatACTagattctaacatatcaatatcatacaccccagtttgaaa
ccaaagtaccatttattgtgtctatatatacatctgaggaaggaggccggggattctcca
gggagtattaaaattcacagtcctgagggcgacagagtgagtaagctaactcaattcgta
cacctcacttgtcaatgatatcaaccaaaagtgaggcgtcacaacaacaacaacaacaaa
a
>contig403253 length=241 numreads=2
atcaggcagaggacgagtacttaattgggtctagactatctgtcgttgacttttattggc
ttgcagacccttcgggtccattttattttcgtataccttttttggggtaagttggcctgt
gaccacgcgggaatcgaccccgtcaagtgttcgactagtacagacagaagaagaagaagg
tactactgagcagagagaacggaacgggacaacaacaaaacaccaacagcctcatcaatc
a
>contig403268 length=241 numreads=3
atcaggcagaggacgagacaacaacacAtATGGTCGAAaTGAaCGTGGtCAAaCGGgTAC
GaTAAAATTCTTTCGGTGTAAGAGGGAAGGaCATATACGAAATCAGTGCAGAGCGAAAAT
GGATGTAGGTGaGAAACTAATATCCAGAGAAAaCGaaTTGGAAGGAGAcAAAaCTGAACG
ACTGCAAGAAGCTAAGCcAAAGACGAACaGgAAAaTtAAAATTGTTCTACGATCACAAGC
A
>contig403274 length=112 numreads=2
tGtCTGCTGtGTGGtGTCGCCCGcAGTGCGTaTGTtCtCTGCTGCAaTcctctGTgcgtt
ccgagaacaaaagtgcatctgctgacccctgccttgtctcgtcctctgcctg
>contig403282 length=204 numreads=2
aGATGACAATGAAGTTTCTCAAGATTtAACATGCcTTAAATTGCCAAAaTTTAGCCCGTT
ACaCACAACAACAAGCTTTAATGCTGAATGTTCATCTCGAAAATTAAGCTATGGTGAATT
TGTtGCATTGAATCCTGGTTTATCAAGAGAAGAAAGACAAGATGCACTTAAAGAATGTTT
AAGanacTGGATCGGATGTGACTg
>contig403287 length=241 numreads=2
atcaggcagaggacgagactaacatagcgggggaggagggggcaagccctcccgttaagc
cgttggtactgttttgttttcatgagcgcttgccccctcctccccccgccgccgtctcga
tgttgatggtcaccttatccttgtgcttgcctcttctctttcggcttgctttttggtgaa
cgacgtgttttaactctgctgtaggtgctaacggtggtgagccaggatcagagcgtatgg
t
>contig403294 length=145 numreads=2
caCGACCtACAAGCGGTgcTCTTtCACTCGGGgTACCGCCaTATCTACCATCCcGCATTA
ATTTGAATGCTGCCAACAATATAATGATAGtATAAaGAGTAAAAGCAGCACAGGCAAtAC
TtGCATaCAATGATTGACGATAAAc
>contig403308 length=245 numreads=3
atcaggcagaggacgagactaaggtCGGGGtttAttttCnATGTACATTCGGTtCTTGGC
ACGGCGTGGCACGAGGAGCAAGCATGGTGGTATGTAGGTGATTCtGTTTGGCAGCGAAAC
GCCGGGTGgCGgCAACGGACCGAGGGATGCCTCTTGCaGACGTtCCAGGTCAAaGAAAaC
AaGAAaGAAACTGAGTGtCGAGCGCGGTTGCGAGGAAGCCTTGGtAgCTCCGCGCTTCTG
GAATc
>contig403329 length=241 numreads=2
atcaggcagaggacgagacaagggggggcgtagagtttgcatgtgaaggctttttctgcc
tggaggattgttttcgtagtcgcaaacctgtaaaggctcataaatgcatattgatgtgta
ccttcagttcatatcccgacattgctatccagaaatcagtctcgaataaagccgggcccc
aacattgttgtcctcgtagatggttagtacataatttacttacgaccacaagtctggcgt
c
>contig403336 length=178 numreads=2
AAGGGTAAGGGGTCCTCTCCTCTGAAAAGGGaCACGACGACACgACAGGTCTGTTCACGC
CTCGAACGACATTCcAACCACGGGTCGGTCCGTCAAGTTCGTAACACGGTAGAaCGTTCT
tGTCCGaTCCtCCaaCnangaCngaCaanaCnaCaCGTaCaTGTAGCAGCcGcAGCac
>contig403350 length=185 numreads=2
atcaggcagaggacgagacgggtttgcaggcccaggtcACACAttctgttttatccttcg
ctagtcttcgcttttttctccctgctcttctttctttcttctcattccagcagtcaattc
catttcttaatcgtctcaaaaaattagggtttaattccttattccagcagtcaattacat
ttctt
>contig403361 length=241 numreads=2
atcaggcagaggacgagaCAaGagcagagccaccACAGCACTaaAacacgaaatacgagg
tgtctactcagtagcaacggcggttaagggggcatcatttctcgtgttttagtgctgtgg
tggctctgcgctagacgtctcttattagtcagttctttctggccgcaccctttttctcac
ccgaggcgagatactgcgaattgttttgtgcgtgcgGGTAtcgcctgtgtggagccgctg
a
>contig403380 length=241 numreads=2
atcaggcagaggacgagaCAAAAGGGGGAacaTCGttcaaggaaGtggagaagaagacag
cccttttccttgcttcgagcttggtcttcctggacatcatagccgccgtcttcttctcca
cttccttgaacgatgttccctcttcaaaagcctcgacatacttgccgatctggaaccaac
caaagttggacatcaacacgcaatgccaccggcgcaaaaggggTCACGCGAAGAagccGT
G
>contig403381 length=241 numreads=2
caatgtcttcttcataatttacttatttcgaatcttGtAccaagagggcagctgatttta
aacttctaagagttttttataattctctttatccgatgaaattctgattcgactgaaatt
tcatctttcgcaaaggacaacaataattcgtcagctttcttgcttttctttgaacctaag
ccggtagcaagaacttttcgcctgaattcagactccgttgacttattaaaatttacccaa
g
>contig403383 length=196 numreads=2
aGTtACACTTGTAGTTTtAGCACGTTTTCGACGAACAGTATAATcATTTtCGGGGTTtcT
TTTTtGTGTTtCCTCATTttCTTTTTCAATTACAATTgCATCTATATCATTTTCATTTtC
ATTGTcATTGTTATGGTCATTGTCATtGTCATTCTCATtCTCATTATCATtATCATtGTC
ATtGTCATtAtCATtg
>contig403385 length=241 numreads=2
acagaaatgtatgagaaagtctagctactggaaactgaataaattcattctttagaatTG
Cagaaaaaaatgtgaaatgttttattctatttcttttttttgttggggggtgactatgct
ttgattcgtcggattatgagagAAAAaagaaatctggaaatcttgtccattaaacactaa
acacttgttgtatcgagtaaactcaaaatttatttcttatcgatcatgcctcgaccgatc
a
>contig403386 length=241 numreads=3
tattcttatttcctactgtcatttgtttttcgttgaatggtaAgaaattagtaagggagt
tgataatatatttgtgattatgttgtatttcgtagattcttgcataaagctggattttaa
cacgcctgtactattagttaagactccaacggagtataaaccaataatttattcaactta
cttcgttaagattgagcctactccaacgattggacgcttgatatttcttggattttattc
t
>contig403394 length=237 numreads=4
cAGCTTcAACTAGATTTGgAGGTTCGGAGAAACAATCTCAAtCTGAAGCAAGCAGTGGAA
GTAACgCTGGAGTCaTTATtGGCaGTATTATTGCCGCTCTTTTTGCTGtAaTtGCTATTG
CTGCATTGGTTGTGTACAAGAAGAAAAAAGATAAGCAACGTGAAGAAGAGATGTTtGGTG
AGCCTgCTGAAATGGAAAATCCTGACAGTGGTGACTATGCTGCAATGTAAAATGAAt
>contig403402 length=230 numreads=2
atcaggcagaggacgagactaaagttgtacgaggagggcctcActtcccaggattcttcg
gtgcgcagcgagaatgcacctcaagatatccgttccagacatgcatctggtagtgcatgt
gatgatgtcgtggtgttgaagggagggtcggatgaagccttgacaactgatgaagtgtga
gtagaaacatcttgagatgccgtatcaccagaagtgaagtcaactctcaa
>contig403406 length=241 numreads=2
atcaggcagaggacgagacaatcggtggtatgtgtattttTCCGtgaatttttcttccac
tctcggaaagtctacccataccgccgattgtttccaattcggacatgttcgcggtcttcg
ccgtggacggcgattgattaccgtcttaacatctgtaggtttgctgcgagtgcatgtgat
acacgagaggaacccattcggattccaaacatgttgcgcctggaatgtttggatccgaac
g
>contig403412 length=240 numreads=3
atcaggcagaggacgagacaaggacccgcaagaaggaccgggcgaagtttcgtcgcctga
ggaagaaacggcgggattatcgcctgatgaaagaacctgcacggtcgtgttgttttcttt
atcctccccgtggtggagcttgtcgatgccgctcgaggcaacgtcttcgtcgtgcaacga
aacttcgcccggtccttcttgcgtgtcgatgacaccatcgtgctgtgatttttctgtacc
>contig403414 length=241 numreads=2
atcaggcagaggacgagaCAAAagaagctattacaaatttttcaaagtgaaaagagtcaa
atgttaaaaaagcatcaagaggatcgggaaagtatgacttgctcacatacgacagaaatg
aaaaggattaaatcaaactttgattctgaattccaacaattgcagaacaaaaagaagaga
tagaagcttagaagatatttgtgctcaatacctgcgtaaacaaaaaagctattacaaatt
t
>contig403417 length=241 numreads=2
atcaggcagaggacgagacaagggtggGgtcaggattgataggggcggttgccgtgcttg
acgtattccaagttgtcagcggccgggtgtctactaggaaatctacggccgaaattgtag
actttccttgatgtttgttggcccagatgcggggtgttgaaggtcaagatcgaatcgcaa
tatacaatgtattcattcacgagtggtggtcgacttgttgtgtccgcgagcaaccttgaa
g
>contig403420 length=241 numreads=4
atcaggcagaggacgagactaagggaggAGTGATAAGGCTGTAAAGGTGTTAGGAaTCGA
TTACTGCGATGTTGAAAGGAAAAAATGACGTGCTACAGCAGTTTAGTTGTTGACAAGTAT
ATCTAGAAGGCTCGAATGGAATTATACTCATGtGCTTGCCTGGTGTTGAGgTTGGAGGAC
TTTTGGAGAAACTTTGAGATCCCTGTAGTGGGGCTCATGCTACACGTTGCGTGCTACGAA
C
>contig403421 length=217 numreads=2
ggttagattttttttttcttctagttaTTTgAaatttttttaaAActgattcgtgtagtc
gaaatggatttgcgcacgttgcaagagaggctaaagccaaagtagttcctgttgctggaa
aaaatttcaaataactagaagaaaaaaaaaatctaaccgattgccaccacttgaatacca
gtttagtttgtatttgttgtctcgtcctctgcctgat
>contig403424 length=241 numreads=2
atcaggcagaggacgagactttttaggttgttgttttttggaggagacgattctgcctgt
cgggtatcatccaaacaggggtgtcggtgatggttcgtatgcatgcgtatcagcagcgtg
gttctgctgaagcgcctttacgagcgtttgcgcgaataaaagccacgtgtgcctgtctgt
ccgtctgcagggaaggaccggtggggttttgattgtggacagagcaagtttgtttagtag
g
>contig403426 length=248 numreads=2
AATTATCTTGCcAaGTtcGaTTTtAattttttttAAaTTTcTTGgCGTTGcTncctAATT
TTTGATtATATACCCAtGcTAAAAtCCTaGAATCCATAGAAtCtCTGaTTCTAaTGTAGT
CGCTTCtCttctctattttttttgtttgaaagaagttctgaattttgtaatttattattg
aacattttagaaattgtttaatgaacattctttaaaaacatcacgttgccactgttctta
attcattg
>contig403427 length=229 numreads=2
atcaggcagaggacgagactaattgagcggcggtgcgacaatgggacactgccttcgaag
ccagaagaagacctttatcaccctcaccctcgtcatagaggatggatatcggaggtcgct
caccctttgtcgaagggtcttctttgatcgcagatggctcttcgtcgcttcgactattta
gcgaacaggcatgctggaagagcagcgactaggcaaattctgcgacgca
>contig403438 length=241 numreads=4
atcaggcagaggacgagactaagacaggcggaaaattGTGAAAAtCTGACcGCAAaCAGA
GGCTGCGCTCAGACTGACTGACtGACTGCTGGAgAGAAaGAaTTGGGCcGCATATTTCcT
ACTTTAATAGGCTAcTCATACaCGGGAGTAGCtGGTACCTGGGTGCTCTTCTGTCaGGAA
aGCGcTGaGagTCCtAAGCCAGGAGTAGGtAGGCCCCTcATGCGaTtCAACGCACACGaT
T
>contig403445 length=241 numreads=2
atcaggcagaggacgagactttaagtcagAgggaaaaactcaaagaaagaacgaaacggt
gctccgagtcgccaaatggcggcaccaatgcgaagacaggaaaacaaacttgacagcagt
ttgggaggtgtgttgggagtgagtgtggaacaatagttgtccatcagcgcttccgcggca
ggcgaagcagcatatgcgcaggtgttggaattatcatggtgatttcttcggatggccatc
a
>contig403448 length=217 numreads=2
TcAGAAAAAGtCGaTtCAccAaCAtgATGAGCcGATTtATCACGAGCATcAACACTTTTA
GtGAaGCCATAATCTGTGcTGTCATGTTtAATGAATTCTTGCCGCTCTATTGTTTCCGAG
TTCTCTTGAAGCcAATTTAtATCGTCAACTAGtCTACTGCTTGCATTTAtCTTCtGCTCC
AGTtCTAAGTTTGATGTCTTTATTtCCGCCcTGCCCt
>contig403452 length=140 numreads=2
ATCAGGCAGAGGACGAGaCaaGaaaGGATAaTGCGAgAGGCGAAAGAGCATCATTCAGCG
GCTGGATCAAGCTGCAtCTGATCAGTTGCGgAAAAAGCAGTGCTCTGTTCACCcAACAGC
AGCAcACgCgggggggaggg
>contig403453 length=241 numreads=2
atcaggcagaggacgagacaaaggggatgaaggAGGaaGAtattccggacgatgtaaatg
ttgacttggatgagttgaagcggtcggttgcacagggtactttgttggtgttaccgaatt
ctaagcatttgttgatgaggaaggaaggagtcgaaaccccctgtagagcatcaaaatcga
aatccagggcaatttgagaggttggtaggggaagagccagttcgGACGTATGTGcctaGG
A
>contig403455 length=241 numreads=2
atcaggcagaggacgagactaaccaggaagagtttcgtttagatcatcgacaggcgctcg
tgatagttattgtgagtcgtgtcgtgcatctaatcctattcctcgccgatccatttcctc
agtaatgatttggttcaaataattttcgaagcttgctttttataatcaaattgttgctta
cgatacactatcataataatttaaatgttggtatttcatagttaaagtacaagcagtttg
t
>contig403456 length=241 numreads=3
atcaggcagaggacgagacttaacttagggtcgcttaTaatataggtttcgtttatggat
tagacggcctatctatgccttttattctactaacaacgtttattgtacctttgtgcctta
ttactaattggagaaatatagaatcttacgaaagtgaatattttttgatttttcttttat
ttgaggaactagggctcgaaagataaaagcagcGTGGGGtCCACCAATTTTTTATCCTTA
A
>contig403457 length=165 numreads=2
atcaggcagaggacgagactAagtagtcgtacacATGtcatTTcttggtgcccccattat
gcccccattaacaggttatttttcaaagctcgaaacgacggaacatgacgtagtgcatgt
gaggcggaacagttagcagcggcgcattgtagcgtgctcgggggc
>contig403464 length=196 numreads=2
gCTTTTTCCAAAGaTGCATTCTTTAATtGGCTTTCTAGAATACCAaTTCTTACATTTtGT
CCTTtCAATtCTTTTAAaCTGCTTTCATTtGTGGGTgtATTAGATGATACTGGGTCGATT
ATTTTGtcAagTTtAGtAaCCgTtACAtCAaGCAAATTTGAAGTTGTCTGAACGTCAACT
CGAGgAGATCCTAATa
>contig403466 length=240 numreads=3
atcaggcagaggacgagaCaaGAAGAGGGGAGGGgACAAGGAaTTGCTGCCAAACTTTGT
ACTGCCGCATTTGAATATTGTGAGTCTCATGATATCCGAGTACTtCCAACCTGTACATaC
gttatcgggacatatcttgcaaaaaatcctgaaaagttgaatcgtgtatatgatgagaaa
cacggtattggtacgtagtatctcatttgggtttcatattggagtctttctctcaggata
>contig403467 length=241 numreads=2
tctcatcacttgccaatagctcttttattttttccaaaaccatacatcttcatcatattt
tctctgttcaggttccgtgtcggcaatattaaattaccatctactttgtttgaaaacata
aacatttcttgtaacaactagtccttacaaacagaaaacggacgaagatttagaccagtc
cataatgttcttaacatctgcaagtacttttggttcgcatgggaagatgttttctccacT
T
>contig403468 length=241 numreads=2
atcaggcagaggacgagactaattggggggtcgataatcctttcccgtcgaaaacaatac
atcacctcggagtgccctcccagcaccgcgcggtgaagcggcggcatctcaagacggtcc
gtggggcacggcaggttgctttcacgagatccgcgctaaaagggcaaactatttatttga
agcttacagcagcagcagttgtgaaatccttgaggtggTTGGTACGCCTGAATTGAGTGT
g
>contig403470 length=241 numreads=2
atcaggcagaggacgagacttaagttatttagggtctttgccgtggggcatgtatcctgt
ggaactatatctgtctggttttattcgtcgggatcaagatttgaacccgaagaattggtt
ggtttcTctgctttgTcctgtttcacagttgtagcccttgtgagcctggtgtgacattac
gaaatcatcgggcttgccgtcgtgcacgtatcctgtgggactgtttttttctgttttttc
g
>contig403479 length=241 numreads=2
atcaggcagaggacgagacttaaaagtttcgtaagccaccattgatccgtcaacgcattt
ggcaacgattagtacccagaacttctccactcccgccctctctcccatcaatgcagattt
catcaacaacggcagaagccaggaacgtcttctcgagccctacaagtatgaatctcttcc
gaatatcccctaccccaccccctccctaaggaccttataactccgtgaacttgtcgacac
c
>contig403485 length=241 numreads=2
atcaggcagaggacgagaCAAGAAGGCGAAGACATGTTTTACGtcggggaggacacagga
gtacgaccgggcaatgatcccgtcatgttcttggcagcgattgtgggcatcttgggcctg
tcgtacatgtttttggtgtaggattgcccgttcggtttgggccccgcccacctctcgcat
gtccattctcctacagatgcagcaggtgtcccgccgctgctgactgcggttggtcgtctc
a
>contig403521 length=231 numreads=3
atcaggcagaggacgagacaagtaagcggcagctgctgctgcggcggagaaggtggctca
ggacctgaactacatggacacatctgtgcacgaggtgaagccgaagaagggcgaggtctg
gacccacttgcagtcaaggatggtcctcatgctactcTTCGaCcTCcGcAaGgAAGGTCg
CtCtGaGAACGaGgCAGtGTtGCAGGTCAGTaCACAGCAGTGAAGGTTGga
>contig403523 length=241 numreads=2
CTGTCCTGAAATATtGGCCAATTTTCATGCGGAAAATCCATAATCCAGCTTCTAAATGTG
TTGTGAATTTCGATTAGTTCACTTTTTTTAATATTCTTTTTgCGTAAGTTTCTTAAaTGC
GATTGTGGAGAGCACACCATAACTGAAAACaTTTtCTTTTAAGGAAAATTACTCGTAGTT
TATATTCCTTATTTTATTtCCAAACgaaTTGTTCTAgTtGgATTGAAAGgTTTTATTtCT
G
>contig403524 length=224 numreads=2
tagAAATATGAGGTGAATGATGGAGATGTGaTTTTTTtCAAATtCAACAACTAGTATTTG
TTGTTTAAAAATAAGCAGAATATACACACACAGATTGGATCAaTATTACAACTTGAAACA
TATAAAGGCAAAATGAGTTTtATTtATTAtCTAAAATTTTGGTCTGTGTCATTGATGATA
tACTTTTGATGATATaCTTAAAAGTGTATCATCAAATAtCTAGT
>contig403528 length=236 numreads=2
ggATGAGCAGGATTAAAGTCTAAATGATATAAaTTATGAGCGCTAGATTGTAGAATGTGG
TTCTTCAAAAGTTTtGTTTtCTATTGAAACATCTTCATTTCcATTTAtAAAaTGgCCCAC
TTTCACTtGTTTTtgATTTtGCaTTCCtGATTTTTGTtAAGgTaCTTgATGATGAATtAa
TTTtAaCTTtcGATAGAAATGAAAgCTCTTtCTCTTTTTTTTAatATaTTTAAtaa
>contig403529 length=209 numreads=3
caggcgtcgacgtttcccttgacctgggtacaccgaagacccgcatatgatcaccgtgtc
tccgctctctccggtgaggctcgagtgatggcgcatccaccggaaggacgctagacacga
gatccatgtCGTGCTTGACGCAGATCGCCTTCAATGTCTCGATCTCGTCGAaCAGTTCCT
TGccccAGttgtctcgtcctctgcctgat
>contig403546 length=151 numreads=2
tGTAAATGGgAaCAACAnagTTAAAAGCGTCTCTGTTACAGGaGTgAGAAGATACAGATG
CntagAaTAtATtGCTntcTAAaCAATAtGTAAaCAAaaCTTTAAAaaCACAAACaCAAa
TngtAcTTTTTTTccATCaGTAaGCAGCaaa
>contig403559 length=241 numreads=2
atcaggcagaggacgagactAAAggtgagGGAGACaAGAGAAGtaaacgggaaacaaccg
cgatggcaaaggacgcggcatcgagtcacacaacaaccagcaacccgaaaaaacactttc
attttgttatgtttatgtttgtttccgggtgggacgcgaggtgccaacatcacacaaaaa
aaatatccgtctctccagactcccacggtttggtttcattacctatgcatgctaataaac
g
>contig403567 length=241 numreads=2
atcaggcagaggacgagacaaggggcagccgaTTtgAAGCCTCTTatatcgaagcCtcct
cttatgaggtaccttcttatgacggagcagcgagtgctgtacacgaacagtagaagaaaa
taatatgaacgctgggtgccgtcctgcggggtgcgtaggacgcaggtacagtggtggtgg
gccgatgcgcttgttcagggcacgtggctgtcattgCCGGTTAGCggctAtctatttact
c
>contig403573 length=241 numreads=2
atcaggcagaggacgagactaagtagcaaggaacccagtctacagcggccacgaacctcg
gctgcagccaccgccgcctctgcgaccgttagccgctgtagactggattccacgcgcttg
tcaagacccgtcgcatccccagacgcctctgcttccttctcgacggcatcaaggcccttc
ttcgcttccgccgtcgcccgtgacgctgacctctccaaggattcaggcggaatcgggcgc
c
>contig403579 length=241 numreads=2
atcaggcagaggacgagaCTaagagGGGgaggaggaacgtaagagcaacaaactgcgaat
tgttgttgcatgagcttcggcaatgaatgatacctcttgctgtctttttctcatcgtctt
tgttgctcttacgttcctcctccctccgcttgttgaacgcttgctcgtaaaccttatcca
tctcagtttcaccacgcgctgtgtgtgagtgtgtggaccatcattattttgcacaacccc
c
>contig403583 length=241 numreads=2
agaagttcgtttagatttccctttttttgcatttttttcttattcacatgataacattag
aagacgaaattttaatgattgtaattcaatggctttttgaattgtacattcaccgtgttt
tacaaagtatgtggtcaactttgttggataaattaatatgttaggtactatccttgatac
ctttgttatctgaatgaatttcatttttaatttcttgtcagtaatatgatatttttatac
a
>contig403594 length=266 numreads=2
cataagtgactgatgtattaaagtaaatttttaaggacttaaatacggtaggaaatgttt
cgtttcagcgactatgcgaagaaggaggcgcacaccgcgttcactgtcgataccccccca
aggtctttattgagaaggctccgtcctgctgcaatccatagatccacaatttatggtgct
catcaaacagttcttgaagtgctgagcggacagtaatgagcaagtaaacccctactatcc
ataatcccgcgggggttcttcggtca
>contig403596 length=242 numreads=2
TTGTTCTTTTGTTTGTAGTTATTGGAATTAttCttGtGTtGTATTTTGgAATATTTGgTG
gCcGAACACATCGTACAGAACGTGTTCAAaCATAGTTTTTtCGTTTCGTTtCTTTtCTTT
tCGTTTCTTTtCTTTTtGTTTtGTTAGTTTTtCATTTGGATGACCACTATAACTGTTGAT
TGCATATTTGATTCTTTtCATGTAGTGaTAAAaaCaTGaCAATTATTTtAGTGTAAAGTT
TT
>contig403603 length=107 numreads=2
tAAATCTAGTcGAATAGTCCGAtAattntATATACCaTGGTACTGTACTaCAGCAGTATc
GTACCTCCTcTtGGaGGaGGGaaaCGcccGCcAAAaCTCTcTGTAgc
>contig403611 length=241 numreads=2
atcaggcagaggacgagacaagagggaagggggagggtaatatgtaatatgtttggaggt
gacttgttgcggttcgacagacgtggcgaaagtcccatgcgcttggttgactacagcggg
gcaacatggatataataaggcattatggatttggccaagatgtctcaaaggagcaaagca
cgcgcagggtgtggagcttccctctcctatgtcgaaccaactttacggttgcggccggtt
t
>contig403617 length=241 numreads=2
atcaggcagaggacgagacaagggaggtatgcatatgcagcaaagaagaagaggtaaaaa
taacacgctcccttgctcaccaattcacccccacttcggcccatgaaatgggttttgacc
atgccgcctcttggcagaccctgagagatgcccgtcgagacttgagaaacgctcgcctgg
acgggacgctaggagcgcagctttccgaccaggccaaggagagcttgaatcgcctgcagg
t
>contig403623 length=226 numreads=2
atcaggcagaggacgagacaagagaaatatctgatgatgagcaagatgaggacacgaata
aagatgaggatatggataaagacaatgataatgatgaggacacagatgaagatgaggaca
cggatgatgatgaagatgaggaatcaaataaaattaataacaattgcgtctcgatagctg
atgatacagtagaaaatgagactgtaaatttactttcaaaatttaa
>contig403633 length=241 numreads=3
atcaggcagaggacgagacttttaagaaggaggaggtgtgggtgtcatggtgggtgttat
ttcacctgaagagtgaagcccttccggatgaggtcttcgtgtttagatctgttggtgtct
cttttgtcagcactctcccaccgccgttccaaggcgctactgacgcggggtcggctgcgg
tcacatcgtgtgtggcatcttccagagcccgggcaggtagtaggtcgcttggtgcgcatc
c
>contig403634 length=241 numreads=2
atcaggcagaggacgagaagttttccttatcttttttctttcttttttttgttttttttt
ttgtatttatttctttttgatttatttctttttgatttatttctttttgttttttttctt
tctactatttcttcttcttctacttctttgtttttcttcttttttcttcatctgcttcat
ctttttttattcatcttttctcttctattttcttgtaatagaataatgaaatctaatgta
g
>contig403642 length=119 numreads=2
tACAGATACAGATGGTTCAntntATTTGCCcAATTTCCACCTTCTGCATCATTAGGAGCA
CTCCAACCAGTAGAAGCTAAATCAACTGgTGCTGGtGGagCACCTACAGCATCAACATc
>contig403665 length=241 numreads=2
atcaggcagaggacgagacaaggtgtgcttcgtagttcaatggacttttggaaaatcgtt
ccaaaagtccattgaactacgaagcacgccgccccgatgccctccgaTTTTTcgcaccat
ctctcctcttccacaccaacatcagcccagtaacacacccctactaaaaacgtccaTTCt
cacaagaatgaaatccagcctcactagaaacaaatcaagcctcaccaacaaacgagatcC
A
>contig403667 length=222 numreads=3
aaaGTAAAGTnaCAAAGATACTCAAATttGTTttAGCGTACATATATtGTTTTTCTCCAA
AAAGTCCTACATAGAGGCAAATATAGGAATACATTTtCTCGAATTTCATTAAAAaCTATT
CcTTTtCaTGATTCTGATTCTGATGTGATAAGTTAATGCTTTTCATGCTTTTTTTtGtAG
CATCATTTATTAACGTCCAACTGAATTTCTTTtCcATCGCTT
>contig403673 length=241 numreads=2
atcaggcagaggacgagctttaaggtaagggggtaaagcattagcctccttcgaacagcg
gtaggagcgaagtccagaacgagagccaaaagcgagcctgtaccaacaagcgtttttcac
gctacaacagtggtagcgatacgtgttcacgagacgccacgtgccgccgacccgcacgtc
ttatctacagcaaacggcgcgtgcgttcgtgaaccctttgccagagaaccaaccaggcaa
c
>contig403680 length=241 numreads=2
atcaggcagaggacgagaCAACAGCTGAACAAcAcAAAGGACATgatgaaagaaaacccc
gcctcgcttcagatacctgtggtgatcgaccgccacccccgaagagcgagtaggcaaacg
ccagcttcgacgacttggatccacagcacaggaaggacaagccgcacgccaggtccctgt
agtgattcgttggtttgttgccgtcagttgtggttcggtgttgttgtgaggttgtgtgtg
a
>contig403683 length=132 numreads=2
aattCTAAaCtGAAATTGCTGAGGTTTCTaTatggTGAGAAGTTACATATGGATGAtGCC
GtGaTTtGTatAGGAAagATtAcTcTtATtACTCGTAACAATTGAAATATtCAAGAAAaG
TacATGAACGtt
>contig403688 length=241 numreads=2
atcaggcagaggacgagactaaaacggggggggtagaataaccgtgagtcattgtgggcg
aacgtggtgttcgtagcgcaatctgttccatgtatgttcgctgttctcgccagcgtcggt
gctggtacggttatgttgttgatggtcgatctcatccagtctggatgacggattgaaggg
gaaatatttggttgtgtggtcggagggaagagataaaacgggcagggtgagggcaacatt
t
>contig403691 length=241 numreads=2
atcaggcagaggacgagcAAAGGAATGCAAAGAAACCGAAGAAGAaattcttcctatatc
gaataaagtaaatttagatctatcagattcggttgaggtagatgataaagatacaaatcc
cctcacgcaagaaacatgtaagagcaatattatgaaggagacttcggaaaagggattcca
attgaatatttcatcagatgatactaacattccgtcatctgttaatgctccaaaacctcg
t
>contig403692 length=241 numreads=2
TtttATTTTTtttAtcaCTTtCACAaCAAAAGCTGGAAaGATCAACGCTGAAAAaCAAAC
ACATATACACACATTGtAAAcAACAAATTGAAaCGAAATATATtGTTTGTAAATAACATG
TTTGATATTATAcTTtCTtCAcACTGCAAAaTTCTAAaTaTGTTTTCAaCAATTTTtGTt
ACAATtCTTTGTTtATTTCcAaTtACcaTTtATTCCcTTCAATTTGATGTACGTTcAAGG
a
>contig403703 length=240 numreads=2
TTTttACTTTTTccATCTGCCTGGTGGGTGTCAGTCAATAGTAATCTTATTGTTGATTTT
TGGCACGTTTAATCGAACCCAATATTtATAGTAATTTAAAATACTTTACGAAgTTTTtAT
AgACTATtCTTGCAGgTTCAaTATTTtATTtAAAtAgTATtACCTTAACCTAGAATCcag
gTATTACCTTGATTAGGTTAaTAAatATaTTAAGATCACTTTACATCGGCTAtATTTTtA
>contig403709 length=239 numreads=3
atcaggcagaggacgagaaatttttgggtangCGAGAcaGTAGGCTAATCCTCAGATTCG
CCCGGAAAAGTCTAGAAATATGGTGTATCGCTATgaaTTGATTGTACTCTAGACACTACA
TCCCGGACTCTCTATCtGTTGAGGGaGAAGAGTTCATTTTGTTTGTTGTATGAAAAATCA
GATTTTGGTCAGAAACACACCcTGTGATGTAATAGCGGTGTATCCTGCTGGATGGGTgC
>contig403713 length=241 numreads=2
atcaggcagaggacgagactaaaacgtgttgatttcctaaatcaattttaattccaattc
aggtttacctgcaatgattcttattggtaataaaattgatttaggaaatcaacaggtttt
ttttttatgagatttcttacctttttgattagatgtaaatctgtaataaaagtgtaaata
aaagacttaaaaattgaataaattgaatttaggtttctactcaagaaggcaaacaaattt
c
>contig403727 length=247 numreads=2
atcaggcagaggacgagacttttaagggttagggcgcgcaggcgatgctcgccgggttgg
ccgtcgagtacggggcggtggtgacaagctagggaggcgatattttttggtacaacagcg
gatctgaggatttgactcaagctctgtagggtgaatttgatgacggcgtgtttgtgttcc
acgtaggtggtgcccgtaggggtgctggtaacggatctgagggtttgactcaagccctgt
cggnaaa
>contig403743 length=149 numreads=2
aaGGGgtGGATtAGCCTTAGAAGGCACCTCAtGGGGcATACCGACGAAGCGAGgCAGCGC
TTCCGtAaCGAGgTGCTGGACACGAaGCTGgaCGACTTtGTCGAGTTCGGCAAGAGGCTT
GAGGGGCTAAaGTCGaCGgCAAGCATTGc
>contig403745 length=241 numreads=2
atcaggcagaggacgagaCacCAGAAGGggaagtggaatacaatacatcgtcctcttcaa
cagtctgcccatcatcttgagttccatcatttatatcaacatctccttcacctcgatcgt
cttcgtcatcaccatcggtattgcctaggaattcagacgtaccgtcatcgcaggcctgac
tcaattcagatagttcatttttttaataaggtacaatctaggactctttgaattgctcca
c
>contig403746 length=241 numreads=2
atcaggcagaggacgagaagtttgtcttttttctcttaacaaCGGataaagattgctttt
ctcaattttatgctttttgatatgtgctctgaaatgattcttataatttaaatattatga
tatgcaattcttttcttttcttcaacagcactgcactcaacacaactgaaacaaatttat
tttccattttttaaactatcttagtaattctattacaaaatggtgggcttttttgAGGtg
c
>contig403749 length=241 numreads=2
atcaggcagaggacgagacaacagtcaGagcaggcaaGACAAGCAgctcagctggaagtt
caaaaacgaattgcggaacggacatccagtctcaagcgcggtggccataaataagcattt
tttacaaagattaatgtcttgttttgattttgatactattcactgattacaaagattcat
atttttccatcttcaaaagataaattaattcaaatgatcaaaatggaaagatcctttttt
a
>contig403762 length=241 numreads=2
atcaggcagaggacgagactaagtaaaagggagagggggagatagaagtgggttggcggg
gcgggggacggagggcacgccgtcctgccattgaaacagcaagctgcagagggaaggcga
caacttctgctgagcagcccgacggtgaaagaggtatcatctcatgacagcaccagaccg
tacaacaaccaacggcacacgagagaaaaggaaaacccggttgacgccagccgaatctac
c
>contig403772 length=241 numreads=2
atcaggcagaggacgagaCAAaagggtgaaacaaatattgtctgcattagagacagattg
tgatctaatggaacttcaatttgaaatttctggaaagtctattgagtgataggcgttttt
ttatttttcattcacattttttgattttatgtaactacaattttactttttatgaagaaa
aaaaattgacaaataatgcttcaaaatgctttttttatagtagaggggacataagcaaca
c
>contig403775 length=241 numreads=2
atcaggcagaggacgagactaaagtcttgggcagggttaagttgaatagattgatcatct
atttccttacaatcgaaacaagtctatacttcgaactcatacacctagaatacgaatttc
ttcttcaatattcgtactgtttctaagtacctttgtcttcgtttcaagtgcaaaagatga
tcaatctattcaacttaaccctgtccaactttgttcagtttgtaaaactatgattgaagg
t
>contig403778 length=230 numreads=2
atcaggcagaggacgagaCAAGAgaaaagttatatcacccaggtgatataaatattgtct
aggctctgcctaaaatggccttgtgacatatctctgcactgatcacccaggtgatataac
tcttctctaggatctgaccacagggtgctttgtggtacttccctgcaatgatcacccagg
tgatataccacttgccaaggctctgcctacaggggcattgcaatgtaact
>contig403786 length=174 numreads=2
AAAAaacttCcAAaCcTgCcTTTAAAGGTAaTAATAGgCAAGTAGGTAGCAGTTTCCATG
GGggCGaGTTgCATAcTCCCATGACGAACcAaGGTAATAGCAATGTTTTTGTGCATCACA
CATGCTCTATGGACACGACGGTcACACCaTGAGGTCGCCTACTAGCGTGGCTgc
>contig403787 length=241 numreads=2
atcaggcagaggacgagacaaACggagATATACtcggagttgctttttttttcccggagc
caatcgatcttccccctcttccctcatcgttttactttttatttttctcgcacacaacag
ctgccccttttcgtgtccacctgtaagatacgatcctgatacaattgtatacatatgata
tactgcttgtaccacatatgtacagcagtactcaagcaccccgcttcgttcctTgtatgc
a
>contig403795 length=241 numreads=2
atcaggcagaggacgagacttaaagttcggttcgtgactcttgtgattgcagcggtagcg
gttgcttttgcggcatgttttggctatgaagctgctgtgcaaccaagcgttcgtgtgtcc
tggtggggctggtggcgtggttccgtgattcggtacggttttttcttgcgaggaaaagac
gaaagcacgggtgccacggtagccgaggacggcaaaacaacaagcgttcacccacgaacg
c
>contig403803 length=149 numreads=4
TTtATATATTTCGACAGCaaacGCtGGtACTAAAGGATCAaGTGGTATGTTGaCGTTTAG
CTCTGGAAAaTcaacatCTGgATCTaGTGGATCTCTATCGATTGGTTCTGGGTCAGccaT
ATTTGGaaaatCTGGATCTGTTAGTATTA
>contig403808 length=241 numreads=2
atcaggcagaggacgagactaaactaggtgatagacaagcAAGCAgagaacgggccagcg
tcgtcaaaacgtgcgttgtgcaggtggggagttcgtaacgcgtgaaggtttgtttgggag
tttttggttgaccggttgagttggtttgggtcggcactgtcttgtagtcgagcgatggac
gaggaaacaagtagttgaggcggtgctcgtgtcaggtccttcttgtttcgtgcgaaaggt
a
>contig403819 length=241 numreads=2
aacgccggcgggtagactcgAagaaggtactttgtctgtatcttgtaacatctggggtag
tatcacatctctcatatctaccccccgacattggcataggtgaattggttgcagctcctt
cactgccgacgcggtttaattcgtgaAAAaataccgagttgagtcgaatgaatgaggatc
cgaagtcggcatagtcagcaacagcggtcggcgttcaatcttccttcgagtcttcgacct
t
>contig403826 length=258 numreads=3
atcaggcagaggacgagacaacGGGGggtggAGCAGCTGGAGCAGGTTGCCAAGGgCGCG
gCCGGGGTTTCTTTGACCTTGGtGCCCTAcTtCGACGTCGAGGTCcgCAACnGTACGGCT
TGaGATTCATGGCgcagactctgttcgcgccgagagacaaggcgtgaaacaagagcctgt
agtagaatcatccacccggtgcagctagtccgtagacaggaatcgatgggcgggcgtctg
gctccgaggacacaagag
>contig403847 length=258 numreads=4
atcaggcagaggacgagacaagatttggtcttaactcaaatttcttgtagagatcaacaa
gttatttgtgatacgactgaataagtgctatggagtataatgaaGATGAaGAAgAAATAG
AACCTCAAGCTGAAAACgAAGATGATGTCAGTGACAATTCTAATTCaGAAATTGAAGAGG
AATTATCGGgAATCGATTGTGAATTGGAGAAGGACGATGAGTGATGGTGTTTTTAAAgAG
cAGTTTTTAaTTTttAag
>contig403848 length=241 numreads=2
atcaggcagaggacgagactAAgggggtACccttctcgtgaacAgcattcgggactTGat
cgtgtttacggaagaacatggagagggagagagagaaattgtagaaggtgcagaggggac
ggctcgattgggaaagtccgccctcaaggcttaatgatgcggatggagatctctaaagtc
aacaatacaaggcgtgcgagcatctgacgttctctgtcggcgggattgtaattctgtctc
t
>contig403857 length=161 numreads=2
aattCnagTcAAAaTtAAAATAGAaTCAAATTGAAGTGAGATncACCCAatAAAGtAcAa
CACAACAAACACAAaTGAGCTtGTTtATAAGTTtCGTTTtCGTTGGcAAATGATCAAATT
GAAATGAAATTtACAaTtAAAaaTACcATTtGTtGGGgaTa
>contig403865 length=241 numreads=2
atcaggcagaggacgagactaacctaaccaaatatacaaaaatatgtttaataattcatc
aaaatcattaaactttgaaaaaaagctagatatgtctttggatgaattaataaaacaacg
aaagacagattctaatttaaattcaaatttaaaaaataattttggaaagaaagaaaaact
taaaggaattcttcgttcttcatctaataagcgacagaatttaatgaataaaaaacgtgg
t
>contig403870 length=241 numreads=2
atcaggcagaggacgagaCAAAGCCagcAAAcaaaaacCttggaTaaggttcaacaaaaa
acccctaagatgagataaatggctaaatacctatgcaagagaaaatgggatgaaattcaa
aagctgaattggactctcgtgtttggtcctatcctaaaaatgtgtgaaattacaatcgat
aaagagagaagcatttttgagaatggtgtcagagtcaaatgggaaagaaatgcagaggat
t
>contig403884 length=222 numreads=2
cgtttcgtttttcttttgaacttctttttgtttgcacgatgatgacctatattctccctt
gaacattcgcagtgttatccctgagggagtaaggtaacgcaacttttactcccaatgtag
gctatacttccttagaagtctgagtgtaaacaattaatagtttagaattagctttttata
tttttttgttacaatagaaggatatttattcatgcgcgttcg
>contig403892 length=208 numreads=2
aGAtGCATTGGAAAACATGaTTCGAAAATATTCAAAATAGTtATTTtATGGTTTTCAGCT
tATTCGTGCCAGAGATTTTtAATAGaGAAAATTTTTtGTGATAACGAtATTTTTACtaTT
GTATGAaTtGGAtaTATTTTCTTATTTTTCTTTtATTATTATATTGTAATCACATGCATT
CgTGCaTtCGTGCATTCgTGCATTAGtt
>contig403906 length=241 numreads=2
atcaggcagaggacgagacttttttaaggttttttggttttcttaaggtcaacgggcaca
acgaagagcagcaagcaagccaagaaccaaaaggtgagccggggggtggcccgtgctgtt
cttgctgcacaggtggccgtggccttgtcccccttccctcgtgctttaaatgcgctggta
tccctttcatcgccgtcagcatcgctgccatcctccccatccacctctcccttcgcgtcg
t
>contig403915 length=162 numreads=5
atcaggcagaggacgagacaataagagggagactgatttctgatctttccgtgcagatgt
cgagatcggccgaccacctctggtgTCTGGTTTncGGTTTCTGATTTCTGGGCaGAtttC
GAAATCGGGACcTCTngTTtCTtGgCACaTGTCGAGGaGAtg
>contig403927 length=237 numreads=2
atcaggcagaggacgagactAAGTTTTTGTTGACATGTACTTTtgcgtcttgctttcact
cacagtacacgttgcaagaatcatttatccttcaaactcgtcctcatctgtgattcgatt
gttgtgttttccgtagttatgcgtgcactggattctgtcgtgctagcgataccgccacca
acaccaagcactattcaactgctcccggcgacaggtgagttgcagggttaggaagca
>contig403933 length=241 numreads=2
atcaggcagaggacgagacttaaaattgaggtgatgtgcgtgcgcgtgtgcgtgcgtgtg
gttgtgatggcgaaaggggtacggttcgtggtcgtatgtttttggtaccttggtttggag
tgtgttggttggaagtagcgtggcgaccgccgatacgttgttctaaaaggtccgattgat
acgaagaggtgttgggtagaagtcggaacagttcacacttcaaagaaaacaccgacataa
c
>contig403943 length=240 numreads=2
atcaggcagaggacgagacaaaaatagaaatcgaaagacaaaagacaaaagatacaagat
aagcaaatttaactaaaaaatatttttattgacaatagaagggaatagaattgagtagaa
aattgagaagggaattaagaaggaattatgagaatggaattagtaatagaaatagctatg
gaaacagaagcggaaatcggaatcgaaaagacaaaagatttaagataagcaaatgtnaaa
>contig403946 length=241 numreads=2
ttaaatgtttcgcacaagctagaggtttgtagtcgtatcactaaaatcaatgaattcaag
ggataataaaaaaagtaattatcttcaatctgaagagagcgcagagccaattactgtaga
tagtatatcaaagtcaaatgtttcaaattcagcccgagataatgacaataacgtgatgaa
cacacaactgagtttgaacgaggaaaggcgccaaaaagttatgttgcctaaaatgaaatt
t
>contig403950 length=238 numreads=4
atcaggcagaggacgagacaGGAaGGAtCTCGATATTAAtCTTACCATATATTATTtAAT
ATTtAGTCAGTtGTATTTTaTTTCGAATTAGACGTTAGTTGTTTGTACTATAATAATAAa
Tcttaagtagatttatttaatatatttcgagaagttgtgaaatgacattttgaaacttgt
taaaaataggcatggttcttgcttaagtagtaaaaattctgtaacctaaattatagtt
>contig403957 length=241 numreads=2
atcaggcagaggacgagctAaggaaGggagcaaaacAggcgCCTCtgatggaaggttggt
tccccctgaaaagaggatgtgaggctgcgggtttgtaggagaagaaacttgccgacgttt
cggagacgagcgtgcgcttagagctagcggagtgctccagtttgtaagtggccatctgtg
tggccccgagataccaatcaggctacaacgcagggcgacatgATGTAACAagagcggggt
g
>contig403962 length=241 numreads=2
atcaggcagaggacgagaCCCTACCTACCcgtCTTCAGAAgTCGAaaccaactgctccaa
gaggcgattcgccgcgattcatgcttctgctgagggagcatgggcggcgacgaactctcc
gccgccgttgtcgtttgtaaggagactggcgggccgaccctggcgtgccacggtgccact
ccaagaagatcgagctgcgggtgtgatcgagggggtcaggttacttggGTcaggtcgaat
a
>contig403964 length=241 numreads=2
atcaggcagaggacgagacttaagggtttgggtcctagacgcgcagaggttatcctccac
gatgccaaaggcgtccttctctcaccccggtgactcgggaatgacgatcgaggaagccgg
cctcggaaggcaagcgctgctgttcgtggagcagaagcctaaggaggccacgggcgattc
cgatgggactgtggacgacacggaagcggcagcagcagctggcgacgaggacgctgagca
a
>contig403967 length=243 numreads=2
atcaggcagaggacgagcttaacccgttgcaggccagagaggaaaatcccgtcagactag
gagaatgaaggacttcagcgacgtgccacggacgaacaagaggagaaagctgaaaggtgc
tgataccagcacctaaccagctgcccttgcgtgtgtaccttagtctgactttcacgtcgc
attgacgaccgggaggcaacacgttggtggcggcgaacatacgttcatcacctatgtctc
aac
>contig403974 length=132 numreads=2
aGgAAAaaTGTGATGTTGATTCAgAAGTtAGTAAGGAAGCTGATCATGCTGAACAACaTG
TGGACAACGGTACTCAACCATTGAACCGAgCATtGCTATGtGAAAATTTGAATGCAAAtA
aTACATCATTat
>contig403976 length=241 numreads=2
atcaggcagaggacgagaCaacagatatattgcagaaagaatcgaaaaaaattgttttca
aagaaaacgtgtgagctggaagatatcactttgccatcaagaatacttaaaattcataaa
aatcgaaagcgtttacatttgtcatcgagtgcatcaaagtaaccttacgtgtgatacatc
agatcaattatttaaaacaaaaacaaatcggatttttgtcaactcatgcgaatatgttgt
a
>contig403979 length=241 numreads=2
atcaggcagaggacgagactaactatggTGtttgcgtgcacgaaaattaaaaaattatca
aggaatttcgagatacaaaaaatttaattgcaaaaacacaaaaggaatcaatgtttgagc
aatcttatacagaagcactttcatccaatttaaccattccgaattctatgaacattaacg
tatcagacaacttccttccttaggttcaatggttttaatgatgattgataacaattcatt
g
>contig403980 length=170 numreads=3
gcACCCCCGTGTTAGCGTTTTTGTacAGngtATTTCtCCACaaccagggaggtatcacct
ccgaaaagggtggtcgacagtcgacaggtgtttgagcatcaaaaaagtgccgctcaaCAG
nacAACAGCAaCAGCAACAGCAACAGCAaCAGcAaCnacagCAACAGCAc
>contig403983 length=201 numreads=2
GtGAaGATTAAAGTTTTAAAaGTTCCATTTGACGAGTAACGTACTCATTGTTAAATTTCA
TGGATGTACTGATGCCACGTTTtGATGAAGTTGACACTTGTGGAAGCTTACGATGTTTTG
ATGgCTTTcGGgTGTAAaCACTCATTCCATTAGCATATTGTTTACGGGGTATAAAGTTGT
GTCtAAGTTGCCCTACAGCAt
>contig403989 length=241 numreads=2
gattcaaaaccgtgcttcctgcacctttacaaactaattacggcaacattgagtactatc
ctaccgacttgctaccaggcgacgccgttgtacgaaggagacgatgctcaaaggtcatgt
gaggttggcgacgcccgtcgaacccaaggaccccgatggccggaaataccgcagcatcgc
tgaacggctgtacacggatccacaagtgaaagtcgtcctgtttgggctcttgattgacca
g
>contig403990 length=235 numreads=3
atcaggcagaggacgagaCaacgaagcagAtgaacgTTACATCAactttatgaacaatca
gctcaactcaagaaacactcttgaagaaatcaacaacgctattctaactgcagaaaaatt
gattgacgatgttcaaatgcacagagaagatacaacggaactcatcaaTGACAAAaCGCG
GCTaaGATCAGCAACATCATCTCCGCTAATTGAaGACTTAAGAAATncACTTCaa
>contig404001 length=239 numreads=3
atcaggcagaggacgagacaaacgaatcngcgggacatgagtgaatttccccgtggacat
gtgtgatacatggctgtgcggtgtgtgtgattCATAgAcGGTCCtGCTGCAGGTAGAACA
AAtCACAAgTCACCGGCGACACcATGATGtGTTTtCTTTtGAaGTCGCGTGTCGTAGCCT
ACTTTGTCTTTGCTGCATGTGTCCGAGAGAACGAAAaTCTGACGAGCGGCGACACactc
>contig404008 length=106 numreads=2
AGGAngagaaGCTGTtGCTTTtGTTTTtGTTTTTCATTGTTTTATTGCTTTCTCATtCAT
GTTTGAATTGTAATtGgatGaGAtCCGTAAAGCGAAGTTTTGATCt
>contig404009 length=189 numreads=4
ATGAAAaTTCTGGGAATATCTCTAATAACCTAATCCGAAATGGGAATGGGAATTTTTtGA
CAACAGCACCAAAATTTtAAAAAaGCTTAAAaTgTTTAATTAACTAATTCGATGAAGATA
ACACATTTTATATTTCATAGAGATtATTTtCTTATAAAAAGTTATtCGTCATCAAGGAaT
aTCTaagta
>contig404010 length=241 numreads=2
aataaccaatggcagtgaGAAGTGCGATACTCTTCTAatctattAgcttgtgttttattt
gctatcaaagcatttaaatgaagttgccatatttctccaaattttccgacattgtcctca
ctaaatgaaagcaaattaatcagattaaaaattaagcccatggaaaaaaattattgttaa
aattgaattaccctccaaaaactaaaatagatggagtctttacaagcatatgatacttgc
t
>contig404015 length=241 numreads=2
atcaggcagaggacgagaGGCGACGGCGACTCGATTGTACGTTGGtggcaagatattcgg
cgaggatgagcctacaccacccccgcagggccaacccggacttatcaagccagccgtgaa
atccaaccgcaaagaagaggaggagggtggagaagaaggcggttcgggcgagactggaac
cggggagaagcggaaacggaggaaacgacggaagaagtacgacttctcggacgatttagc
g
>contig404016 length=241 numreads=2
atcaggcagaggacgagacttaagtaggAAGAgaagaagctgcaacttagccggttgcct
tcaaaatccgtagttaggtttatgctcgtatctaaatcatggcaagaaatcatttcaagc
aagagtttcatcagattgcgatccttgactcagcctttgcgtttcctactagctttacac
gatagagataaccaaactggacgcctaagttgcagcttcttctcttcttcttcgctatcg
t
>contig404020 length=242 numreads=2
atgatgaatttgttgttgatattccaaatgaagttgtaccttttggatggttaataagtg
aagtaattcggcagtatcaggcaataaataatgaagaagatcctggaatcttgggccttc
gaaaagcgtaagttttgtttgtattgttgaagctatgttaaccattttgacataaaaagg
gcaaaggaatggagaggacatcaatttaaaagtaattagatattacaaggaaatgtacaa
gt
>contig404044 length=241 numreads=2
agccaaaataattaaagctcgaattgtctaactttcgtccatgacgcctgcatgtgtaat
tgtccgataacgttctcggattaatttcggttcaacactaaacaaataatttttttcaca
gtctttttcattttgaattgacaacaaaggttctttcaaatctttgtattcgttgtcttc
ttcagtgaacaaagagcttaataagctattaaatgatcttctaaacgcaaacgattttgt
g
>contig404045 length=241 numreads=2
atcaggcagaggacgagacttaattagtagagcaagcaattggctcagttattgtcggat
aagcactgtaaaatgttacctgaaagttttggtatgaagtcgcattgtcaataagagaag
tagtttactacatagtacttagaagaagcaaaaatacaactgctttcctttattttgaat
aaaataccgaagaatccctttgagtaatcggtgaaatttttggaatcggtagtgaaattg
t
>contig404052 length=333 numreads=4
gAcAAGGgntgAgAGGTTATTATAGCATCAGGAAACGTAGTAATAGATGACCAGGCTTCT
TTGTTGCGTTAATTCATTCCCAGTTTTTTTGTTTTTGCCCAGTATTATTTATCTCCGCaC
GGGGGGCTCTTGGTtATTTGttGCCCCTGAAGGGgTGCTGTCTGTCGGCTTGTTtGCTTG
CCTGCTTGCTTGCTTGCTTGCTTGCTTGCTTGCTTGCTTGCTTGCTTGCTTGCTTggctc
caaggtctgcacgattgctcggaggagcgccgagtgaaaagcacgcgcaatcaagccgtt
attgcggtagccatctctgtgaccggcctcagt
>contig404059 length=229 numreads=3
atcaggcagaggacgagacaaggcagggaggagaagctatcgctcgctgtgatcgccgac
gtatgtagggagagcatctttgcgatcccggtcactcatcgggttcgaaacacatgcttc
gatgcgcacgtaacttggctcccgttctccttgccatatcgttgacgaccacagcgagcg
atagcttctcctccctcgcctgccgcagcacgttgctcattagcgtcgt
>contig404063 length=241 numreads=2
atcaggcagaggacgagactaagtgggagagggggcgagtccgctgccgacaagctcgcg
gccaaggtcggggactacgttcaggaggcgtttcggttcggagcgggggtggcgtcgagc
aaagagctgtgggggaagaaccgagataaagacgccgccgcgctgcagaaggaagggaag
gaggaggaggaggaggaggaggaagaacaccaccagatgaaggtcatgcttagggancag
c
>contig404065 length=241 numreads=2
atcaggcagaggacgagactaagtacaccgggagaggaagttgagtagaaagtgctcgtc
gcggcagggtcttcttcggccatggactggaaaaccgacgacactaccctcgacggcctc
atggtgtgcccagcctcatcgtactccgccacgctttcccaagtaggaagagtatcttca
tgagccggacgagtggcaccacaggagcgtagggcccacgaaatccactgcgagcacgat
t
>contig404078 length=111 numreads=2
cGAaCAATTCGGGTtACTTTGTGTGGCAAGCGaTGTAAAGGAAATtCGAAAAGTACTACG
GATCCTGAGACTCGTCcATTCGAAGGACAAAAaGcAGTCACtGgAGCTCGa
>contig404080 length=235 numreads=3
TTTtATTCTCTCTTATTTTtAATTTATGCAATGAACGATAATATGGTTATTCATTGTGTG
GATTTGAAAGTTATATTTGTTCATGGATTGAGTATTTTGTTTTtGGATTCTTtCGACATT
TTTTATATTTTCAaTCATGGAAGGGgTAgaTAGATGATTtACTTTtGGTTTTtATTTTTT
GTtGTTCCAGCGAATTACATCAAACAAGAAAAGAAAaGgAaTTtAtCGTtCAATA
>contig404082 length=241 numreads=2
atcaggcagaggacgagacttaaagttgcgcagcacgcgggtgtgcgtggaaagctcacg
atcgggggttatgctttcggcgcttgttgcagctgttccggccgaacggagggccggcgc
gacggttgtctgcgtgcaaggacccatctcctctgatgcgacgtgcggtggtggcaccac
tgagattgctccgttttcgctgtgaagttcgtcgcgtatcacaccatcgaaaaatntcaa
g
>contig404090 length=241 numreads=2
atacctacaagcgcttgtAATggaCaGTGCCATCAGTTCAACTTCagagtttctggaatt
tctcactgctgatctgcaagaactccgaacTaatttatttggaaacccgcggaattagtt
tggccaactccttgtctcacgttgccatagtgtgtcatagaaaccccgtgaactacttca
aaccacactggagaatgttgttagcctatcatctttaattattttcggaattAGACAAGC
a
>contig404097 length=241 numreads=2
atcaggcagaggacgagacaaaaagcagaacaagcgggggggggcgagaccattccccgc
ggcacaccctcacccgccgcaaccgatgctgaacgtgacacagaaaaagagatatgcata
caatcggagactctcatgactcatcggggtactgtagcgcacgattttaccagcattttt
ttcgagcagcggcactatttgaggaaccccaccgtaccttaatctgcttgtgcctcgcta
g
>contig404104 length=241 numreads=2
atcaggcagaggacgagacaagctaGataaCCtttttctgctgaaaaaggttgtctggct
ttcgtgtgtctgtatttcctcgaacttgattgttgaagttgtctcttcttgatttaatat
taaatttgatcatcgtcttatgtaacgttaatgttttatcttcaatgatttggtcaattg
tttgttgatatcgtcgtggttcttctgctaagaagtgttgcactgtaatttcttcattga
g
>contig404111 length=241 numreads=2
atcaggcagaggacgagaCAATTGCGatagttcttcaaattttctcttgcgggaagatgt
tgttttcactgaaaatgtctcgggaacttcctcaatttcttcggggttaataccatagag
tttttttgatgaggccaaactgttcttatgttggatgaattcaatcaactcactcaagta
taattcataattggttccccatttcttcaacacgtctaaaaaacattcaccatcaaaaat
a
>contig404112 length=222 numreads=2
aTGAGAaTAAAAaTCACGGCATTtATCACTGTAAGCAGTGTAACACAAATAAGCGACTGC
AATACCAATGCCAaTTTGTACTAAACGCAGAGTtACTTGAaCAAAAGTCAAAAATCCTTT
AATTGATGTCATTGTAAACGCTTTGATAAACTCGAGGgCAATAAAaCAAAaGTAgCGAAG
AATGTAACGCAGCGAAAAAAGAAAaTATTGCTTTTACaaaaa
>contig404113 length=129 numreads=2
tttGGATTCGAAGTTtGAATTTtATTTTCTgAAATAAAaTCAAGcGACCGACcAGGTtCT
AAAACTTTAatCGGTATAGGATGCAAAAtCCCAGTCGCATTCTTCCCAAGTCCcAtACCT
TTTAtATAg
>contig404129 length=241 numreads=2
atcaggcagaggacgagactAaaggggagcaaaaacttggaaaatatcacaaataccaca
ccttaacagtaccaagtcgtcgtccatctcttccaaagttgctaaaaagtcaaaaaaatt
ggcttctgcatctgacaagaaaaaattaatcataaaaagcttcagaaaaaaaagaaaatg
tcgcatgatacagttcaagcccttcatcttcttgttaaacatcgagattcccgtcgaccg
t
>contig404133 length=227 numreads=2
atcaggcagaggacgagaCAAGAGTGCGcagcagCTGtttGCCAGaatctcgcttccgag
gttctccgaaacgagattctggcaaacagctgctgcggcaccatgatcgtccatcattgt
catctgccggtcattgctcgtcctgaggcgcccctgcttgtccatgtgggaaaacatgtt
ggcccagctcgagctctcgcttgcgcgccgggtggtttctgtaacgt
>contig404157 length=241 numreads=2
ggtcctccatatcagtgtttgattttgttattttggttacaagtttctcatcgtcatctg
tgttggtttcactgtctgatgaacatgtgctggcttcctttcgtaacttatcattctggc
ctttcttatattgacatgcgtttctcttgttcttgagctgaacttcatcaaacttcttgt
cgcatgaaaaagacttgtcttctgatggttccctttgtaaaacaccatttccccatagaa
t
>contig404171 length=241 numreads=2
aattgccatgctatctattggtcgaatttttcattcggtcacgtttacgtctttttcgta
atttatgctttgtcattttcttccttctttttttaagaacacttgatgcttcaagacgat
taaaatcagaaattaaagttggaacattcaaaaggccatcaattggatatattcctggaa
tcgacgacaacatacttggtgtatcaaaaattggatcaaataatttagcttgagaactag
t
>contig404174 length=123 numreads=2
TGAAGGGCagAagAAaTtATTACTCcTtCGTAAAaCTTTTtAAACAAAAAGtaaTAGTTT
CGacAATCAATAAAAAAATtGTTtACCATTCAATAGCatttGAAAAAAAACAGTATCATA
AGg
>contig404183 length=241 numreads=2
aataatattcaattgtacggtcggattctaaattttatttatctttgcagcatcttcgat
aatgtgtctggtaagtcaaccattagatctagacccgaagcatataacaatacataattt
cagaattgagttcacctttcaacaaaatttttgataaagcagactgtttgaggacaagaa
ttcccttacagccttttggatattgcaaatgtcacacctggtgaagagagatacctcggc
g
>contig404193 length=279 numreads=2
atcaggcagaggacgagaagtttttttttttttttttnttttttttttttggagagatcc
gaacggttattagtgtgaagacagcaacaacagcagtgataccatagtttgtacctggct
ctgactcgaccaaaaacaccgatttgaaataaatacaaccaagcagcagacgcattcgct
aaacaggatccatgacgtgagagagtgcaaccccccgaaaacaatgccgttgatgttggt
ttaTcgcaattttacatgatgttatcctgacgaaaccaa
>contig404202 length=241 numreads=3
cgagggccagtaccgacgaggggctctgcaaaatcgggatgttgggatcagtggtacctt
gtcctcagccgtgtttgcgctgtttgccttgtagcatgtactgtagcatgaccacgtagt
cattcaatggtagacgtacaccctccttaactctcgacgggatatctttccctcgtgcct
catgccatgttcgtacagacgctgacaagtgcgtcatggaagagtagtctacacctgtat
a
>contig404206 length=241 numreads=2
atcaggcagaggacgagacaacaagtaataattgatatgcgttaaggagttgttatataa
agtatctgagtttttttcctttatataaaggttcaaactaaagacgagtcccatttttta
tgtttgtgtgcgtattgcatctttcgagaatatttcgagattacaagatactacataata
ttggtagtacgatagtAAAAaatgtaagtgtacttgctaatggtagttttgtagaatagt
a
>contig404210 length=240 numreads=3
tttgtgttgatttgttcgggtgaaagggagttttcgttagcttctcgtttcgctcctcct
ctccgcctctccgtggtgtgtggttgtgagttgttgtcgttttttatccccggggctagt
gttggcgttgctcgttggaggggttgtgaagtatggtatcatgcttgtcgaatcggatcg
ggccgcatgccgaggagagaagaagaagcattttatctcgtgtggctgtgggtttgcttg
>contig404211 length=241 numreads=2
atcaggcagaggacgagactttaaggttcgggtacacagcggaatcgatgccctccacgg
ctccgtactcactgatagctcttttgcccgcagtggagtctcggagccgtggagggcatc
gattccgctgtgtcctgccgtcccttgtccaccatcagttgtcggagccgagttgaccac
caagcgttgcccttgcttgagtgccggcagcatgattccctctgagcccctcgcggccga
a
>contig404214 length=241 numreads=3
atcaggcagaggacgagaCAAGGGGGCgagaagggtaTGCACGTGacacacacaggactg
gtacaaatgaaaagaatgaaagatatgaaaaaaatgaaagatatgaaaaaaatgaaagat
atgaaaaaaatggaagatatgaaaaaaatgaaagatatgaaaaaaacgaaaaatctgatc
gaaatgagagatcgcaggatcgttctggccaagatgtttggactcgagctcgagaacgac
c
>contig404215 length=241 numreads=2
atcaggcagaggacgagactAATaggAAAgtcCtacAtagtgttttccgtgtctctcctc
gtaaagtcgcgcacctttcagcttttattgaactctacaagcccggttcgtttgtatcat
ttggttttcccgcccatcccatgtctgctggcgtgttggcaggccttccttcagatagag
ctgatcatttggcagtgacgatgctatgtatgcttacggacattgttgttggacgtgcaa
g
>contig404222 length=241 numreads=2
atcaggcagaggacgagacaatcgaggacacggagggtctggatgtgttcaggtaggtac
tccttgaaatctattcattttttcaacatcctgtacacatccagaccctccgtgtccttg
gtttcttcgcttagattctgcccttctctcttggcaaaaacaagatatatatttttcttg
aaactctctatgtagacctcccgattccggtggatcgatttcgaacatcttccatgcgtc
a
>contig404228 length=237 numreads=2
atcaggcagaggacgagacaaCAGCagataCTTTtGATGATGAATcgtggtatattgatt
cacatgctccgtagctcctgaatcaatataccacgattcatcatcaaaagtgtcttctgt
tgtcgacatactaagaataaaatgtcctccgtacctgctgttaatttttttggcagcttg
cctcctcttaatttagcttggccagcaaatggagaactaGATgcataATActtttca
>contig404249 length=241 numreads=2
atcaggcagaggacgagactaatgagcgccaacctagcacgttatcgtatgggcttgggg
ttagggttagggttagcgttagggttattacccgtcgcagtgcacgttccaaatcagata
atctattgtttaggaatcaactgccgcggttgaagggctctcattggccgcccatgggcc
acccatgggttgcccatgggctacccatgggcaagcccgtgggcggcccatatgggctgt
c
>contig404252 length=241 numreads=2
atcaggcagaggacgagacaagcccgtcatgtggagatcatcttgatggctacagcagcg
agggaagccatttttttgtatttatttatgtttctgaataatttatcatgcaaggtgcta
tatgggaacttggatttccatgtgcggcaaaatcccgcttcattcggtttccaggggagg
agcacttagtacagcaggaaactccatgtttcgaggccgcagcaagttcatcggcacaag
g
>contig404266 length=240 numreads=4
tAAAaGAAGCACCTCCTGgAaGTAGTTAGCtGtAGACACGACTGGATTTTTCAATcAATA
CcAaGCGAACATTTCTTTTCAAATTTTGCTTCGTAGCGTtaCATtACACACtCTAATTTA
TGACATCAAATTTtAATTGTTTCGTCATGTTTTGCCTAATATCTTTTTAAtGCATGTTAC
TTATTTCTGCATTTTTAtAAaTTTATAGTTACTtAACATAATGATCTCATTGTGAATTAT
>contig404267 length=241 numreads=2
ggcagaggacgagacaagccTgtaGcgagggaaagagaaagagggacagcacggcctgcc
cgaatgccgtcgtccgtgatttagagcagcaacacgcggtggtagcggattgccagccca
gtagggagcaatcgacgactgacttgtctacggttattcggttattggttttcaggggaa
gtcgcaccttgatggatgtccgaccgttcgtggcctctctcttccgtgtgaatggatgcg
t
>contig404269 length=241 numreads=2
ttttttacatcatagattTTGtttAATatttaattttgttcattaaatattggttgataa
aatagtaactgataatattggttgataaaatagtaactgataatattagatgaggtaaca
tgcatattttatttgagtttgtatcctaatataagaaagggtaatattagggtatgcata
tatttagatatagaaaaagagatgaaccactaatggtggatgtagtctagttgatgaaac
t
>contig404275 length=241 numreads=2
atcaggcagaggacgagactaaGGggggtataccGTAgGTTGCATgatgtaagataccac
acccccgggacccattttcgatgcttagttcagacgatatgtcttcggaaagctctctcg
acgagacggttccaatgccgccattttcggcgccgtcactgcttttcctgtcgagaaaga
taatcaaaatatgggggtgtttgatttaattgattaattgtttttgggtttggggagtac
a
>contig404276 length=170 numreads=2
atcaggcagaggacgagactaaattggacaaccaacatgaatttgcatattgaggctctt
aatcgtattgatcaaaatcttctcgtagcccgagaaacaattgcaaaacttgaggataag
actgagagtgaacggacaaaaagggntcacgatgtaaaagtaggatgtat
>contig404279 length=241 numreads=2
gagatgttctttaccaacAAAAactgttactgccgtggtgaaaattccaccaacaggtca
ggaaagaatagctttgaaattgtgccataaaaaatagcatattggaaccggcggttttgt
agccggtgctgtgagagtcggtctactggggctgtgacagtcggtctactggggccgtgt
gttttttttctctttttgccttcccgtccccgtggtggagacgtggtcttgtttttgcgc
t
>contig404302 length=243 numreads=2
atcaggcagaggacgagaggtcagcgcgatgaagaccgccggcgagcggagacggaggcg
ctgagagataagctcacccgggtggagcgcaaaaacacagaggtatgtacacctagagtg
aaattacacggtgacaaatcacgacgcacacgccgcacgtaagccttccatgacgtgctc
cagatccgaaggcgtgcttacatggcctatttagtgcacacacgtcgtttttttttttnc
naa
>contig404307 length=177 numreads=2
atcaggcagaggacgagaCaagGGTTTGAgGGAGGTGCACATAGAacattgtccagaata
tttcaccgggaatcctggtgaagggtacggtatgatcaaccccgttgatcgaagagagcg
tgcacattcaataggcgtgtcaaggctgaatctcatcgctctcgtcctctgcctgat
>contig404312 length=269 numreads=3
atcaggcagaggacgagactttaagttttatttgtgtgggaggggtcGAaTCTTGTAGTT
GTCATtACcTGgaCAaTTTgTATTCTGTtATTTTTtCcTTGGCCAGagAACTCTTGTTGG
AGCTCtCTATTTTGCGAGTACATTGTCAaTAGTTgAACATACTACTGCTACGgCAAGGTA
TCCGTTAAAAAGGTTCAATCgCAGCGTtCGACGaGCTGCGGTGGTTtGAACCTGGCTGGC
TTGTGGAGcACCCcTGtGTTTCCGaGCAG
>contig404315 length=241 numreads=2
atcaggcagaggacgagacaaaacgaaaaagaaaaaggggaaaggaagctaccggagctc
tgggttcaaagtctttgagtggtggcattgaaaacgagaggaacgtgatactgcaagcga
gataccgcactcgcccctgcgacccatttattcctccgtcggtgagttcccggtttgctt
cattgcaccttcatggccgtgggcttgccattcccttgggtatgtactggtacctattgg
c
>contig404322 length=162 numreads=2
atcaggcagaggacgagacaaaacaaacgtgcgaggctCAAACaccattgtagctttgag
cgacgtaaatagatgggcgccttgtcgcaaccgcagcaacggtgtttgagcctcgcacgg
tgttgttttgtctgtgtccgtagcgtcctttctccccccccc
>contig404327 length=241 numreads=2
atcaggcagaggacgagagcaggtaacatgagattgtAaattGGGaccgttgtcggagag
ngggggtgggtggtttgtagacactgtggtgaaacagagcaagaaaaataggcaagggtg
gcgaggggctcggggtgcgccccaccaagtcggggcacatcttaatctagagaacccaag
acacgtcaacctccatggaatgcgcagttttgttggccctcctatatcgtaccagctgct
a
>contig404328 length=168 numreads=2
gCAGAGGGAGAACGCTGGGGCCCGGGgTncttAttCcngtAAAtCGAACGATGTACGAGC
CGTCCtGATGAGCACCAATAcGTCCTGTCCACCATAaTCCGTCGCGGGCCTTgTACCACA
GCcGCGCTCCCACTGgAAGGGgCGAAATGCTGAAGCGACGGAGCCAAg
>contig404338 length=241 numreads=2
atcaggcagaggacgagaccggtcggacgaatggcacacatcgccacatcagaagactac
acgaaggtcatcacgccgaacaaaaaacaagaaaaactctcacggagagaacagaacgga
gaggtatgcgctatgcgttgacccattcaagccttgggtactgtcacataccaggtacag
caaagtagcatgctatggatatgatagtagacctttttgccgataaacatgttccgttgt
t
>contig404340 length=241 numreads=2
atcaggcagaggacgagacaaagagaatggcctaatatctgttacacttccatacaaaaa
acgaataatgagacacttttaaattgattttatttcactaaaagattgaatatatgattt
ttgatttatttttttgagctatgttaaaagagaatgagagagaggtttgatttatgttaa
aagaaagaaagttctgattctcgtaccatacattaaaggataagagacaccgcttttcga
g
>contig404341 length=241 numreads=2
atcaggcagaggacgagactaagcatcttggtactcttggtaccggtgtcttctcaggtt
aggtttttcatgtgggaatcattgtccattggagttttttccttcatctcaaacaaatat
tttacgtttcttaaggtgatagtttaccagatttgatagcttttattatttttgccatga
tcgttatttgattggtattttgctactttggatatttaaaaccatctattcgagtaccag
a
>contig404342 length=125 numreads=4
atcaggcagaggacgagactttaaggtGGttgATATTCACTGgTAaTGgCGGAACAACAT
CTGTAAGAGCCGTCGATGgACGCGAATAATATAGGGCCATGCGTATCATGaCTCCTGTTT
GTTGG
>contig404353 length=241 numreads=2
atcaggcagaggacgagacaaagggggaataagtttagacatttttggctacgcatgggg
agtgtaagcctttgtttttcattacttagacccttgtgcccccagcacagctcgggcagg
ggcaggagacgtcgggcatttcgccgaccgggcctaggggtgggagtggggtaccccatg
catagtctacagctagctgtggcagtgttgcgagattgcctgtaaatatagcacaagtgc
g
>contig404363 length=241 numreads=2
atcaggcagaggacgagactaatggagagctgttcacaattaaaaatcaattaaataata
gaatcgcatcagaagcagaacttacacaagccttgaggtaagaacattttgtcaacattt
cgagtatccacagaaacagaatgtcaatacattgcattactcttcagaaatgttgaaatc
ttttgccctanagcgtttcaaaattatgtgtgaataaaacttcaacaattatgcgaaata
a
>contig404371 length=167 numreads=3
aaTATGATGCAAAATCCAGGAaatGATGAGCCAAATGATGGGTGCATTGGGTGGTGgCGG
TGGTGGAATGCCCGACTTTTCAGCAATGATGCAAAACGCTGGAagTGAAGGAaGCTCTAC
TAGTCAACCTGAGCCAAGTAATTCtGGCGTTCTATCTCCTGATATTA
>contig404374 length=218 numreads=2
atcaggcagaggacgagacagggatgacaatatgactacgcaatgatgatatttgctctt
attttattaatttagataatgccacagaaaaggttaaaatagaagaaagacaaagcgaag
tggtccataagatggaaaatattctgcttttagccattttgtcgtattttggctgtgatg
acaaggtcttattttctttttcttttttttttattttt
>contig404384 length=241 numreads=2
atcaggcagaggacgagacaagttggggataacataaaTgatgcaatgaaaaaaatttta
cctttgtgtttatcgacgttggttggttttacaggttcaagcttaggttcaagatataat
atttcgtatcgaacgacatttgggtttgagattgttggtgttcttgtgattggtacgatc
tttacagatccttctactttgaacaatacgactagatacttgtcagacttcttgacagtg
t
>contig404387 length=241 numreads=2
atcaggcagaggacgagctaaGtggttgcaatgctaATTTTatttgtgctgttgtgtttc
cttccccaagcgcttcatcatatgaaatctactcacttaaaacctgaacgagacatccaa
gaatatgtcttttagaaccattttcccatccatcacaaataaaattagcattgcaaccat
cctcttataaagccgtcttcactttaggtagtcactcatctgactacgagTAgcagcatc
t
>contig404391 length=241 numreads=2
atcaggcagaggacgagactaaaaggttgtccgcacttgtgtaCtacatattgtacattc
atccgctcttccccgtttacccgtcacatgcctgtacaacgtacaaccacgtctcggttt
ccaaaactcgtggtggtcagcaaaaacacggctgctatcgttttggtaccgccagcagtt
gaagttcatggacagaactcaaaaaggaaaaaataaatgcaacacacacagaaagactac
c
>contig404392 length=240 numreads=2
atcaggcagaggacgagaCTAAaccctagcaacatccgctaccgcaaccactcccactac
aaagcacgcaaaagctaagaaatagcaatgacgatgacaacagacagaacaacagcctaa
cgacaacggcgacaagaaccgtaggttacctccttgagcttgtcctcgtctaggtcaacg
ttagccgtaccctctccgtagaggtccgatcgtgccgtcatctccggcacctgcaaaaac
>contig404396 length=241 numreads=2
atcaggcagaggacgagactaagcggggggtatataggtgggcgagtgggagaattgtga
cgcatatctaaattcgttctgtctcaaactctgtctttggtccttgaaggagaacgaatt
ctctgatgatcttggaaaccgaatcatacaatagtacagtaacgattgacaaggagacag
gaatcaaaacttcggagaaggaggggaaaagtgaagagggagagaggggggggggtanag
g
>contig404402 length=181 numreads=2
gAGaCAAAGaGGGGATACACATAATATGAAGaGAACTCTTCCGCCTAAGAACGGTGGATC
TAATGACAGTAAAAAGTCCaCGAAAAAGAAAGGGCTTAAGCGCTtGTAAATtGATCTAGA
AAAaTCCTCCTTTCATTCAATTGAATGCTAAGGAAGATTTAGaCAAAAAAAAACaaaaaa
a
>contig404414 length=241 numreads=2
atcaggcagaggacgagactAagcaccgatcaacaCGCCAGAAGAcgtgaccgccaagat
caccgacgacctctgggaggcgccggggaacaacacggcgaagggacagatcagcatgcc
ggacgagcacctctggcggttctccgcggacgtggggctctacaaccaggaggaggaccc
gtcggagcgcgacccctacctccggtcccggatgtactcccgcatgcaagagatgcacac
G
>contig404415 length=241 numreads=2
aaacatattttatgtcgcccggctagtttcgtcccggtctagcctgctcctcttcccggc
atctcgggtgtcggggttgtttgttgcaagtgttcttggtgcagggggtggatagagcag
gctcggtgcatagcgtcgttctgggtggcaagactagcttggtagtcgccacgttgggtt
tcagctcttcctcgatggattgcagtatcgccctgtgggttcgagggtggagataaggtg
t
>contig404421 length=243 numreads=2
atcaggcagaggacgagactaaaactGGGGGTgatGAAGTCTCCGAAaagcttgaaacgt
tgaaagttgctagcgagtaaagaacccttacaattgtgcatgcaaacaagtaaatttagg
ggaagggggggggcggcggtgcagataggtttttctcctcctttctatatcgttttcctc
ctatttctagccgagcataataattctataattttacaagtcctaaaccttcgctttgct
tcg
>contig404422 length=158 numreads=2
ttttttggcaaataaaatactttTCTTGGTAGttaggtcttGtctagtttaaatatcttt
cgtttttccctttcaaatcatcaacactatcctcgtcaatttcaacgaagtcatcaatag
tcaaaacagtcttctttattggatttttcacactttct
>contig404424 length=144 numreads=2
aTtACAAGCTTTTTtAaCATTtGATncttAAAtCTtCGGATAAGTaTTAAaGaCGcgCTT
GaGCaTCcATTTTTttCAtCATGTCCAGCATcACCTGTAaTCTCAGTTAGCAGTTCATAT
AAACGaCAGcTAGGTGAATCcAaT
>contig404428 length=262 numreads=3
atcaggcagaggacgagaagttacgggggtcgtcctgcggtgcaacccgtgcacttgtgt
gttgagaagttgctttttcttttttcgcttgacccgggcgtacgtgatggtgctgccgtt
cgggctctccctgccggtgatgtaggaggtaggtcgacgtagaaggtgatgccaacagat
ccaagaatttcccctcttctgctactgagaaattctatggcctcgattgagccgctggtt
ccacactctgcagccgccggnn
>contig404434 length=274 numreads=3
AGACAaaGGgggtaGTAAAGCAAATTCACTAGACTCCCtAAAaGtAGATCTAaGTAACGG
TACAATAGATAGAGATGATATGATTTCTCCAGATGACTCTtCTGTCACTGACTCACTTTT
ATCTCCAAGAAGCAAGAAAGGGAGAAagAAGAAGAAATCCATCAAGTCAAAAATGgaTCT
TCCTCTTCCTACAATTCCACCCAAAAGTGTCTAaCACCTTTTAtAaTGTGAATTTTTCAA
AACCTTTTcTATCTtCTTGTAGTCGcATTttaaa
>contig404444 length=241 numreads=3
atcaggcagaggacgagactaagtgacaataaccaaaaacaaaaaacaaaaaaaaataga
gtaattgaaaaatggATCAtactttcggactgagttgttttctcaaagcacgagtacctt
gtaaaatgatgtagacattggtaaaaccgtccaaaaagttgtcgagaatacaacaagaaa
agtgcaatttggactcgagacaaaaagcaaagtaaacagttataaagaatgggttataaa
g
>contig404445 length=241 numreads=2
atcaggcagaggacgagacttaaacttgggggcacgaacgagaacatcctctgcgcttga
cacgtgacaacaaacgattcctttcgcagacgttggaatggcctgccggggtcagtgagc
gcagacgacgtgcatgcgtgatcgtcacccccgacatgcgggcaacactttagctgtcgt
tgttgctggtgatggcggcggtggtgaaattctgcttgtggtatccgtgttgttgctgat
g
>contig404447 length=241 numreads=2
atcaggcagaggacgagactaagaaggcatatgtactaaataatggagaagtgtcagcga
ttttggaaaaaccaactcaatttaaacaggcaccggctactacaatttcgaaaggattta
gtatgaagaaaaataaaattacaaagattactcatatggcattttcagattcttaaaatg
gatgggctgtctatcattttgttttctttctatgtacgtatttgtgctttgaaaatttca
c
>contig404460 length=241 numreads=2
atcaggcagaggacgagactaagttaactattgttagtgcgagaaagcataaagacattt
cgcgaacaaagagtaccaccctagagctgcaaagcaacctcacagccgcaaccagcacca
acgaaacaattataacctagcaaacgatcatcgaccccggacactgcacgcgcctctctc
tgccccacgaggggactcaaagacacgacctcgaaaagctgcgcctcgcaatggcgccgt
g
>contig404462 length=241 numreads=2
atcaggcagaggacgagactaaggtctagagtcagcgagagcgactgcgaggggtgcccg
aaggattgattcaaacagacttgacagtacgtgataaccacgccatcaaacaatacccct
gagggtgccccggcctcgacgaaagcttgcttccttcgttcaccacccccccgccgctag
agacagagagcgacagggagagaacggaaaagcacatcgatgacgatgaaaatgacgagt
g
>contig404463 length=241 numreads=2
atcaggcagaggacgagacCggtcatattcaacctgttctttgagggtgtttcgagggtt
tcaagtggagggcgttctttgtgtgtctgttgatccagtcctcgtcggatatcgccccgt
tccgttgcctaaacaccggccgcccttgagattccaggtgtgggcgtgggagaaacccgg
taatctatttagtgcatgcgtggtattggcgccccagctgccgtttttgatgtcaatggg
a
>contig404464 length=162 numreads=2
AaTTTTtAGTTTTtGTaTTtttACAnttanaTTtCATtCcAAAATATTCTTtcattagtt
ctgtagtgaaagccgttttttcttctttattttaattgtcgcgggaatccgtatagagac
atgacctcaaattataaaaataattaatttgtctagtttact
>contig404465 length=240 numreads=2
atcaggcagaggacgagacaggagcgacgtagatgtttcttccgctgtgtattgagtctg
ttgtgtctattggtgttgaattgttctagcaattgtaaggacaggctgttataactgtcc
aggctgagattgtgttctgatgtgttgtcatatatagagtcagtttaactttgttttaag
ctgttgttatctattatattttattccgctgcgatgtgagacattgtgtgtggttgttag
>contig404467 length=241 numreads=2
atcaggcagaggacgagaCTTAagcagagtttctatcaattcagtaggaattacaatatt
atttgttcttatcaaaataccatcatttcgttttatagctttttggttttagtttgttac
ttttggttttcacagctgcaaagcaaaacgtttacacaaaaattcaacatttcagttttg
ttcttttcccatggaaacttttaagccactttttctggattgtacaatcccaatattatc
t
>contig404470 length=226 numreads=2
atcaggcagaggacgagaCaaagTAGTGagcgAGAGAgatgtAGGtctgacacagcagaa
gtaggtagtatacatatgtgtagatacatgcgaagatgacagggatgcagcagtagaggc
gaccaaggttagaaggcggtccaagggcgggaaaggaagaaaagacgccgtgcatgcatc
atcttcactcatgatttgttcggcgctattgagcaacatatttcat
>contig404477 length=241 numreads=2
atcaggcagaggacgagacttaagtagggccgggtagccttgtagcggtgtcgtcagctt
tctgtccctctcagagaacacgttgcccaccacccgagggtaggatcaaaaggtggttct
cgacggttgtgtgcgagacgaagaagagccgataacgtggcacataggtatgggggattt
taacggccgctaaggcaaaccatccgtaccgccggaagggttccatgatcttcatgcaac
t
>contig404479 length=238 numreads=3
atcaggcagaggacgagaagtATTTTTTTTtACATcAAGCCTATCGTATATTTGAACTTA
TAATTTAGTTTTtATTCaCTCTAAATATTAAAAcACTATTATAATGAAATTGAtATTTTT
GTtGTTTCTTACCTATATcGCGTaTTTAAaTGCCGCCGACACAGATCCTGCAATAAATGC
ATtAAATGcATtAAATGCATTCGCTAAGAAGgAGGAGTTCgggtaccttacaaattaa
>contig404485 length=241 numreads=2
atcaggcagaggacgagacttaaggttttaaattttaagtttgtttgtagtactacatac
gtagctgcgagcaggttcatgaagcaaagaaaggttgctgttcttcttgccgcgttctaa
aactaagcagattcagcgtataggctcatgattccgtgcgcaagatccaacgttgtttcg
cgaatgtcggtgatgcgctcctgcttattgcgtaacgtttgatggtgtacctgcattgaa
a
>contig404489 length=241 numreads=2
atcaggcagaggacgagactaaccggtagaagggaacgactggaggaggcctgcaaagaa
aagtaagtagacggaacttagacctgctgcaggcctcctccagtcgttccctcctccgct
gtaggtcggcctcgagggccgctcgctcactcgcgtgagttcgctggaggcgcgaggagg
gagtgtgttgtttggtttcgtgttgtctgaaaataattgagctccacacaatactcggaa
g
>contig404491 length=241 numreads=2
ttttgtaccccctcgggaatttcgcgcccatcgttcgttactatccctaaatttgttctt
tccatctgacgcccggcatttcttcaagaactgccaaagaggttcttgctttgtcgtcgt
gatcgaaccttggctacaacacgagagcgatacattattgcgcgtgatccgccggccagc
tgcgcgtgcgtgtgtttcttgtatcgttttacgtagctgtcggccaaactttgcaaacct
g
>contig404494 length=241 numreads=2
atcaggcagaggacgagactaagtacatagctgaacaaaatgtccatcaggcatggcacc
ggccttctgtacgtgtcaacgcccgatgtgccaaaccaacctaacattttgttcagctat
gtagaaacgtttgagtctccattatctgttcttgattatcttgcgacatgggcagaacct
tgacagcgtcgcccccctccccttattcacactagaacgtctttgctctctaaagcaaat
g
>contig404500 length=183 numreads=3
atcaggcagaggacgagactaaGGGGGGgaGGGgACTACGTTTATGTGTcTCTTGCGTtA
CCCCGGTGTTTTtGTGCTATACCCGTGgCCGCTaCACGTGTCTTgCATCGTCGCTCGGAC
TTgTAGTGCGCAtCTATCCTGCGGTCTtGGCTCCGTGACTGAAAGAGATTTGATCGTGGG
TTa
>contig404503 length=241 numreads=2
atcaggcagaggacgagacttaaagttgtcacaagggaattTaGagatcgaatggtaact
aaagatggagtatgtattgggttaaaaagaagtaaacatggaaggagaatttattttagt
gaatgagaggtttatgcattacaatttaagagattaaaaccgtttttatggtatgcgatg
cacataatagataagattgtttaaatttcttttagtgtcacttttttcncttcttctatt
t
>contig404506 length=241 numreads=2
atcaggcagaggacgagacttaagtagggggagggagggaggaaggtcaagcacgaaaca
gctctttctgagttcgattcaaggactggacatggttggacatgtgttccgatcaaatcc
ctgaaagcgtgtatttcgttagaagatgagacgcacctccgtcgcggtgggctccaccgc
tgctacaaggcccgcttggcctccactggcgggagcatgctgcattcccgcggccgttta
c
>contig404507 length=239 numreads=2
atcaggcagaggacgagactaacgttaagggagaagatgctcttgtgcctatgaaccggt
ggttccgctctcctcaccgaaagcgccgtgggtcttctaaattaggaagaagagcaactc
aactggttcataggcacaagagcatcttctctccttacgaactgtcgatgctgccagtgc
tctacatacgatgtcgcttgttgcgcctcacaaggtgtgcccggtnagtgtgctttgaa
>contig404512 length=240 numreads=3
atcaggcagaggacgagaCAAAAATaatAcattagtgtatttTTTacggaaatttgctca
aaatatttctgtgacggttaaaaaattagaaggttagggctcggtctagttaaactaatt
tagtaaccgagggaagggttcagttatatctttaaaaaaatagttgcaagcatatcaaca
ttttatgcttctagaatgcagcttattgaatgtgagcagattagcgaagaaatcttaaat
>contig404527 length=241 numreads=2
atcaggcagaggacgagacaagagggaagtcagtgaagcaagcagccactgagaagatgg
ttaacgatggaaagaggtctagaagagaaagctatttgtcaaaaggccgtgaacatggaa
gaaagctactagaaaataaaagaaaaacatatgaattgagttgttttaaagcaagtgtaa
caaatattttacacaaagtcattgcgaaaagttgttagagtgttgaaaaaggcacgataa
a
>contig404571 length=102 numreads=2
aGCCAAaCTCGGCACACCCCAAGAACAAaGTAAGTAAATCTaCGcGTAAATGncnaGGAA
CgAAAACaCAcACCCACACACCGCCTGCgAAGCATCCACCCg
>contig404572 length=241 numreads=2
atcaggcagaggacgagactaagcaagcacacgcctttcatattcgcaccgcgaaaaaaa
cggtcagaccgtgcgggagagggtagttgtcaaccttttttgctccacgctcacgatacc
ccaagaaatcttaacctggtcccagaaagatgccgggtagagtcttattatagctccctc
ggagtggcattgctgttgctgttgcttcctccttcggaaatctatacgactaggaaaacc
a
>contig404574 length=241 numreads=2
gcggcccttgtgcataccgccaaattttaattcttacctatatggtatttacaagcccac
acgacggcaccatccaactcacggttgcctctgcgaaccatacaacctaagagaggcgag
aaagacccttggtggatatcgacgtccgaacatttgaatccggaaagggactcattcgga
cgcgtgatgttcgcgaaccacccaacatgccgagtcaacgttcaccattggcatcgtatg
c
>contig404577 length=239 numreads=2
atagtaacagTAActggcaaatttattttcgaggtgacagaaggtttttccttcccagct
gctaataccgcgtacatttgctccagcggtgattctttaaaacatacgccgtggtctcgt
agttgctgcagcatattctctgacatagcattaaagttgcaaccgtcatctaccatgtaa
gtaagagttacatctccttcgaaaaccaaatgacctttagtaatttcctgtaccataag
>contig404580 length=241 numreads=2
atcaggcagaggacgagacaaacctaaaaaacaccGaTgctaagcataaatacacgcaca
caagaacagtacagggttttattctcaccaccggtgtttttttggttttgttcccagttt
aaccaccgcattagctgtccggatttatggttcacacgctccagtttgttgtcgctattt
agatgcttttgttcctcatccttgtgcgtgcgttgtggtttgaaaatcaaaacgcacggc
t
>contig404581 length=240 numreads=3
atcaggcagaggacgagacaaaaggCagTCACAAAaTATTATGCTtGTAATgTTACGAAA
CCaTTTTGATTTTGGTAGCcATTTTGGTAGCcATTTTGATAGCCATtGATCATGTATGGT
ATGATATGATATtCTTtCTTCCAATGgACAATGTaCTCTTTCAAAATTAAaTTCACATtC
tGCTATCAAAATCAAAaGAaTTGAAaTTTCATAGCTTGgAgAAaCttactcgataaaatt
>contig404584 length=238 numreads=2
atcaggcagaggacgagactaacgtccagcgaagagacgccgtcagcgctcgatctgttg
cgatctcttgtttgctccgagccgccagtagttgtctatcggtatgtatgctgtagaact
tgcgggagcctcgctctccgtgctggcggacagtgttccggacggccgcgtacaccggtt
ctaaatagtgcgatgatggacacttgtgacgcaaggcacaagtgcccggagcgctcgt
>contig404591 length=228 numreads=2
atcaggcagaggacgagcaagacaggggattactctgactgttgtgcatcggtagcgctc
ctgcttgctacaacctctcctgccgttgctactgctgtactttctctcgcgtgtgaggta
tgagagaggtactactactgttgctgtattgctgtacgcgctgatgaaacttgtgttcaa
aggtgcctcacatacacaccttcacccaattctcgcacaacatgagtg
>contig404594 length=241 numreads=2
atcaggcagaggacgagacaagtaaggggtgggcttttgttgctccgcgagttgtcgttt
tcttgcaggtcatggacgaccagaagagataagagggtcttttatatcataaagagttgt
ttcagatgagagtttagacccccacaaaagacaaagctgaggttagacagctggtgatat
gcttcagcacaccaagcagcacaagcagctgaacatttccctccatgaagaaagatgcaa
g
>contig404595 length=207 numreads=3
aacattccggggacttaaagaaaggaaattactgttttagtatgaaacaaaaaaagtatc
ttgAAACCCttAAAgCtGAATCAATGGgAattGgTAAAaTATCAATACTGGTGTcGTGGT
AGTCcACAAAaTtGTtGgTCTTTtCCACGACGGtATTTTTTtGAAGGaGAACTGCATCGG
tGGaTCTTTTCctGCTCAATTTCGAAT
>contig404596 length=195 numreads=3
atcaggcagaggacgagaCAAggAGGGnGTGAGTGGACGGGCAGCAAGTCGGGCGGtGCA
CTGCAACGCCGCGGTGTTtGTTTTTTttACtCGCCCCCCcGTtGGTATTGCGCATGGTCT
ATACCTGTGCGCGTTGGGTGGGGGGAaCGTGTGGGAtGTAAAGGGGGCGGAGAAAATCGG
CGAACGTTTTATGGC
>contig404603 length=233 numreads=2
atcaggcagaggacgagactaaagcttagaagcacGTGACGGCTAacaagtccatcgacg
acacgttctggtcgcatgtggagcgcatggctaacttgctgtccagcggcacgtttacgg
cgacagacaacacagagcagctagatgcaaaagttgcacacgttgtgcgagacggagcac
cacagtcagcagcggcgcgcggagcaacagggggttggtgggtggaagatgaa
>contig404609 length=237 numreads=2
atcaggcagaggacgagacaacaacgagcggtattgggccgcataaaagcaccatcatgt
cgatggcgcaggcattgtagcatggtacgagttgagcaaatggtagtattagtgcggtgt
gtctcggagcatcctgacagttttttttgtctggggtcgtctgtagtacgtagcttgttt
tgtgcatagctgatggtacctgatactgtgtatgccgtggacgaagagctagcttta
>contig404610 length=241 numreads=2
atcaggcagaggacgagacaaggtaaaactaaaaatgaaaaaggaagtcagcccctcgtc
caagaaacgagttgaaacgaaaagacccccaccaacaagcactcctgctacattgctaca
gtaccacgcaggacaaacccccggccgcttccaataatcccctcccttgcccttctctcg
tccgttaataataccacactcgtacgcataggccggacctaacattgtctcgcaacaaca
g
>contig404618 length=241 numreads=2
gttgccacagaaggcttcgcgcttttttgttatttttcgaacaaacttttaacaaccata
gggtcgaaaactactgccatacttgtgtcgtgtacgggcgccatctcgcgcgtgtgcgtt
tgtatgcgcagggtgggcgcaccctagccaagcgtgaaatggcgaccgctggggacgcat
atgcgtgaaagtagtgttggattggcatcatggtgccacatgttctttggcatcggggtn
c
>contig404624 length=241 numreads=2
atcaggcagaggacgagactaagggttgagctggtaggtggcgggttggtaggcagtcgt
cttaggttcgtaggcgcgctcgctttgcctccgcccgcgcctacgaacctaagacgactg
cctaccaacccgccacctaccagctcgccctgcacccccccttcctcttgcgctgctgcg
tcctctctctgcgttcccgccacggcccctctctgcgtttccgccacggcttcttcccgC
g
>contig404625 length=242 numreads=2
atcaggcagaggacgagactaagggggaagggacaaggacaggggaagatcgttatcggg
atagctgcttcaggagacgaaaaggtcaagccgattggaggagccacacgagctcggatg
aacgttccttttcttggtgaaaatgcgtcgtcttggaatgtcaatgttgtacagttacat
gtttttcctgggaaggctgctgacatctgggccaatgctgaatctctcaacgtggtacat
ca
>contig404633 length=241 numreads=2
atcaggcagaggacgagacaaaccgagctcaggaattcgtcactatcggacgcacctctc
cgacgacccgtctacaagacaggacactgggtctgggtctacaatcaggtatcgacaatt
cgccaaggagcttccaccaccgcccctgcctccgcctcggactcgcaggttctcaaagcc
aagctctccttaaactggactgggcccttcaaaattcttgccgtaggccctagcgacaaa
g
>contig404634 length=229 numreads=2
tATAntCCCcntACttntAGACGCGTACgCntCGAGAAAAAtCGTGCCCTCGCaGTTCAA
CACACGCGTATTCACACGCCGTCTCGaGCGTGGAGACTGGGACCACGGCAACCGAAGAAg
gagCACCGGTTCCGCcGCCGCTGCCTAGATGACCGAGTATTTTCCAGATGAgAACGATGA
GGAAgACGCCACCTTCATCGTCTCTTCGTTCAAAATCCTTncgAATCTC
>contig404638 length=241 numreads=2
atcaggcagaggacgagactaagtatagggggggtcatgcacacacatcttccggcagaa
agggtgtgagacgtgtgcatttcacgtgcacgttttcgtacttttttttttgcagtaaaa
cacaggcacgccaaatcggccctgttttcaagatgtgcgtttccttgttgtagcagcggg
caccgccgtcgtgctttttttgaaggcaacacgatatcccttaccgtacttttttttctc
t
>contig404647 length=241 numreads=2
atcaggcagaggacgagacaaaagggagcaactcagtatcgtttagtttttttaccctga
caacaagtgaggtgctggcagtaccgcgaatggcccgcctgctgccccgcctggcgtcaa
gttttggtagaacttgcgcgggttgcctttgaacgcgtgtgctgttgtcagctgcattac
tatcactagggctatttcattggccttgtgaatctgtgcatcaggcaaataaaggcggtt
g
>contig404653 length=191 numreads=2
AAGTTngggtaaTGTCTTATGCTGTaGAAAGTGGTTCAaCAGAGCCCCATCTACAtGGAT
tAGAAaGTGAgTTAAatCTtGATgTGGgTGCTTCATTAGCCAaTAATGTTGGGCAtGaGT
CATTgCCtCAATTaGAGCAGTCGATTCATGACTTTcGGCTTGACGGTTAGgATacGTGCA
TATATATATAt
>contig404655 length=203 numreads=3
ttcACGTATTGAAGTGAAGTCAACTGAAAGTgCAaCACATCATtGTGTCATTATTTTGTC
CAGtgtgAAGAATCTGAAAAGAaTATAAAGTtCGGTTTTTCAAAGGAAATTGCTCAaGAA
ataattgatttaacttagaatgtttttttaaatgcgttttctttaaaTAGTCGATAATCG
TTtAACAaGTaTaataTTTACTT
>contig404663 length=241 numreads=2
tgaatgactttactcctcaagaagtaagcccaaattcgtgaagagaatagatggtgtgaa
gaagcataaggattataaagtcaatgcgttggccacagcattactttttacttccgatca
ttagcgcctagggagcgctttttaaaagagcgtggtgttttagataggatgtaaaacaaa
aaaaagggaaaagaatttccatcaaaactcgaacatcagtttatataagttttaattcac
c
>contig404676 length=191 numreads=2
aTgTTTCaTTTTCAACATCatCATtGTTtAAGCTTGCTCTTTTTTTAACTTAATGgcAGC
AaGCAAAGCAAtAGGCGCAGATGTGAATGCTTTGTTTCTTTTATCTTGAATTTGTCCAag
TAATCCTTtCTcAaCACttcttGTGACGAAGTAATGACTTCGTGTTGTTGTCTTCAGGAG
AAGaGCTTtCg
>contig404682 length=241 numreads=2
cccttccgaaaagggttttccataccgaaggccccctctttaatttaaccgtcagcagta
gcgctccgcatctgctgcagtgccccaagttgagaggcccatgaggttcacaccgtcatg
gtcgatgtaaccctacgtttacagtcatggtagcggagctgctgcagttgttcgcacgaa
gccggcgccacaaagaacaccaccgccgctgcttgtgcgttggacgcctactaatatctt
c
>contig404694 length=137 numreads=4
gagagtttgatcaggctcaggatgaacgctgacagaatgcttaacacatgnnannnnnnn
tnnnncntnngaganantnatngnngnngnnnggnnnnnnanannnnnaannanntnncc
ntnnnnnnnnggnnnan
>contig404700 length=241 numreads=2
atcaggcagaggacgagactaagttagggtcatgtacccccggacgcgtgatcaccctcg
tcaagaccctcctgcgcgtctcggagcaatggggagacgaggcgaagaacttccggtgtg
tttgggttaagcgttgtgtaagggtcatctgttgtgcggggtggaagtcagtctgtgtca
agagggggagagagacttacgtgtgttgggttgttgttgttagcgttgggttGctcaagg
g
>contig404702 length=241 numreads=2
atcaggcagaggacgagaCAagaagcgacgaggcggtgaggtacgatcaagaacccatgg
accaataataaaatattggccatcctgtgggtctgcttctatcgtaccgatcgtacctca
ccgcctcttcgcttcgtcccgtccctgtcctttctccctgtttagttttcggccgatcgt
aaaaacgcaccaccacgccagagtctcacgtaggttttttctcgacagcagccgcatcgc
g
>contig404707 length=238 numreads=3
atcaggcagaggacgagacaagaaggggcgggtttggggatatcgagtcgtgtcgtctgg
agtagattccacttacccttctcaccaagagatgtcaaaggaaaagtcgttgacctccca
gcacctctgatctccgggatgcgcaagacgcagtcgaatctactccagacgacacgactc
gatatcccaaccgccaccttcaacgttctgcgggtcctgaggccctcataccccatgt
>contig404710 length=154 numreads=2
ggCTATATCTGTATTAGTCAAntttAnttAAantAaCTAaCAAGTAAGGGAAAaGaTTCA
aTAGGaGAaGAAAAATtaTAgCAGCaGGAAAaGaaGGGTCtGGAGAGTAGTAAAaTgTtA
GTtGgATtAaCTTAacgTTATTTtAgAATTTAGa
>contig404719 length=241 numreads=2
aattcaaaatcttcgagcaaagttaaacgttttctagataaaatagatattaatgatacg
ccaaaagttttggagataacgaaggagaaagaaatactagaggaaaatcttgaaaaggca
cttaagcaaatagaacagttaaaaagccaacgaaatcgctacgaaagttcaaaagagtat
tatgatgctgaaattggtttacttcgtgaaaaaagtaatagcttgatggaggaaaagagg
c
>contig404720 length=241 numreads=3
atcaggcagaggacgagactaagagtgcagtagaaggcgaaattaataattctcgaatca
gattatttttagatagagtaattagtgttgcttttgcatcacgtaaaaggaatgaggatt
tggatcttcaagggtccagtcatcaagatccatacttgacactgaattcaagattagatt
caacaggtcttcgacaagttaatctgccggtcagtccatccgcgttgacttataaagggt
c
>contig404722 length=199 numreads=2
cGgcTAAGgTGGGGTTGGCGCTTgCTTCGaTCGCGCTCAAGGTTTGCACAGGCCTGgCAA
TTCCTACCGATGCcATCGAGGtCGCGtttGGtgCAAAaaGCcGgCGgTGCCCTGTCCGAC
TTCGTCGAGGAAgCGTTTtGCtCcGGAATCGAGAAGATGGCgAGCGTCTCTGGGgAGGgA
CTTGAAGGCGCcAGGCCgg
>contig404728 length=241 numreads=2
atcaggcagaggacgagacaacaagaggggcgAgatcgtcgtggAaaacacaagcaccca
gagccatagtgattcagacagcttcgaatccgccgacaacgccacctccacccttcccga
tgacgacttccacgatgtggccatccttgctgatactgccgcgaggcacggcggggcagg
aaaccccgtaatgtaccgtctcgctaaccctaactaatggtggggggctcccgaacctcg
g
>contig404746 length=104 numreads=2
cAGAaGAGTTGAAAAAtAaTGAAAaTAaCttAAAAaaGgTtCATGAATTGGCcAAAATtG
TAAttGaTACAGTCAAaTCGgTtgAcACATtGaTtGaTGAactt
>contig404748 length=209 numreads=3
aGcGAAaCgCTGgAaTCTCTCCGgAcAATCCTGAaGCAGGGACCCTTCTGGGTGCCGACG
AAGAGCAGAGAGGTGgCTACGGCTGAGTAGTAGCAGCCAGTCTAGCAAGCGTGCAGCAGT
TTGCCGACACGCCTcTTGCCACGCCATGTTCGTATCCCTTGCTCTtGTCGTGTTTCTtGC
GGTCTGCGCGTTCGATCGATATATATGGT
>contig404750 length=241 numreads=5
atcaggcagaggacgagacaagcctgagaagcataattcaatggggactgcagaaaatcc
taccGacaaaaaaacattatattggaaacgaatcttacaagcaaacaacaaagacatcat
tcccaccaagagctccttgttaggctcaaccatatatggaatttccttcatttttcttaa
attttcgtaatacatttccaattaatcgtatcttgagaagaaaacaataaagttaagcat
t
>contig404755 length=240 numreads=3
atcaggcagaggacgagattttgtacgcagctgcctacggcgacagcggtcggttactgc
aggcgcgatgaacgagacaggggcgaagctcctatgtatggccaaattgcgtcaagtgca
tgaggcgtcgtgagtctagctcacgtccacggtgactggtgtagaacaggtattgcaatc
ctcgttgttggaactgatggtccatcgatggttatttctttttcgcttctgtnntnnnnn
>contig404757 length=241 numreads=3
atcaggcagaggacgagacaagggcagagtggggggcattgtggctcaaatcattgacac
cacttcctgggagacggatctatttactataataacagtccgggttttctcccggtaaag
agcccgcaccaaaagtgcagcagggtgcgctattctaagcttacaagtgtcttgcgccac
attttacgcaatagaaaatgtttgacTTAGACTTGAtGTGAGAgAATGAgTGGGgAAGGT
G
>contig404758 length=241 numreads=2
atcaggcagaggacgagactaaatgnttgcaaatagtttgatggagaatggaacaattat
gaaatttgaaaaaaaagatcaaatagaaatggaaggtatcattggggtttctatttcata
tcatggacagagaagaataaaaataactgatccaaaatttttgaagtttgaggatgataa
tgataatgataatggtaacgaaatattaggttagatacatataaatgtaagtttatcttt
a
>contig404759 length=240 numreads=3
gcttgcagcgttcgaccgtgacgttttcgttttggttttttgtcttgaagctccgggcat
gtcggaggggaggttcAaGtAnaGACcTtGtCGGCGaGTGGgCGCTTGTCTGGCGCGGAG
gCAGCAGgCCCGACTTCGAGGATCTTGAAAGgCCCCGTCcAGTTCAAGGATAaTTTCACc
TtGAGAaCGGTGgCATCAGCGTCGGTGgAAGCCGTGGGtCCCACcTTGgAgCCcTGGGTG
>contig404767 length=241 numreads=2
atcaggcagaggacgagaCTAacaaaccacagcaacaacaacaacaacaaaaacaataac
aacaataacagcaacaaccacatcatcgacaacagcaacaacaacaacaacaacaacaac
atcaacacaacaacaacaacaacgacgtctactatgtaccagcagcacgcctttgcctat
cgtacagtacctcaaggacgacgtggaggtgccaccacgagaacaggaaggtcggagcgt
g
>contig404775 length=241 numreads=2
atcaggcagaggacgagactaaggggggatggaaggggggtgatcggcatggaagccacc
gtcctgcggcgcttcatggaggacgaggaggaggaggaggacgcgtttggtgacatagat
atcgaagcctggggacggccctctgctacctacgggtgagggcggccccgtgaattcctt
gccggtgttgtatgtagtagtggtccatgtctgccccgcggtgtcacttcgctgcgggta
g
>contig404788 length=241 numreads=2
atcaggcagaggacgagactaacgttggggggatcaacaaatcagaaccgcggctgctgc
gcgtcagcctcaacccgatgtaaactAcggtttcggtcctgatttgttgatccccccact
cgttccgcgtgcagcttccgctgcaggcgcttctcgtcgtcaaacacgagtgacaccagc
tgccaccacgcctgagcctgctgtctaacctgtcccaacggtgcccatagcgccgccgga
g
>contig404791 length=241 numreads=2
atcaggcagaggacgagactaagattgtgaacggcgcagagctcttcttcgcccacctat
gcaagcaaaggctgccgttgctccctttttggagttgtgccagaggtgggcatacggtaa
tgggcggatgtaacatgagtttttttgcccactgaggctgctacatggtttttctgtttg
ggtctttcgtgtttgtgccaaaggtgaaaagtaatcggtgtgaaacggcaacaaaaactc
a
>contig404796 length=241 numreads=2
atcaggcagaggacgagactaacctttaaccttggtgaattgaAGtttttggtgccgggc
ctaacgatactattgaatgcatactgctggtgttactcgtgggccattgtcggccccttg
ttttgtttttggtttttgtgtcttgtgtgttttgttttattttggaggtgcgggaaaagg
gcggcggatcaccaccggggattaatttacatccatgtcccggcgTCGAAcaatacagtg
a
>contig404797 length=241 numreads=2
atcaggcagaggacgagaagtttttatcgttttttttttttgttttgttttactttgttt
gttcaattttttcaccagaatactgtaattgtaaaatgtgatgttgaatttttaatgata
gaacaaagattgcctgattcgcatattttttttatgtttttggcttgcttccgctttgtc
acttggaaatactttgttaatttatattttgatgattattttttaattgacgttttgaac
a
>contig404808 length=237 numreads=2
atcaggcagaggacgagactaaaggggggtccggtagagcggtggtgatgtcgctgctgc
tactgctgctgctgccgctgctattgctacttccgctactgctgctgctactactgctag
aactactgccactgctaccgctgctgctgtcactcccggctcttcctcgtgctgggtcgc
cactgccatcgccgccgtcgcctttcgttttggtagcaccacttttttggccacccg
>contig404811 length=241 numreads=2
atcaggcagaggacgagactaacgggacgggaaacgaacgattagtgtaaagttggggca
ttcgcaagcgtgaatctttggggagtcgggggcaatcacagaaggcgacggaagcatgta
tgaaaaccgaggcattcagcaataggcgcaggatacgtatgaaaacaacgacattcagaa
gaaggcacaggcacaggatgtatgtatgaaagtcgagacattcaacatcaggcacagggt
a
>contig404820 length=241 numreads=2
gccaaatggcgggcacggttgacaaacgttctttgcgttttcancagcggaaaaaatcgt
ttggttttccaagcagtttgccggggtaattgtaaggaagtgaacagacagagtaattcc
gccctacagcagtacagcgaaagaaaagccgacctcgaccgaaagcgggcacggaagttg
gtcttcaaatgctgcgtttttgtcagctagaataaaatcgtttcatctcaaagcacggtt
g
>contig404823 length=231 numreads=2
atcaggcagaggacgagacaancanagacagcaagcgactaacagtgatgcatattacag
acaaccaccgtcgaattatcagcagcctacgcaagaaaatatagccagcaagattataga
cgtgctagtggtgactttattactaatcaagacgctctacacgggtgaagaaactaaatt
gctggaatccggcgtgcaatggtgccctacatactatgcagaattgtccag
>contig404824 length=161 numreads=2
atcaggcagaggacgagagttgaacaaaagatacaataaatcatacatggcaaatgttca
aaacgaatcgtctccatatatgaaaaaataaatgggtcatagattctggaggaacaagtc
atatgacgccagagcgaaatctatattcaaaagtacaacaa
>contig404829 length=163 numreads=2
gATACTGGTTTTACAAATtcTTTCTcTTCtttattATtGCGTACTGATAAAATTGgTTtC
ATTCTTTGAATTTGTTGAATTGAAACTTTATCATTCTTTTTTTtCTTTATAGGCAAACAG
TTTTTTGAATCAaCACACTCCcAGCAACCGCcntttcACTGCa
>contig404830 length=241 numreads=2
atcaggcagaggacgagacaagggtgggaagggtgttggggactgattcttgcttctgca
atgaaacaaaaaaactgcgatcaaggtagagaacaggtgtttctcccgtggcggtagtcg
tagtcattgggacgtgtttgaacattttgtttcatgcacaagatatcggtgaacattgag
tgaaaactgtgtgaaaattggactttcggtgaacattccgtgaaacctgtgtgaaaaatg
a
>contig404833 length=241 numreads=2
atcaggcagaggacgagaCAAGCAAGAGTCgttgatgagaaagttgaagaaagcaacgaa
taaatcgaaattagaaatatcttttcttttctttcttttcgtttttattttgtatgaaag
ggatcaagaatattatatatttttgatccctatcaggcagaggaatggcatttttttatt
ttacactttttgtttttataccagctggactttattttgtaccacaaccaagtattttgg
a
>contig404843 length=242 numreads=2
atcaggcagaggacgagaaagggggggtttaaggtctcggataacaattgcacggaggtc
cggtggacgcgttcggatggaagggtttggttctgttttcgaagttgtggattttgggga
gtgatttcactgaactggatagttcgcgtcagtctgaggcagttgtgcggtctgggagtg
agaattcccgacgaccgtactgatatacgggggccagccacaggtagcttcaaatacaca
cc
>contig404846 length=241 numreads=2
atcaggcagaggacgagacaaaggnggtggttagggcttgtggtcaagaccgatactgta
cacggtcaaggtgccgacaaaagaaaaaaaaaaaatagcgggtagacgacaccgcggtat
gtagcagctgcaccctggccatatgcaaacgttttgtatgtgatgtggaattattttctc
gccgtagtctgttcatttcctgtgtctttcgttgctcggtgaccgtacgttaaagtagga
g
>contig404862 length=106 numreads=2
gggccacagtatcgtgagaggcgcaacaggcacgagccacagcagcagaacaggacgaaa
acaaaaattgaggcttcaactgctgtcgcaataggggcagcaaggg
>contig404863 length=181 numreads=2
aaTTGAAATTTAAACAAAAAAGTGAaTTGTGtttgAantAgCTTTtAGTttgAAAAAGaT
AaTCTAATTCAAAAAAaTCAAATTTTAAAtACAGAATTGAAtAATTTAACAGATTTCAaT
GAaTTTAGtAaTaCCAAacATAAaCAAATTGTtCAaCAGTTGGAgTGTGCaTTGCAAAAA
t
>contig404868 length=171 numreads=2
tGgATACCcTGgTGGtGTATCAAAaGGgtttggAtAtGGATCATAcTACAAAaGAAAtCG
CCGTTTAACTCCGCAAAGTGTTGgtAaTTTTGGATTCGgTTATCCtGgTGCATTTGGATT
GGgATTtGgaTATCctGTTGGTGGgTTTGgATTGGgccgCGGTTCATTTTT
>contig404873 length=200 numreads=2
atcaggcagaggacgagactttttaacttacgcagagtcaagtgcaacagagtcaagtgc
agcagaatcaagtgcagcagaatcaagtgcagcagaatcaagtgcagcagaatcaagtag
cagcagaatcaagtgcagcagaatcaagtgcagcagaatcaagtgcagcagaatccaagt
gcagcagaatccaagtgcaa
>contig404874 length=241 numreads=2
atcaggcagaggacgagactaagggtttgggtcaagggcaaggacaagaacaaacgcaag
ggcaaggacaagaacaaacgcaagggcaaggacaaaggcaagggcaaggacaaggacaaa
ggcaagggcaagggcaagggcaaggacaaggccaaattattagaattagctggcggattt
tgttgactcggctattattgatgttaactacggtggtacaattcacacaccgcggtggac
t
>contig404876 length=241 numreads=2
atcaggcagaggacgagacttaaatttgggggcattgggtgcactcacactattccccaa
tgcccccgtctctctccgatctcggtgtcattccgcgggttgccttttattcatctttct
tgtgttcggatctacatcacggagagctaccctgcttctcccccggtttgctacatcata
cccactcctggtgggtactggagagacgtacatgtatggacgattctcgtgcaccgcaac
g
>contig404878 length=241 numreads=2
atcaggcagaggacgagactaagggaggaccggggagacagtgcggcgaacctgactgcg
atggaagagggagatgactgcagtgcgctggaagatgacgcgggggatgacccacccgcc
gacttcggcgacgccggtggagactgtggccaagacggagacagtccgcccgagggcgac
ggcagtaacgatcgaggggggcnctgcgggaggggttcttccgcctccgctgccagggtt
a
>contig404879 length=132 numreads=2
aaaGTACcGTCGACTCCAGAAAAAACaGATGAACATtCtGCAGAAAGTAAAATAACAACt
CaTGGCGTAAATgAAACTTCcATTCTCGAAGAAGCGGAAAATCCTcTTGCtGCTTCtCca
TCATTtCttttt
>contig404880 length=241 numreads=2
atcaggcagaggacgagaaccttaatatccaatataagaaccaagaagatactaccgtag
atgacacaaagaataccacattccctggaccgattttcaaagctccactgctcctagaag
aagaggatgccaactcatattgatacgcattgggaaagatctcgacgggatggttccaac
gccgacattttcggcattgccactctttctgctgcggagtagtcaagccttgaaaatcgg
t
>contig404884 length=168 numreads=2
GTTGGAAaTTGGATATTTGTGttttcaTTCTtCCCATGGTTaTTtAATGCCTATTTGACA
GGGAATATTCAACATGGCGCAGTGTATCATCCCCTTCCAAATGCGTAACCCTATAATTtA
caTTTTTTtAATTTTTGTGCAGTAAAATAAAaTTCCTTGCATTAtGTa
>contig404887 length=273 numreads=3
ggCAGAGGACGAGAcaagcaaaaCGGGCGtACgcTCGATTGaCGACGTGgAGGAGGCGGT
TCGGGAGCTTCGcAGaCAGCAgAaGGAACTGCGCCGAAAGCACCcGGGAAGGCGACGATT
CCTCGGGCTGTTTTGaGCAAGTAGACCAAGGAAAaCgCTTGtATCGTgTTcACGATGAGA
TTTCCTGCTGGTCTGAGGgCGGGgCTGTtCTGACGAACcGAaGaGaGgAAagACGTgTTt
CCCgATTTGGATTCGTCCAtCTtggggtntacg
>contig404889 length=185 numreads=2
tactagggtctACCgCngggggggtAAAGTgAAAAaCAAAatGtGCGCCGCAACTGGTGG
TGTGTAAAATAGAcATACCGGTaGTTGGaGACtGGCGCAAAAATAAATtAGGTGAAAAAC
AAGAGAAAAAAGCAAAGTTGGCAGCGACAAGAGCGAAAACAAaGAAAAAAaataTCGAAA
CAAAg
>contig404892 length=242 numreads=2
atcaggcagaggacgagacttaagggggttaggcaaatgtaggtaatcgaacgattcggt
ttgggggtggagagcgtgtactcattgccgttgtcgttaggccatggtcctcatatccct
acaaagccgggacggagcacgccgggttttcaccagaccaggctagcacatcaccgaggt
ttgtattttgggggggtnagcttcaagagggctgctctttggatgttgggtgcttttggg
nt
>contig404895 length=241 numreads=2
atcaggcagaggacgagacttaaccagaggctggtggtaacggccgaggtgtgctgtccc
agatgcggcgtagccttgatggcgaaaggacattcaaaagcatgacgtcaaaaccctcca
gacaatcacggcccccctgcgcccgccgccctcatcgctccagcacacctcggccgttac
caccagcctctagccgatgttagtgtcagaccgcctctagcctgccatgttcatcggggg
t
>contig404897 length=161 numreads=2
cGaCAtGGTTAGGGACAAGGTTTTCTtCcTgTAGTTgTgaTAtCTTtCGCAGtaTaTTTC
CCagTTCTTTAtGTTAGCAGTCTtCTTGCAGTtCTtGCAATTTGGCGATTtAATCtCCAA
AntCtGCCcTACTAcGgTtATTGaGAGGACAGTTCCTTTtg
>contig404905 length=241 numreads=2
atcaggcagaggacgagactAaattgtggttgagctaaAggatgcatgtcgtacagaata
agcccattcaatcaatttttgaaattattggaattttacagtcatttcaatgaccgatct
cgaagtattaatcacttaaactagtgattagttggatattgtttacacattctcctttgt
ttcccgctccaatcagtctatcttcttctctctttagttcaactcatttgtctggatgaa
g
>contig404907 length=241 numreads=2
atcaggcagaggacgagaAAGGTTTggtAATAttacgTatccacggatcttgaaactcgc
aacgtactttcggtgctcggaaacatgccgaggaagcgattggtcgacgtgctcttgagg
aagccgttggActgcgcaactgttgcggaagctgttggaaaccttccctgttgagggagc
cattggagaacatatgcatgcctggtgaggaagccgttggagaacacatgcacacctgtt
g
>contig404925 length=241 numreads=2
atcaggcagaggacgagacaacgggggggacgagagcgacagacgtcgtgtgatcggaaa
gccggaacgactgggccatccagtcaaaagatcggaacatattgcctgtgtttgctcgga
agaacctctgcttggagatattggatggacccaaaactaaaaaaaatgcacacaaaacag
gcagccacgcaatgcatgtattggaacacgcatggtattgagaaagcactacgctgcttt
g
>contig404926 length=409 numreads=8
GTAGTGCATGtatgtGCGATCAGACCTTCAACGAGCGGATTTTCTGACCAAACTGCtGCT
GTCCAAAGAAGCTTTTTGCGCCCaCcGCGATTTCGTGATGAATCTGCGCTGATTTCGTTT
TGCGTtGACGTTGTCTGCTCCCATTTCTATGTAGCTGCAGGGCGCTGGCTATtGTTGTTG
CTGTTTATTtGTTTGTTTtCGTGCATTCATTGTGTTtCGCGGGgCGGGGgCGTtCCcAGG
AAaCaTCTATTGCTGACGGTATTGATAGGACGGc
>contig404933 length=241 numreads=2
atcaggcagaggacgagactttaaacttagggagcggttgcgaagcaaactcagaggcag
gccgggaaggcaaactctcaagtcgcagcggcatggtgcgggattgatcgtcttgatgca
aaaccaacgagacacaaagtcgccccaagacaagaacggcttcaggacaaccaaccccgc
gacaaacaaggcagaaacaaaaacacacaacgcaccacgtcggactgccccttggtgtgg
g
>contig404936 length=188 numreads=4
AACaCAAGAACAAgaaCAAGAACAAGAACAAGAaCAAGAACAagaaCaagAACAAGcaca
gaggggcggcggcagcgggaGgAggcgggTGAACAACAACCCCCGTGAATCTCAACGAAC
GCAAGgAAAATATTtGTAACACAACACACATTCCACAGACGTTTcAAaTaCAACGgTCAC
AATTGTaa
>contig404948 length=241 numreads=2
atcaggcagaggacgagacaagctggtggtcatcattgtgcttagggggcgggatcaaaa
atggtacacgcttgacggggggctgtgctccaagtacacgccatgaccgcgcagagaggc
cgtacgcaacaaaaaaagtgccgttgaatgaatgctagcatcacccaagcacttcatcta
cctcatctcggaatgtgcgacaacaactacttcgtctgcaaggtccggaggctgcaccac
c
>contig404949 length=207 numreads=2
cGGGgtttCttGaCantCngtCcGTCTTTtgTcGGAATtGgTTACACATGTACCTGGTAC
cGnttttaCGACGCGGATATGTTGTAATAGATGTGCCCTCCTCGCCCaCCTTCCCCGCAT
TTGTaGATTGGTCAACAGGTCTGCGGCGGAATTTCAAAAGaCCCAAGATCCTtGGTCGAC
GGgTGGCGTCGGCcAAGgTGGAAtCaa
>contig404953 length=240 numreads=2
atcaggcagaggacgagacaagggtggggagagtggctcttcAAActttctcgtggccat
tatgaggacaacttttggcgcatcccgcaaagcatggattgccctgtggcgggctgctac
tgccctaggcgccaaaagctgtgctcaaggcattatctacgcacccatggtcattgagaa
gtaatcaagaatgccagcgggaggtggaggtgttgtgcagcaacgacgaatatgaataag
>contig404957 length=241 numreads=2
tcttgcatctgcgcgatttttttgtttccgagtaatattgtatttgcttttggatacttt
gctgttccttttgatcgtaggaagtgaattgttgaacaaatttttccatttttttacttg
tgccacattaatactaaaacatttgtttgctcgagaaccgattatataaaaattcgatcc
aggccatctactttgtattctagaaaaccagtttgatccttgtgaatcaaatagactgga
t
>contig404962 length=159 numreads=2
CAGAGgaCGAGacaaaaTGAGATGAAaTGAAATTAGTGCcAAACATaTcTGTTGTGCTCA
GAAAAAAAAaTtCTtGTGgAAtaTTTTGgAGGACAGTTTTGAGTTGTTGGAAATATTAAT
GATAgTTgATGTTTGGGAATCtGATTAAGtCaTTTaTTt
>contig404967 length=241 numreads=2
atcaggcagaggacgagactaatagaatagaagaaactaagcattctgaagatagaggtc
atagcattggaatattgtctgaagcataataaccatatatttaatgtagagccattagaa
gtgtatacgtccggaaaaaatataaaatgggctttggatccgtacaatgtaattgaaaaa
gctcatcgggcagctttagaagtttaattgtggaacattgagtggaagaatatgtcattc
a
>contig404971 length=234 numreads=2
atcaggcagaggacgagactaaacataccgcagcagcagcagcagcagcatcagcatcag
catgcagcagcagcaacgaaaacaacaacaacgccgacagcagcagagcagttaggacaa
cgacaacgacaacaagaaaaagtcagaaaacaaacactcctcttcctcacccccccccgt
tgtgtcggtccagttcacgtcggcgccgtgggccaagcaccacatcgcctccaa
>contig404979 length=241 numreads=2
ttggggcgggtactcgtaaacgccgctcgcgtttgtcgtcaccggatgctgttgtgtttc
tgccgccgctcctgctgacgcgcctgctgccgctcctgtctcgtgcggccccccgccgta
ctgctgtgcggcgttagcctgcccgtaagagtgcgcccagtgggggccgctgggtgttgt
atcccgcgggccggggggtcggggcggtgcgggcgctgcgggctggccggctggtctgcc
t
>contig404982 length=241 numreads=2
atcaggcagaggacgagacttaaagttagggtaaggaaataagcgagggaataatggtgt
ggtgtttccgtctgtttctgaacctacacgtctaaaagctttcggctggcttcaatcgta
tggtgcctttgcaagttgaccgattgccttaggttttggcaaaactgacttttaccgtgg
atttttgagcgattttgaggctgagtccgcactttattgtatgactcatgcgtgtgtaga
t
>contig404987 length=203 numreads=2
atcaggcagaggacgagacaaAgaatCGagggggagtGAgaaatagagagtgggaggcag
agagaggagatcgaaaatcgcaatcgcaagacgctttgcgattgctggtgatactggtga
tgcattgttggacctgcgggtctagaaaagaggtggatcgcaagcagagcgacgtaccaa
tgaaaaatacgtcagtctcagtg
>contig404989 length=241 numreads=2
atcaggcagaggacgagaCAATTTTAgtgcatgggccaggaggacgacaccgtagccaag
ggattgctcgagggaaaggtgggtgtgggttgtctgatgaaaggatattcaatagtgaag
gcatgcgtttctcgttggcatcttgaatgccgtttgagccgagagcgtttcgaatggtgt
aaagacatgtcatgaaacatgccggaagaggaatcgACGactgaGATTTcgcatgcggaa
t
>contig404991 length=188 numreads=2
GGGgTTGGAaTTtCTATAaGCAatGTAGTTTtatggatgaagaatgtataaagtaccctc
agctccttgagattgacaatgtggttcatgtaagtggtggtgcttcacataccatgttta
gtttcatgtaaatattatgtattttttaattgatttatcacttgtaaaattagttttaaa
tgattagc
>contig404993 length=214 numreads=2
atcaggcagaggacgagacttaattgtacgggcgagtaattttgacgcagttacgaaagc
aaagcaatcaaatataagaaaaaaatcagtaaaggttgcatttatctaaatgcgatcagt
taatgaatgctggaagagaaatgattggaataggtaataataatattagtagtgatttta
gaagacaacaagcagaagagtataaacntaaatt
>contig405000 length=241 numreads=2
atcaggcagaggacgagaaggggtagaagangagacagacaacccgaggctgcgataacg
ggcacggcccgaagttcagcggtggcggcggcggcggtttccgatcgggacggggttaag
ggccggggaggggcgagttcgccgacgtcggttcacagcaacggcagcgggtggggtgac
agagagagggccgagcctcgcacgaagatgttgggctctggtagtaccaggcctgcgtct
t
>contig405005 length=241 numreads=2
atcaggcagaggacgagactaaggtaagggataacctgccactacctggagcagcttaag
aatagtgacaacgtcatccccatccgatgccgcggtgtcgtcatatggaataatgccttc
gcggaaaggtccgcaactaccgttctctagcaaggcggttggaggagcgccgaaacgtga
tgtatacgatgtcctgcggaggatgaggatggcgaagattccatcggcccgtcgcgtgtc
c
>contig405009 length=203 numreads=2
tttGTTTGGAGTACTATAtCCgcaTTTTtGGATCTAAGTTTATTGATTTTATGTTTATTT
GAGTACTAAAAGAATGTTTTGTCACCCTAAaTGTTGGAAaCAGAATAATaTTAAaaCAag
AAAAaaaaaaaaaaGataTAAGGgAACAAACTATCTtCGATTAATACGttttcAAAAAaa
GaattGAagTAAAAAAaaTAAAa
>contig405016 length=199 numreads=4
atcaggcagaggacgagactaaaacgnaaannaaaaaaaaaaaagaaaatccaagaagaa
gaactgattttttcttttcttgaagtgtgtatattgtacactatacaaagctttcctttt
aacatttgagtttcataaaattagtacaattttagaacgtaaataactaaagttttaaaa
aagaaaaaaaaaaaaaaat
>contig405017 length=241 numreads=2
atcaggcagaggacgagacttaattattaggtgcgcgtgtcgcccgcccccgctggcgat
agatggtgcatttctgatgttgttctagcgtgggaagggcggagccggagggggggggga
cctacgtcatcattacgcagcagttgcgaatacacgcgcacctgtatgtctctctcaaca
ctattagatgcactgtacagacgcagctcattgttttcgcctactactaataatagtgca
t
>contig405018 length=213 numreads=2
attaatgatagaaagaaaagaacagctaccgcaccgaccggtcgagaaaaggagccctag
ggaacctaacccaaaaataaaggcaaaaatagaaggggaaaaggagcgtttcccacaccc
gcctaaaaaatcaaagggtaccgtaccagcatcaggcactacgcaccagcgcacaaatgc
aagttgacgaccaaactgacgatatgtccactg
>contig405021 length=199 numreads=2
atcaggcagaggacgagactaagggtggctgaaggtgACGGCATGctctcctcggtgggg
tggccgccggtcgcgtaaccggtcggcaatccagggctcgccgaatccctttcggctgct
ccctgcccgctctcctgggtcccctcctgcatcccggtccccgtcgccatgtcgtctccc
ctctcgtcctctgcctgat
>contig405044 length=100 numreads=2
gTCTGTCTGTCTntcTGTntgTCTGTCTGTCTCTGTCTGTCTCTGTCtgtctctgtctgt
tggtttgcccgactatctgtccctccctcTCttcctcaac
>contig405047 length=225 numreads=1
cgatgtagtttattaatttttagccgtcgtgtgtctgctgcccccccggcgggcagagcg
attgctgtcccggtggtgtaaattcggcatttttggtttgcttcttctggagatacaagt
gttttgaatcgtacgagtgggaaaaactctggaacaatttatgcataacaaaaaaaaaaa
anaaaaaaaaaaaanaaaaaaaaaaaaactaaaaaaactactctc
>contig405070 length=233 numreads=2
agaaagtggtcatagcgatcggtgtactttgtcagtaagtgaatgagggggctcaaaata
cgttaagttaagaaataaGAAngntCTGACGAGGAGGGCGTAAAaCGAAAAtGGAGtATG
CAtGTATTaTGCGTtCTtGGCGCGTTtGCGgTtGTtCTaCATGTAGgCgTACTTCGATGA
TAAAACCTTgCGGCAGAAGAGAAaGgTTTtGGCGCTCCAGaGATGGGCATCta
>contig405075 length=279 numreads=2
agactgaagtggaaaaagacgaaactgaaatggaaacggaatctgaagtggaaaaagatg
aaaaagaaaaaactgcagtggaaacagaaattgaaactgaaatggatgaagaaaccattc
aagaagcaaacaaaaatcagaaaaggtatagaaaaagatgggaTTGAagggCAAAaGAaG
aagaaaaaGGTTTAagAGTTAcTATTTTTTTTGTtttgtCATCAAAGAGGTAcACTGATA
GATCGGGATAaaTATTTaTTTTtATTCGTTTTTTttCTt
>contig405108 length=236 numreads=1
tttatttttgtttatttttgtttatttttgtttatttttgtttatttttgtttatttttg
tttatttttgtttatttttgtttatttttgtttatttttgtttatttttgtttatttttg
tttatttttgtttatttttgtttattttgtttatttttgtttatttttgtttatttgttt
ttgtttttgtacaccttatgctttataattttgtttgtcaaatttatacttttttc
>contig405123 length=303 numreads=2
attgtttttattgtttttattgtttttattgtttttattgtttttattgtttttattgtt
ttacttgtttttcttgtttttcttgtttttcttgtttttcttgtttttcttgtttttctt
gtttttcttgtttttcttgtttttcttgttttcttgtttttatgttttattgttatgtaa
ctttttgattggtctatttttcttttgtagatgaaggaacatttggaaatagtgTtGGGg
TtcagAnaCGAATGACAAAcTtGTtCAaGTAAaGGgTAAGgaTTtCACTCGTGAAAAAAa
TAA
>contig405155 length=148 numreads=1
cctgtaataggcgttaattggtcattctttctgccaccgaagggggtgcacggcgaatcg
gatggatccagtggccactaaatgcatgagttccctcaccgccccagcacccgaaaaaca
accagaggctgacgccaggacaaggatg
>contig405176 length=397 numreads=3
cgtaaaattgttgtatttaattacaaaagaaaaattgaagactgttcctgtagaagctgg
tagcaagtcattagataagaaaatgaatggaagagatagtgaatcaccaaatgatgggaa
atcgaatgaattacgagtgtcgaacaagataTAGTCAAAAtAATCCTGCTAAAGTTGATA
CTGTAntcAAACAaTTCAGGTGAAAACAACTGTGGCGAGTTTGATGATCAAAATCTTATG
GAaGAcccTCTTAAAGATACTATTTTAGAAATGGCCAATGAAgATTATCGAaGTAAAACG
GTCAATGAAAGTGGATCAGTTGACTGTCGAAAAAGaCAAAAATTAAATTCAAATGCAGCT
ACAACGAGTGCTTAAAtCCcAAAAGtACCTTTTATTg
>contig405186 length=243 numreads=1
atgtactaacaaaataaaattataattggttgatgaaactgctcctttcttaacaagtaa
gctattgggctaagacatgtggaatgtataagaaatcaaatttgaaagttacttaaaaaa
aattgcgagagtattttcatttaacaatgaagcaacaaaatagtacaactcaggtgatag
taatgatattacgacgaaatcaagagataatactagcaacatgcacctcccttctgttca
aca
>contig405193 length=189 numreads=1
agtttggtggaagagagtgaaacaaaaaggagtaaacagattgaaaagagtaatgaaaaa
aagtagtgtaaataattgaaacagtgaaatgaatcatactctatcaaccttttgagtgtg
tattgtagactacacttactgttgaaatggctaaattattgtacaagtcgaaaaaaataa
aaaatttgt
>contig405220 length=200 numreads=1
gtacagattaaaaatatatttgttgtcttcattagatagaaatagacttccgtgatgaaa
tagcttaatttagcttaattttcaacatgtttgaaataaaaataaaaaagataccgcttc
taatatttaaagaaagaaaagaaaagaagataatgtaagcagtgacaatatcctactgca
ttagcaattgtcggaagatt
>contig405231 length=116 numreads=2
aTAcTCAAAaGCGAaGaCGAtcTCACAGAAAtGTTGGAGnagTAGTaTGTAGAATGntag
ATgAGaTagaagagcactttcgagagtaatgaaataatacagatcctttttaaccc
>contig405248 length=160 numreads=1
tttcaccatactcaattcgtcgagatagagcctctccccattggtggatggtgcgccttt
gcctaaaaaaaaaacaagccaaaacaactttaaagacaaaagagacaagaaccagctaga
ccagaccaaggttcggaacacaacacattcaactggcatt
>contig405254 length=182 numreads=1
aaaaaatgtaaaaatgtaaaaatgatgaaacacattaaaaaataatcgacggatctgaat
taaagatacgtttattttgaagatctttttttttttttnttttttttagaaaaagtaaag
agtaaactaattattaacaaacgatatgtatataatagaattagatgtatttttgttaaa
tt
>contig405262 length=181 numreads=3
aGgTAAaCAAaGAATGAGTGaGTCACATTCACCAACTTTTtttAAAAaagCAGTTGTACC
AAATAaTAtCAGCATGGCTGaatGAAATAATGCAGGAAGACGAcgacatatttgatgcat
ctcttcttgaaaaggatgAAaaTATGCAAAaTGTAGAAAGAACCATtCACAAAAACTcAA
t
>contig405294 length=232 numreads=2
ttaattttttttttttcttgttttgtggattggtttcgttgtctgtcgttatggagcgga
acaaccaattttaaattcgttttggttcaactatcaaaTTTTtaTATGTCATATCatGgA
gtCCcTTCTGGCTATGcTGtAGCtGgCACAGGAGGgaCCGaTTTtATTATATTAaTTATT
CTTTATCAaTATCAataTtaTTTTTAnttttttttttgTTtAaTGgAAaTGC
>contig405332 length=214 numreads=2
ACCGAGTGTTCTTTTTTtttGATtGTGTGTGTTTAGTTTCTTTTAATAGGCTATTTGAGA
TGAATGAGTGAGATTATATTTTGAGTTGTCATATtGTTCATTATGTAAAaGAATTGTGTA
CATAGATGATACAAAACATTTTCATAATTCTCAGGGAAGATGATATGTTTATTCGTTCGT
TCGTTCGTTCGTTCGTATTAATACAAGTATAACg
>contig405386 length=237 numreads=3
CntttcaTTTtCTTTATTTtCTTTTTTTCTTTCTTGCTTTTGAGTAGAGtATTtGAaGGT
GCACAAaCAAAAGTGCAtGTTTTCTTTAGTACTGTTCTTAtCCTTTTtAAAAAAGAtAAA
aCGAaTAAAGAAaTAAaTAaTTCTTTCGTATTtATAGTAAAAGGATGAAATATaTGAAAt
CACTTCAACAAAATCGCAaCAACTnaCAaCAAACCAAAATTTGGCTACACTTCaaaa
>contig405390 length=272 numreads=5
aTTTTtGtttattATTTTTtGGTTTtGGTATTTTGAaaCtAAAaggcgAAAATTTGTATT
TGTCTTTTTTGGGAATATTTAAAGCAaTATGGCAACTCCATCTACAGGAGCTATTCCTCA
GTTGACAAAAGATCAAGCAAAAGCTTTAAtGTATGAAGCAATTGAAATATTTGAATCTCC
AATGAATCAAAGGAGATTACAAGCTGCTGTAAAAGAaTGTGATGGAGATCCTtCAATGAA
AATGTCAACaGTTTTACCAGTGgTtCAaGAGa
>contig405392 length=371 numreads=10
CAAAAtAAaCAACCagTATTGCCTCtCAAAAATTTTCACCATGATGATTATGACAATTGC
TATTACAACGGAATGCCAGAATCATTTTTGAATGGTCCTGCCGTCATCGCTTTACATAGT
GTCTCAAACACTACCAACATCAGGAgAAAATCAAaGCTGTCTAGAGATCCCACAAGAACT
TGCTTGCCTGTAGCTCTTCATTGTTAGGCAGTAAAAAaCaGATtGTTTCgTGGGgTtATT
tGTCTcgTAGTTTGTTCTATATACTTTTATTAAGTTTTTtATTCcTTTTtATAaGTtATT
TTTATTCCTTTTAAGTTTgTCTTTtATTCCTATTAATtATAAtATAAAaTTTtCATatta
atctaaaaaaa
>contig405448 length=169 numreads=1
taaccaccagaCaGaCATATACAcatacacacatatatacacaaatacaaatattcataa
tacaaatacaaatatcaataatacaaatacaaatatcaataatacaaatacaaatatcaa
taatacaaatacaaatatcaataatacaaatacaaatatcaataataca
>contig405480 length=225 numreads=5
ACAAaacaccACAAGCACAAATTTAAAGAACAGGAAAAaCGATTTAATAGATTTGAACAA
GAATAACTTTAACtGTCCaGAAATAaTAATAATTGATTGACTTTTTGTACAGCAAAGGTT
GACCTGataaaTTACCTATACATTTATtATTTGCGAGAATATGGCGTAGGAAAATTTTAA
AaGATTTCTAGTTGcttttataatATTTAGTATattgcatAGata
>contig405482 length=164 numreads=3
GGTTTtAAAATCAAAAACTCGAGCTTTGTTTcATTTTCTTTTACTgTCgTAAGctGTGGA
TAGAAACAGTGACTCCTGtGCACCGTCATACATGTCACTATGTACTAaTGGCATTTGAAA
TTTCGtggAACAGATAGCATTcTTTTCATTAATatCTCGcAAAg
>contig405483 length=220 numreads=5
GAaGTataCTGCGATAGCTATGTCCAATCGACCGTAAATTGGGTTGTGATCAAATCTTTC
GGCTTTTTGTTTGGCTtAATTGAATTTAGACTGTTGTATTACACGTTAGAGCATCACAAT
AGTGAACCTTGACTTCTGCAAATACTAAATTACGATAATATATTCTGATCAAACATGTAC
GTGACATTTAGTTtCTTCAATtATTtATCCAGgtCATTTT
>contig405503 length=194 numreads=4
cACCAGaGAATAAACCAATGAAGAAATCAAAAAAGCGAAAAAATGGTGTAAaGACTATTG
AAGTAACAGAGAAACATCCTTCTGACAAAAAAGTTTCTTTCAAACAGCCACTTtGTtCTG
TTCGAAAGTTTtATAGgCGTGCTAAGGTTGCTACATCTtGATGATGAGTATTATAATTTC
GTTTTTGGTACTAC
>contig405510 length=212 numreads=3
AAAAaGGCAAGAGAaCTTGAAGATGAACTtGAGAAAGTGAaCGCCATTCTAAGAGAACAG
GAAAGAAatGTGAAaGATTtACAAGGgCATGTTAACAAAACGAAACAGTTTCAaCAAATG
AAAAAattCTTTCCCAAAAGAACGATCAGCTCCAAGATCTTAGAAAGAGGCTTtCcGTAT
ATGAAaaTGTaGACGGCGACGATTCAGATGAc
>contig405523 length=216 numreads=4
GGAGAAGAACAGAACACCATCAAGAACAAGAAGAaGgAGAGGAAGGAGAAGAAGAAGATG
AACAGAACAATATCAACAaGAACAATACACCCGGAgCATGAACTCACGAAGACATGGCAA
TCTTGGACACATGTCCGTTTTTTTCtCCCAcAACAAGACTGAAGTAGCTTCAcGGGCCAG
TGAGTCACCCCAaTGATTGCAGaTACAACACATTaa
>contig405525 length=319 numreads=4
CTTtgTTTTGTTTGTTTACTTtGTTTTGTTTGTTTACTTtGTTTTGTTTGTTTACTTTGT
TTTGTTTGTTTACTTtGTTTtGTTTGTTTACTTtGTTTTGTTTGTTTACTTTGTTTtGTT
TGTTTACTTTGTTTtgTTGGTTTACTTTGTTTtGTTTGTTTACTTtGTTTtGTTTgTTTt
GgAGTaTTCTTTCGAAAAAaTCTAAAaTCTtGTCTTtGagagaatggcaatcaacgatat
tgttcccgacgataaggcaatctttaagctgtacgagaatatattgaaaggggatttaca
acgacagaaaccatttcga
>contig405537 length=177 numreads=4
AatGAAAaGTGAaGGaaacaaaTAAaTTAAAAAAaCTAAATTTGTTACaTACtttgcagt
ccTATTaaacaaaaTTCAAAAGTAaGAGCAATgAAGGGTGattAAAACGAATAAAATcaa
caaagtgaaactttctacgtacgtcctggtttcagtacaacattccaaagtaagtat
>contig405543 length=237 numreads=3
tttacctaatcttatATAAGCTTATCTGTAAaGTTATATAATAACAAAAAGGtAAATTCT
TATATATtACTCACCCGTTCGCCTGCAgTTTTtAtCACTGCGTAGACTTGCATGTGTAAA
gCAAACCGCTAGCATTCATTCGgAGCCAGGATCAAACTCATGTTTATATTTTtAGTTTTT
AAATTGCGAATAACAGGATTCGAACCcGTAGAGTTTGTTTGgAAGACAAAAGATTTa
>contig405544 length=219 numreads=7
tGgAAGATAAATTAGATGCTTTCGGTAACGTTGTAAAGGCCCAGAAAATGAGAGGCAAGC
TTACACGAAAAGAAAAGAAAGCAAAAGAAAAAAGAAAAAaGGAAGCTATTGCACGTGGTG
ATGACCCGAGCAGTGACGAAGATGATTATTAGTGATCTTATCGTATCCTACACTTGTTTt
CCTTTtCTTTTTTTTTTtttCTtATTGAAATACATTACA
>contig405552 length=238 numreads=2
AAAAAGGCTCTTTAATGAGCCAAAAAATGAAAaTtGAAATGCTtGATAGCATATCTATGA
TTAAAGAAaTGTATAAGgTAGTCCTTAATCTAAATCAGGCcATTGAgAATTAAATGTTAT
ACTTCTTTTCTCTAGATTGAACTAGCTTtAAGAAATGAACTTGATTCACAAATTTTTGAA
AAAGAAAAaGTTGATCGTGAATATCATAGTTtAAATATCGAAAATCGAAATTTAAGAG
>contig405566 length=226 numreads=4
aCGAaAAGGGAGGCTATTCTGATTAGTCTGaTGAACATTTTtAATTTATTTGAGgaGAAT
GAAGAGGACTTGCTTTTCACTTTCAAAATCATTGACGCAATATGGTTTGAAATTTCCCAa
GAAAAGTtGAAGATACGCATCTGATGGGATACAAaTGAAATGGAATTTTTGATTATTCCT
TATTCGTACTAGTTCATgtaataaattgaatcatgttgtaccatca
>contig405568 length=226 numreads=5
AGCAAAtGcAGATAGTAAACGAtATAAGAACTGCTCTAAATAATAAGCTTACACCTTCTG
AaTTATCTAAATTGGTGACTAGTCTAACCTCAGGTGTTAAGCGAACTGCTCCAAAAGAGC
TGGtCAATGCAaTAGATGCTCTAAAAGaGCTAGAAAAAGaGCTAGAAAAAGaGCTAGAAA
AaGaGCTTCGTAAGTAGAAAAAGAaTGATAAaGAGcgcttctatct
>contig405584 length=212 numreads=2
caggggaacaccGAGATTccaacatggcacactggaggcttcaccaaagtgcaccgcagt
gcaagatagaagcgtgtgacctagcgagaatcatgaggggtcaggtcagaccggcagcac
gtttatcatttttctatgaagtgtcgatgcttcgctgtagatatcggtaagggtgcaaat
gttgaggttgacacaaccgatccgcagaggcg
>contig405590 length=124 numreads=2
atttgaatattccatccgcctctgctgctttgtggcactgcagcttgttcacgcaagtct
caacctattcatacagtgaactccttactagctctacgttcccaccgtctgtactttgat
attt
>contig405604 length=405 numreads=12
tgACAAAGcAagagTTtaCaTTTTTtGCAATTGCATTTCTAACAGTATGAACAATAGCCA
AGTGGCCGGaTCCATCGCACTGTCAATGTACTGATGTACCATCTGCTTGTTCTTGTTCGA
ATAGCATTTGCAATAGATGAGGAGTCTAAATGAGAGAAACCGAAGAACCTTCGGAATTAC
GTACATTTACATTTTCCAAGTTTTTCTtGGATGTTTTCGTTGTTGGATGAAAAAGTCcAA
GTACAACTTGaaatatagaaatagatttgggataagtacccccttatatttaaggtcatt
tttgcaatattaaagatatatgaaagcgacacacgagtctcattgcttttgtattcaatt
ttttttattttgttgaaataaaatttccttttagattaaagggct
>contig405605 length=216 numreads=4
tCACAGGAAAcGAGgAAACAGAAAACAGGAAATAGgAAACAGGACACAaGACaCAACAAC
AAGATACAAGATACAAGATTCAAAAAAaCAAAAAACAAAACAAAAAtCGTAAAACATAAA
AAACAAAACAACAAAAAAAaCAAGAACATACTtCTATTTGTCACTCTTACTCCCCAAATA
TCCTAATTTAATTTTTGCGTTCAAGGAAATGAAATG
>contig405612 length=221 numreads=4
agAAagCAGTaGCaGAaGCAGTAagAAAaGCAGCAGCAAAaGCAGCAGCAAAaGCAGCAG
AaGCAGCAAAAGCAGCAGAAGCAGCAGCAGAAGCAGCAAAAGCAGCAAAAGCAGCAGATG
CAGCAGATGCAGCAGaTGCAGCAGGAgAAaTTTtGGGTTTAGGTGCTCCAACATTTTATG
CAAATATTGCATTTAAATCAGCACAAGCTGCAGCAAAAttt
>contig405659 length=195 numreads=5
cAgCATCAtcACcGCTAattGAAGACTtgaGGAATCGncTCCTAaTCAntcGaTAAcGTC
cTAATaGCAaTCaactgcagacatgaaggactcaaaaagctgccattcgtataagccnag
ggaCTCGAGAACCaCTGCAGCAAaTAGCgCACCCAaCGGTAATAacAaCGAaGaGAaCAC
GGgAtcTACaacang
>contig405688 length=179 numreads=14
GGCTGCACCAGGATCAAGGTTTtGTTTTtCTTTTACTGGTGCTGGTGCTGGTGCTtCTTT
TtCTGGTGCTGGTGCTTCTTTTtCTGGTGCTGGTGCTTCTTTTTCTGGTGCTGGTGCTtc
TTTTtCTGGTGCTGGtGCTTCTTTTTCTGGTGCTGgTgCTTCTtCTTcTGGTgctggtg
>contig405692 length=202 numreads=1
taggtaaaagaaaagaaaagaaaagataactttagtatattaatagggctcatagtcacg
cctgtttgtttatgggattttttcttgccaatttacacaacagcaaaataaatcaatctg
tttggcaaagtgggaattacggtagaatatatttcattaataatagaaatgaacaataca
aattgaaacgtccaattacccc
>contig405700 length=235 numreads=2
acacccaaattgttatttttctaactcgcgcgacttggcgaggagggcaaagaacaaagt
tatttctgctcgtgactacacactcgaattggttttacaactcgagcgtcatggctcgca
aatatatgaggaaggactgagacacgaattcacaaaacGCCaTtcaCCGACGGACGTGCC
CttACgTtGCCGGTAAaTaGTGAAaCAACATAcGTatACaTACGATGGTGAAAta
>contig405704 length=224 numreads=3
atcaggcagaggacgagacaagcaattagagcgtggtAttcTTGGttacgtgtacattgg
ggagatttgaaatgctttggtggtgttatattattatttgtttttgtgttttatttgcga
gtagaggagaatgaattttctgaacaaatccaaggacaataaacataagtaagtacttgt
gcgattgtaatgggcatgctaaattgttgttttcattgttaaat
>contig405706 length=195 numreads=2
aattcttgaggcctaattattcatttgcacacactattatgaacaaatgaaattccttga
ttacaatttgttgaaaaattcaaaaagctaccagcttcataaatactctgagcagcaagc
atattcccatgctgcgcctccatattggcccacacatcataaagctttgaattatgtgga
tggtattcaataccc
>contig405731 length=202 numreads=2
ttagactcaaaagccgtgggttggatggagagagggcttgcagtttgcagtgtgccacgc
tctggaaaagttgagagcatttttagcgtgtgcattaccgctgtggccaagaacccgtgc
acaatttgcatcaatggtggatacggtttgaagggcgggcggtaatgcacacggtaaaat
taagtctcgtcctctgcctgat
>contig405738 length=134 numreads=3
ttttttttttnttttttttttttttacgttgcctgctatatcatgctgccaagatatagc
tgaactattctcatattaggcacacctcgtccaggcagagtcctttgagggcactttcaa
gcaacgccgcgcgT
>contig405764 length=217 numreads=1
tcctttggaatgattatagcttttctgactttacgccaccttaaaagctagctgggacct
tttgtgtatatgtaaaaacatttttcttgatattattgcgcctatcattattgagtggat
tattactttgctttggcatagacgatttatacaaatcttttgaatcatatagtttatacc
ttttttcttattttttaaaacaatagaatacataatg
>contig405766 length=231 numreads=2
tGTAGTAGTTTCATAAATATCTTATGATATTTTTGAActATTTTATTTTTtATCTTTAAA
ACtattaaaagcctaaaataggatatttggatttttattcggattttttggaaataattt
atccttaaaagtattgccgcatttttattttatattgttttattttatattatatggaat
tgttatcttttggcgcaaaaatatagtgtgttaaaaagataacaattccat
>contig405769 length=231 numreads=2
catgtattaattagtgtatagcataccactctcgagagtatacgggatagcccccccccc
cacctcccgccagcgcgtgCGAATAGTTTCAgAGgTGCAAagTAGGTATGGaGCTAaCCG
AAGTCAGTCGCGGATGATCaGTAAAAaTAGATACGTGTGTGTCCGATCAGCCAGGTCGAC
GAGGgACGGAGGGGgaGCGAAACACGCATCGTTGCGGctAGTTTTGgTtga
>contig405797 length=421 numreads=9
GCTCGACGAGGAAGAAGACAACGCGGTGACGTCTTTCTTCCGAAAGGGCTTCAAGAACAA
GACCTGgTggggggAGGGCGGCGAGGAGGAGAAGTCCACAAACTGGCGGTCATGATAGAT
TTGTTTCTGATCTACAtcGGGGTTTAGTTGTGTATTTGTGACGCACGATTTTGCTATTAG
AGAGATCTCGGCCGGCCTTCTGTCTGTCCAACGGCGAACACCAaCTTGGAATGTTGTGGG
GTACACCGAAAGGGCGCAGTACGCATGCACCCGCAGTTTTCCgaCATTGCAGCCTCTGTC
GAGCTAAGGATTTTGGTTGAGACAGTATCATCCTGTCTGACGTAGGTGACGACTGTTAAG
TTCCTGACTCTagaaaaaaaaaaaanaaaaaaaaaaaaaaacttctcgtcctctgcctga
t
>contig405805 length=199 numreads=2
aTTTGTAACAAGATCGCAaCCACGAAACAATAAATTTATCCATtCTTtGTtCTAAGAATA
ATTCGTCATCATAATAATAATTAAAATTACgAAGACATTTTCCAGCAAAAAAAAAaTCAG
GAaCTTTCaTCGTCCGTATCTACTTCAAAGTCCACAaGGCAATCTGAaTCATTTCCGtcc
AtACTTttACnancacgtt
>contig405831 length=432 numreads=4
ttattattataattttaatatctgcagagcttttaattactatttacgaacttatttcaa
agtcattataacaatcataaataattgtactaaaaagattagtgtgttctacttttcttt
ttctttttttgatttgatttgaaaaaataaagtcttcattgaaatattctcttgatcaaa
taCAgAataaaaaagAAaCgTATaTcTaTATATaTACTTTtGACcTTtAAAaGAGAAaTA
AAAaTTaGgATTCTCTTAATTCCTTtaTAaTTCTTTcTtGTTCaGCaGTTTTAATTtCCC
ATTCTCGAACAGCAGTGTTAATCCTTTcTaCTtcAGCTTtACGTtCTAATTCTTcTAATA
CtCCGTCaTCATCATCACGATAACCATAATAaTCtGGTTgAACAtgTAAATATAATTCTC
tCCTTGACTTTT
>contig405832 length=230 numreads=2
gcatCATTGCCATtGACCATGCTTGACCAaTACgAACCATTGTaTatGTTGTaCTGTACA
gCTGCcGCCAGCTTTGTAACTATTCAAAAGTACCCGcGCAGGCAATTCCtACCGCTACAC
TTGCATCCcAGCCTCCCGGCGAAAAtCgCGTTACTtCTCGCACAACAGTTTTCTTTCAAA
TTTCGTTTTTtGCCTAAaGCCCTActCAaTCTACACACACATTAttgtgt
>contig405850 length=234 numreads=2
actagagtatgttgccggggtatgtaccaaCACGTaGTGTGGCAAACTAGGCAAaCAAAA
AACGTTTCAGgTGGgTtCCCcATCcTcACACACAACaTGTTGgTACaTACCCCCggcAAC
ATacTCTAGTATGCcTTcGTGTGAAGTCTCTGTTgCGACGTTtCCGCGCGTAACAaTCCC
AGTATACTGaTgAAAACAaGTctCCAcATAAATAaCGCgTTCACcGTCGAcccc
>contig405855 length=195 numreads=3
cGCATCGCCCACCAAAaTCTCGTGGCGAAGAGCaTGTCTCCGTTGTCGTACACGACCACG
CGCTTGTCCCACcGTTGTtGCCGTCTGAACGAACACGtAACGAGGGGTTTCCACGTATCT
TGGGTGgCgtacgatctacagtaccatctaggatggtggttgcggcaagaggcaagctta
agtgttaatgttgac
>contig405862 length=227 numreads=2
gaagcttcagtcgaagtagaagtcgtagtagagaaagatatggacgtcgatatcgttcta
aatattctagtcctagttgtagccaaagcagtacgagcggttcatcttactaaatagatg
atgatgaattgtgattggttgggtattatattattattctttttttgtcgtcatactgct
agctggatcttcgttttgtggatcttattatgtcgataattatttcg
>contig405877 length=197 numreads=6
GGTTACAAAGGAAAATATTGCGAGCAAAAATCAGCATCAGGTGACTTACCTGATGGTGGT
GGTAATAATGGTAATACTGGTGGAGATGATGATGGTGATGGAAATGCTGGTAGCTTTTTG
AGACCGGCTAGCACATCTCTTCTAACGATGACCTGCaTTTgCgacgatagtaacgctttt
taatttttaattgaaat
>contig405878 length=233 numreads=2
acttttttctttttacttttttcttttttacttttttcttttttctttttacttttttct
ttttactttttactttttcttttaaccatacgcttcagctttagcgaaaaaacaacaagc
aaaaaaaaaagtgatgctatacagaaatggaataagatgtagaaattgtaggaatgtgag
atatgaagacgatttagaatatttagaagtgttttattaaccagtaattcata
>contig405880 length=226 numreads=4
TTTGATGTTGTTTATTGAAGTATTGtACAGTGAATGCTAaGTCATTACaTTCGnaTAATG
ATGTCTGTTTCAATCATTCGCAAAATGGATTATGAAAGTtAAtAAGCGTCAAGTGGAAAA
GGTATGACTcTTTTTGTTCGaCTTTTTttGCTGCGAAGTTTCAAaCTATTTGAACATCAT
ggcaaatgaatattaatagtgaaataaagtttgttttaanccnaan
>contig405892 length=219 numreads=2
cACGATttGGAaGGAGATTttGGAGAGGAtATcGAAGACCATATTTtCcACGCTGgCGAT
AcGGaTATTATTATTGGGATAAAAaGTAAGCAGttATCaGTTTTGGTGAGGGCGTTGAaG
ACCcAAaTTTATTGCACGTGTTCATAATTTAGTGATGTTGGAaTACCATTCGATTTTTtA
TGGaTTTtAaGTtAAAATCTCCATTTAATAAACAAAaTT
>contig405908 length=128 numreads=2
ggCACGGGAAGGGCACGTgCTTGnttAAntATGTTTGATTaTCGTTCcTGTtCTCCCGCa
GCTGTaGCACAAGGaCAGgCAAGCGTTtAtgtCtCcGAGgTTAaGaGTGaGcAAGGTTTC
AATCCaaa
>contig405912 length=190 numreads=2
atcaggcagaggacgagacaatatgggtgttagccaaatggtggccgattgcattagata
ggaatccttatgaaaattcaggaagaccatagtattatttcttcatatgaaattatatcc
aattgacagtttttAaTGCATGACATCTCACGGCTAGAAAAAAaTAGCAAAAAGaaaata
tgatgttctt
>contig405913 length=215 numreads=2
tAntATGGCGAaCAAAaCAAAAtAAaCACAaTCgTCGACGTCGTGAAAAgTTGACACCAG
AGCTCACCCGTCTTcGCCGAaTCCcGTGcGTTGTGTcACGATtGtCgAgTTTTTGCGAGG
AGGCTTTgTtCTACTGGCGACGGCGCAATACTTGCTATTTGGTCGTTACGaTGGTGTTTA
TTTtgTTTtGTTcGCCATCTCCTTCCTTCCCAGTT
>contig405914 length=198 numreads=2
cgttagggggattaaaaagtccaaataaccatagggaagcggcgttaacatttcaaggac
aaaaactcttcgtccccggcgctATCATGaGATGTTGGCTAATTGCACACTATCGGTTCA
cTttGCGAnaCCCTTCTGTnttGCACTATAAGCTAACGnctACAACATncGAGACCCTCA
AACCAACAGCAGTACCGG
>contig405919 length=232 numreads=4
tgttattttttgttattttttgttattttttgttattttttgttaTtttgATTttGtATT
ttgaTTttgAttttGATTTtGATTTtGATTTTGATTttGATTTTGATTTTGATTTTGATT
TTGATTTTGATTTTGATTTtGATTTtGATTttGATTTTGATTTTGATTTtGATTTTGATT
TTGATTTTGATTTTGATTTtGaTTTtGATTTTGATTTtGATTTtGATTTtGA
>contig405922 length=237 numreads=1
atttttatttttatttttatttttatgtttatttttattttattttattttattttattt
tattttattttattttagtttagTTTaTTTTattttattttagtttattttagtttattt
gtttttcttgtgtaataaaagaagaacatatgaattaggttttctttattttgtttttgt
tttttgatattcttttgtttgtttttgtttttgtttttcttatgtaataaagaaaaa
>contig405937 length=238 numreads=2
GTGTAACCttttttttgtttcttgtttcttgtttcttgctttctttcttttccaattata
ttccattggtatatagtcgaatacaatacttcacatttttactttcatcaccagagttgt
tgtgatttttgaagcagcagttttaaggacagatttgtgtgaaggaattgctgtgtgtca
ttTtcaatttgtattcccaaaacaaaattccaactgtttaatcattttttttatttat
>contig405955 length=167 numreads=2
atcaggcagaggacgagaCAACGGAgaggCGgaacatgtatgtcaggaacacacgggtga
attttttgccacttcactcttctcgtactagtgttgtttttcaactgtgggcgcgtaggg
atagtgcttgtgagcgccgcaagcgtttgtgggggatggtggtgggg
>contig405956 length=125 numreads=2
aaaagcagCAGAAGCAGCAGCAGCACCAGGAAaTATTATGCGATCAGCAGGAGAGAACCT
AGTAGcaGTAATAATAGCACTAGAAACAGCAATACCAGCAGCAAAGGCAGcAGAAGCAGC
GAAAg
>contig405957 length=191 numreads=1
tttgttcttctttttgtctttttgtttttgtctatttgttcttctttttgtttttgtctt
tttgtttttgtctatttgttcttgtttttgtttttgtctttttgtttttgtctatttgtt
cttgtttttgtctttttgtctttttgtttttgtctatttgttcttctttttgttcttctt
tttgttcttct
>contig405961 length=228 numreads=2
cttttaaaaTTAATTtATCCCACTGCTTGAGTTGTTTAGTCGTAAaTTTTTCTTCAGCTT
ATTTtaCtATTAATAAATaTAACcTTTTAGCGTGAAGAAGCAACTTTTgAAAAAAAGCCA
aTGTCTTtATTTGAAaGgAAAaTTTaTTAATGAACTTTTTTTAAAaCAAaGTAATTCTTt
CATGAAAaTCATTTCTtATTGATCTACCAATAAAGaTATACAAATaaa
>contig405962 length=233 numreads=3
acaattgattttgttcgtttattgaatactttaaaaataatacatcttacttccgttaaa
aagaatatgcaatgggaatgaaagatagttgtagcatcaaatcttgataacactgtctac
attttaataccttattcatcttcggaggatgaaaagcctttgtaaaaattttcgtatgta
ctcgcatgcactgaaaattgaatttccatacgtaaacatagtagggttttcct
>contig405966 length=379 numreads=5
ttcgaaaaagaattccgaAAaATatAAAAtaaattcttaaaaaaattattagaaacaaac
taaaaatagttcagtttaaattaactatttatgattccaaattcaactttctaagaaaag
tattgaatagtagtggcatttcggtaaatattgaacagattgtaaaCGaacgaaTtGTAG
AGGAAGGGATTGTAAAGGAAGAAATTGTAAAGGAAGAAATTGTGAAGGAAGAAAAGAAAA
ATCCTGTATCAACACAAATTGATTCACTTTATTCGAAACGAACTGATGGAAACCAGAATA
AAAAAAATGAATTGTGATTtATTTATATAGATAAAAGAaTAGATtAAaTAAATCCGCATG
TGGTTTGTCtttttgcttc
>contig405970 length=126 numreads=2
aaagtaaaTTTtATTTtATTGTTCTAaGAAAGCAACTATAACTTTTAAATATGAACCAAC
ACCGACAAAATTTTATTTAATTGACACCAACGCAATtCAAATTTTTGAAAGCGATATGAA
GTCttt
>contig406002 length=217 numreads=2
ggaagaGGATGAAGAaGAAATAGACAGAATAATTAACGACATCATTGTATTAAaGAATGG
TAAAGATGTGAAAACAAATGATGATAAGGAATCCCAGAACGAACAGTTGAAATCATATTT
ACCTGTTGCtCCACAAACAGAGCAAACTGTTGAGGATGAAGCAGCGGACGTTTTTCAAAA
TATGACAAAACGACTAAAAGCGcTTTAAAatATTTtg
>contig406011 length=237 numreads=4
TCGTCCTTAGGTCGAttaGgCTTTAGGGAaTTTTtGGACAATTGCATAATTtCTTTTAAA
GCAGTACCTTCAGGGTACAAACAAaCAAAAACAACAACAAAAACAAAaCAAAAAAAaGCT
tCTTAAATCTCGTTTTACTTTGTATACTCTTGTCATTTTTTTtGCTCATACACTTTgGTG
TGGGAGATTTTtATTAATTCTTTAAAaGAATATGCTTGATTCATTCTATGATGCCCC
>contig406036 length=122 numreads=2
caggcagaggacGAGAcaaCCAacagaccgACCGACCgacCgaccgaccgaccgaccgag
ccaacccaccctatctcgAACCCAAnccaaTCCGCCCcAAAACACAACCCGAncgaCCGA
CC
>contig406057 length=353 numreads=3
GGGATAATGATATAAAGGAAGCCTTGGATGATGAtATGAGAGTAGACTTCAACAgtGGTA
GTGAAGAAAAAAAGATAACTAAGTTCGAAAAAaTTATTTTtGAAaTAAaTGtATTCTACG
CAAAAACTGGCTTCAAAATGTTTTTCGCGGAATTAAAGGAACAGGATCTGTTGGAATTGT
TGGAAAaGATGAAAaTTTTGAAGAATTTCTTGATATCTTGCAAAAAATTTTTGCGaTGAt
tctATCCGCTgAAAGtCaaactagtagcccgtgattaatggtccagattttcaagtttta
acaatctggtctttggacttaccagatttttgtctgaaagtaataaaattacc
>contig406065 length=144 numreads=1
gcaaaagactccttgctcacgatcatacccgacaatctaccaactataatctacgtagat
ccatgctccattattcaaccatcagctacattatttccttccgaaagaacatcgtgcCCC
Catttgtctcgtcctctgcctgat
>contig406068 length=175 numreads=2
cgaatgggacatggtatacatgaagaacttccacgtgacggacaacgatacaatcgagga
gtacttgaacggctggaatgatgaggacgaggaggacgagcagttctcgacaccgataga
caatgtcgacctgaGGAtgttaacttaaCTacgagtcgttccgcgtggcaaacga
>contig406074 length=524 numreads=5
aGTATGTTGaGTTTGGgTtCTCAgCCgAAAGAGCGTGTGTGTGTGTTGCTgTGATAGCTG
GAACTTgACCGTATTTGCACGCTtCACAACACCACgTGtGTCcGTAGTTTCCGTCATACT
GTCGACGTTTCTCGAGAGTCATTGGCCaTTTGATGCCATTTACGGCTTGaGTTCGGTGGT
GGTGTGAACAGTAGCGCGAGaCaaaaGGGGgTgtCTTCGAGCGTTGTGAATCtGGAAAAA
aTCaCcATCCCatttttgtttaattGcTGTTGTCCTGTGTTTTGCTTTGGTTCTTTACTC
GTTGCGGGTGCAACGGGGTTTTCATGAGAAGTGCGtttgggagacaacgcttagctttca
tgggcatgaaaatggccgagtgccgcgaactttgttggtttgtgtacagccgtgcaatag
gggagggatgcaccagtacaatttggaccgttcaccgcgtgtaatcgtgggcgcatggaG
CTTTcggacaagatctgatccacaGGgtgaggtttgcgcatctc
>contig406080 length=315 numreads=3
tcttaacatgtttggtcatctttccatttccgctctgaagttcaacgctgtccgtgcatc
gcaaacaaacGgtAaCCAACcACagATtaTTTTCCCAAGCTGTtGGACGTTTTTCtAcTT
TCAGCGantCntCGGtGGGCtAtCAAGCAgaggCAATATTtGCCCCTCAACCGACCGTAT
ATGTCAGATCTCAGACGAAGCGACAGCTACAGCTACATGTTTTCTtCGAACAAGAAGGAC
GAGAAGGAGAAAaGGGgACATCACAaTGAAAAAAGAAAAACGATAGGGCACATTGACATG
CTCCTAAGAAAGACa
>contig406118 length=220 numreads=2
ttttttttttttttaaagtAAaTAAATGAtAAaTTTTTTtCTCAaTAAAAAGTCACCGCA
TTTTGCATTTTGTTTGTTATtCCTTTTtCTTGTCCTCcTTAAATTAAAaTCCTATGTCAT
GCGACAAATTTTTTtGtGACAGAACATTAACAaTAGGAGAAAAACAaCCGTCCTCcATTG
ATAAaGGAGATGATATgAAATTCATTTCATTCCCAACATg
>contig406120 length=176 numreads=2
caaaagAAGAAAGCCATTGAAGTAGaGAGAcGCAGGATCGAGCAAGCGAAGGGGgAGGCT
GCcGCTAGTCTATTCCCGACTCGAAaTACcACGCACGATAATCTGTTCGGACCTCCTCTC
ATCtGTTGAGTATTCGGTTCGCTTTGGTTTATCAaTACCCGTCGTGCAaTCGCATC
>contig406134 length=211 numreads=4
ggggCAAGTCTtAgACAAACTCCTGGTGGTCCTGGATTAGGACGTCCAGCAGgAAGAGGA
TTACCAACTgCTTCTTTaGgAAGTGCTCCAGCAGGATTAGCTGCACCATTACGTGGTATT
GGAGGACCTGCCCcAGGAATGATGCAGCCTCAAGGACATGTTGCtGCGCATTCACAAGCT
CAAGCATATGGTAGAGGAAtGCCACcTCcAA
>contig406136 length=120 numreads=2
atcaggcagaggtacgagAcaagagcttcagCAGAAGAATATTTAtttctgtgtttgtaa
acgtgtactacaccccgccgcGAGATGCGTCTTTTGTTTGAAAAGACACTGTAaatGGTt
>contig406160 length=223 numreads=2
atcaggcagaggacgagactaacggagatggaagaaacgaTCggataaaggaaaaaagtg
taacggacaacggataatcaagtaaacgaccggatacagggtactttttttgtaacagac
aatggataatcaaataaatgaccggataaaggtaaaaaagattgtaattattcggataat
gttgttgaaatgcaaatgtgagtttgaaaggaaaatgagtttt
>contig406168 length=395 numreads=2
ggcgagaggacgagtagtttttttntttttttttttttnttttttttttttttacctatg
gtagcacacttcctcctttcaagggaacccgcagggggacacagcgccacttagacgagc
aaacaatcatgaacattgaatCtcccgagtcaagtctaggcagcatcccgagtcatgttc
ggtcGTtGgtnctGGGgtgAGACTcGAAaCaCcaCCAaGTaGgCCGTTTtCGtACACGCA
CAAcGCaCgCtCGCCgACAACAACACAAAAaCaCagacttgtgaggtatgaaccaatgct
gatgccctcctccgaaccatagggcaacgactgccgaacaaacatcacgaaacggagata
aaagcaaacgcaacgtacccttagcaatccaatcc
>contig406169 length=194 numreads=2
TAGCGTGGTTCTTTTCCACTCACGgAAGAACATCAaCCCACCTTGTACTGGTTGATGTTC
TTCCGTGAGTGGAAAaGAACcACGCTATCACCTAATGTAGTGCCCGCATCATCGAACAGG
CGCTGTGTTTGAacGCTGCTACTAAAAACTAACTGgTGTGTTTCGCGCATGCTTCCCCCG
TTGTCTCTGCCCAT
>contig406181 length=169 numreads=1
tttttttttgttttttgttcttcttctttaaattttctttataacccaaaaagtattgta
cattctccttctaaattatctttttgtacacaaaagtttttatttttattcttcaaatct
tttttttttttttttcctacgacagaaaaaaaaaaatgaaatgaattat
>contig406182 length=192 numreads=2
CAaGTAAaGATGTTCAAcTAATTAATCAAAAATTAACAAAGTTtAAAAGTGACACTtGGA
AAaGAtCAAAACGAATTTCTTTGACAATAAggCGaaTTAAACTTTAATCTTTTTttAACA
TTTGTTTGTAttcttgttgaagtgtttcgcttttttttttcatttgtgagatttgaattt
gaacacattcct
>contig406190 length=226 numreads=3
gtacgtaacaaatttaaattttttgaatttttgtttcatttcctcttccttcgttgtgct
tgcgtttctactttagtactgtaaacagtgcgtacgtaacaaatttatagttttttgaat
tttgatttcattcaTTtATTtCaTTGTGTTTACCTTTGaTTtttGTACTGAAAACAncgC
GTACGTAACAAATTtGGCntattttttATTTtAATTTTTGTTTCAt
>contig406195 length=192 numreads=2
aataagagaaCACGTTtGTAGcACAGCTTTTTTTTCTGTTtCATTGCCGTGTTGAGAGTT
GATAAGCCCATTTgCAATTCATTtGgATTGGATTTCGAAGTTGTATAAAGTAcGATaCAa
TACCTGCCTAAaTTTtCCCGATTTTtCTCATCGATATTCTTTACTGATTGTtCctGATGT
CAATtGCTcaaa
>contig406198 length=289 numreads=4
gttattGttattGTTAtggTTATtGTTATtggTtATTGTtATTGTTATTGTTATTGTTAT
TGTTATTGTTATTGTTATTGTTATTGTtATTGTtATtGctttttgcgtaagtgagtttaa
tcgtttttcgatgtattAAAaaCAATTGTGTCTTTtGCGaCAGgTTGTAAACTAtCTTTT
TgntattGGTTTtGgTTttGGTtAtGgTtATGGTTATGGTTATGgTtAtGgTTATGGTTA
tGGTTATGGTTTtATATTTATTTttatttttattttaatttttattatt
>contig406209 length=235 numreads=2
agttggAGAGAGAGGAATAATTATATATATACTATAGAGAGAGAGAACAACCCCGCACAC
TGGTTCAGATGGCGAACCCCGAACCCCCTTAgAACCAGTCACTCGAGgAGgACCGTCTCC
CaCGGGAtATGTGTCTTGGTAaGCTAGAGGTTGGATCACAGCTTTCGcGTCCAAAAGGCT
GCCGTCCTTGCTCGGCTCGGCAACTAGAGcTACAGGAAAAAGCGACAGCGATCCA
>contig406222 length=236 numreads=1
gatttattgaagtttgctggagtacctgaatttttggcgtacaacgctgcatataaagtg
atccaagaaaactcttaaacgtatcgaaatgaaaaagggactgagcagcaactttccaat
tcatttcactacgttgtgtggagtagctgaagatttgatagttgtagtatatttaccggt
acaacaatgatcaccaaaaggaccaaaaactaaaaataaaaatggtggtcgtaaat
>contig406238 length=247 numreads=2
gttaagttttttttttttTTTTTTTTTTTTtATTTATCCAGGACTTGTTCATGGATACGA
CCAAATGCCGTATTTTTTCTACATTCAGTGCCCCACCCGTCGTCgccTCCGACGAAATAC
GTTTCTTCGCGTACCTTCCCCCTCTTCTCCCACCAAACCCGCCCAGCGACAAGGGccaCG
ACCATCAGTCAAGCCGCCCACCGTGCGATGATATGTAGCTTGCTGTCGGACAAAACTCAC
TGTGCGT
>contig406242 length=211 numreads=1
gcttctaattttgcttctaattttgcttttgcttctaattttgcgtttgcttttgctttt
aattttgtatttctaacaaacttttttctaaaaataagaaaacattttttttgcattgct
agagatagaaagagaaattgaaagagaaattgaaagagaagttgaaagcgaaattgaaag
agaaattgaaagagagattgaaagagagatt
>contig406250 length=135 numreads=1
caccaacagcacaaaaacatcaacatcaacatcaacaacaacaacaacaacaaggacaga
agcagcaacaaaaacatcaacaacaacaacaacaacaaggacagaagcagcaacaaaaac
accaacagcaacaac
>contig406256 length=230 numreads=8
tCtCTGTATATTCGTCACGCTcTTCAACTTCAAGCTTCTCCAATAATTCGCCAAtaaaag
gtcctctacgaatctctttgcaatgagttatgtaacccgatattttccactgataacaca
atcagtattttccgtgtcaaaagcattatccggtccatcggcatatccatcttccatcag
aacttgtatcaattcgtcaaattttccttgttgtgcagacaataaagttg
>contig406257 length=239 numreads=2
ttGAaTTTTATTTTGCTGTACcATTAAAAAGTGATCTTATCGTTTTCTTCTGATTGTTTt
CTGGCcTGATAtGTaGAAGGTCTTTATGTTAACATTCTTAAGAGTATTTTTTTTGGtgAA
GAGCTTAAGGAATATTCGGAAATTAGGgCAATTCTTTtGAATCTCCTcTTtAAtAAGAAT
TATAGAAAAagTaGGaCTTTTTTttcTTTttGAATATAAAGTAATTnaCttttttttaa
>contig406263 length=189 numreads=2
attggtcatattaaggattggtttgatttactgttgccaaagttaaaaaaaacttcagaa
agtcattggaattgtaatgtgaggggaatgtgtctcgaagtcctgaagagctatcAGAcn
atGGgtgAtGATTtGAaGaTATCCTtGTTtAATTTCTCcAATCAGgAAagTCCAGTCATT
TCaGCTGCa
>contig406264 length=234 numreads=2
tgtagatttgTaaaggAtAaagataatttctgttggaaatttatcttgcaatatattcgt
taacttttttccacaatttacgaaaggtgtctcatgctaccgttgtagcttgcaaactag
atgtgtagttgaatcatacgtcgtaataaaatacatagagctacgtatgtgacacacagc
atctcccataaatttaaaaaagtgacgaacaaatatacagtttaattgctttcg
>contig406269 length=203 numreads=1
attaggaaacaaaagcaaaagaaattatttaataatgagacaactacaaaaaagaataga
atagaacaggacattaaaaaaataatttgaaaatcaatatcgtatttgtcaaaaaatttt
gaataaaacattttgaaaaaacaaacaaatataataaagcgatctttcaattcgtaacaa
atgaattcatgtgggggaaaaaa
>contig406280 length=222 numreads=4
AataTCcTtGAaCTTTCGCGTATTGTAGCAAATGTTACACAAaGTCAAAAaTTACGGATG
TtGGGATaTGAtCGGGAACaTAAGGCaTaaCAtCGTGgaGtATTAGGATCCAAACAAAAA
TtAGAAAAAAATTcTTTTTtCCCGTTTGTCGAaTTAAtATTAAATTGTTCTCGAATATTC
CGTATAGTTAGAtCCAATATtCAaCAaTTAaGTCTATATGCT
>contig406307 length=496 numreads=10
aaaTTGAATATTTTTAATGCTTATCGGAaTATTTttCCTTttAAAAGTTTTTtCGAAAaT
CATGAATTGAACCTAAATCCAGAAAAaGAaTTGACACTTAGAGAGGCAATCTATATGTTG
AACGAGGCAACaGTTGAAAGAATGTATCAAGAAATTCTTAACCTTACAATGTGGAAGAAC
GCTATTGCTATAATACTTAAATATATTCCcATTGCAAAAaTGGGgCCACATGCAGGAAGA
AACcAAGTCCGAGGACCAGAACcAGAACCAGGAGCAGGACAAAAACGAAAACGAAATCCT
TGAATATAtcTTTTTCTTTCAAAGTGGGAAGAAATTAAAATTTCAAAAGCTGGAGTTTtC
AAAGTTGCCTTTTTTTAATTTTtATTTTtATTTTtCATTTCCTTTTCATTTTTTACTTTT
tACCGAATGCAAACCTTTaGCTACGCTATATGATTATGCATTACTTTATTTATTATTTCT
AATTTAAATTTCTtAT
>contig406328 length=247 numreads=3
tttaaggtattAAAAAaTTCCTGATGAGAGTCATATTGtAGTTAaTGAATTGACAAATTC
AATTAACAAActACAGAATGAACACTtATTTTTAGCGGTTTTGAGTGGTCAATTCGAACA
ATATCGTCTTTAGATTTCTTCAAGTTTAtCAaCAAACTCAACCTTCATTAACTAaCAAAT
CATTCCTGTTGTCCAAATTtCGCATGCTTCTTGATAGAATTACAAAGTTCCCCcTAAAAG
TATTATc
>contig406332 length=203 numreads=1
ttttttgaaaactacatttaatcaatatttaaaaaaaataaagctacgttccagagtgat
ttccgtagcaagttggacgagaaagaagccgtactcactacaaaactaatgagagaatat
tctgaaatgaaatgattttgtaaaatacaaaactaaaattaaaataaaaaatgtaaaata
tagtaatgagaactatttcctct
>contig406340 length=216 numreads=2
tttctattttctttctttccttcgtgcagcacaagaatcgagcacagcgcaacaggctgt
cgtatctgtgccatacaaaaagagccaatcaccatgcatgctgttcttgtactgcctgtA
CGGCCCTgTGGgTaCTccACCncGAaCGTGCCTTCACCcAGTACCtGCTGTATCGTATAG
tAcAAAAaCcGtatCGTTtCGCgCCAGGCTCTGCCa
>contig406343 length=209 numreads=2
ttttttttttttttttcGTtACATAGAcgaGGAAtATTTACTTTGaTTGCTTcGCcnctt
CCCCCaCGTGCGCaCGCGCACACTCGTTGTGCGCTCTACGTACAGTAGTCAGCAGCCGCG
CATCACCTGATGTTTACTTTgCACTGTGTCGAAAGCACGACGgcATATTAGTTGACTGAA
TCTACTGCTAGGCCACATCACtttCCCgc
>contig406368 length=133 numreads=1
ttatgttttacgtcttatgtttatgttttatactttatgttttatactttatgttttcaa
tatttttgtttctttatttgttattactaattttttattttttattttttattttttatt
tttttatttttta
>contig406376 length=192 numreads=2
aaataaaagattttttttattttttgaaaaaaaataaagctacaaaaacaaaaaaattag
attgtagcacttttgaattgttttgcttttttaacagtaaataaaaacatttgtgaaatt
aaaaaagatattaaatgtgatacttcaaaattctacatgtagcacatatctaaaggtaaa
atgaaaatttca
>contig406378 length=201 numreads=2
gagtctcgtttagagactgctattgccagagagcaactagcagattttaaataaaaggaa
attaggccagagaaaaAgtttggtGGAGTGAGCATGccaaCAAAGgCAAATTTAAAATAT
TTAGATATGGTGngtAACAaTAAACAAaGGattCAAGGAGATAGGACAAtAaaCACTGcc
cACTTTGAgCTAGTGCGTCag
>contig406390 length=224 numreads=4
aCGAaTTGATACTTAGGGgTAACAAACTCAAAGgATATTCAAGTAATTACACTGTTCAAA
TTGCGTGAAaGGGTATTCAAAATaCAAAAaTGTAACGAAGGGGTTCAAGTTAGTTtCAAT
AATAATCTAaCAtACATTTtGTTGTtGTAAATGTATTtAACAAATTGTTtGTTtCTTAAC
TTtATATTAAATTTTtGAGAATAAAACTTTtCATTTCaCaaatt
>contig406400 length=216 numreads=2
AaGGAcATATtGATTGCATTATCCATGTGTAAATGAGAAAaTAATTTtGgaGGGgTTTTt
AGAAgTaTtAAgTaGTtAAAATaGCAAACTTGGgATTTTCaTAATCGGTTTtATATTTTT
TTttATTttGCTTaTCTTtGTCCAACAAACtaGCGGTTATGCTGAGgATGATTGCTATAC
ACTTAATATtCTTTTAGGGtACATGAGAAAGTGAAT
>contig406405 length=233 numreads=1
tggcttgacagtttttcactactttttcccgtttgcggtttccccccgggggacgtgata
actcttgcttcggagggtttggttttttgtcccccgggtggtggagtgtgtggtgttatt
cttgtcccatccataaatataatgccagtgggtgtgatgctggtttgagttttcgttgtg
tgcatgtttcttgtttttttttcttacataacagctaagttttttaagtaaaa
>contig406412 length=174 numreads=5
atcaggcagaggacgagacaagcAGGATGGGTTTGGTCGTCTCTGGCTTGTGTTGCCCGt
CTTcAaGAGTGCTCCCCcGGCTGTtGCCAGGCTGCTTCCTCGCCTCAGCtGTAaCGCcGC
GCTCCGTTGAGAGCCCCGTTcGCAGGCCAGACCGACcATCCGAAGAGGAGCGGC
>contig406421 length=196 numreads=1
ttttgttttgttttgttttctatttccatgatattcagttttaattttaatttttaattt
ttaatttaaaatatatttaccaaaatataaaatataaattctaaaatataaattctaaaa
tataaattctaaaatataaattataaaatataaattataaaaatataaattataaaatat
aaaatataaaaaaaaa
>contig406423 length=269 numreads=2
ttttttttttttttttaaaacgttaacgtttaatattattaaaaaatggttgattcttta
attctttgttatacaatttcaacttaattgtttgaattcaaagtatgttgtcctatttga
gtaaaatttttCCTcTAGTCTATCAAacAAACAAAaTATCTTTGTTTTAACATTTTCATA
ATAAAAACAGAAGCACATACATAAAaGAATAAAaTTtACaaaaacatttataaaaataac
acaaaattaaattaaattgaagcattaat
>contig406427 length=209 numreads=3
actAAGATAaGTAATTCAATTCTAATTCTAATTCTAATTCTAATTctAATtCTAATTCTA
ATtCTAATTCTAATTCTAATTCTAATTCTAATtCTAATtCTAATTCTAATTCTAATTCTA
TTTCTATTTTCAAATCATTTCAAATCAAaTCAAatcAACTCAACTCAACTCAACTCAACT
CAACTCAACTCAACTCAACTCAACTcAAc
>contig406449 length=212 numreads=6
atcaggcagaggacgagaCaaaagaGCaGCTGAAGCaGCAGCTGAAGCAGCAAGaGCAGC
AGCAAATGCAGCAAaTGCAAATGCAAGaGTTGCAAGTTCATATGCTgCAGTAAaTGCAGC
AGAAAGAGCAGCAGAAAATGCaGAAAATGCAGAAAATGCAGCACGAACAGCaGaaGCAGC
AacgAACAGCagaaaaagCAGCAaCAGCAGCa
>contig406450 length=222 numreads=2
atcaggcagaggacgagacttaagttcttgcctcatgaggttcggatgcgttgctgatct
tgaggtgaaacttgagcgtcttcgggttaggtggctgatgcttaccttcttcgcagcaag
ctctctttcactgtggagataacgagccatacgtggcatcagtgcgggtgtcccgttttt
atgcctgtcctccaggctcgtcgtcaacgatacggttgacgg
>contig406453 length=220 numreads=2
atcaggcagaggacgagacaaagtggggctggagacagctttcgcggtcggaaacccagg
gacagcgtcttctcgagaggagctgtcggtgttgaggggcgtcgccgaagaactggggat
tctcgggggtgccgacgccgcgcggagcttcgcttccgcgttcggggtgaaacaggttcg
gttcgctcggttcgcgccgcaagtgattggtgattgctga
>contig406467 length=126 numreads=3
GCATCGGTCTGGGGTTGTCATAGtCCcTAGATCTACtcATATTACCGTGGGTGAGCACGG
TAgcccccgggggaaggcgcgggggcctctaacgtgaaatttcgcaccttgcgttgCccT
nctaCC
>contig406483 length=179 numreads=2
GGGAATGgTAAAAACGGCTGTtGTTAAACAGACAAATtCTATTTGAGTAATTTtCCAGCA
TcATTtCTGTATTGCGTTtGTCAAaCGTGaGCAATTTTTTtATACATTATCAGTTtCTGT
AAATAGGAAACTTGTTGTGGCTCTaTAATTTtCCTCTTtAAAaCTTATTtGCTTCCTTA
>contig406507 length=219 numreads=2
atcaggcagaggacgagacaagaggggggctttggatggcaaaGCggttggtgttgccgc
tgacccttttgttggtgttgcggctgacgtttttgttggtgttgccgctgacctttttgg
acagccgcgcataaagtttgaccacgacgtcttgaacgtttttcttccgctcaagcgccg
cccatccgtcgaatcgccattcgtagtcgcctcaacacc
>contig406517 length=215 numreads=3
aaGTcGATTATATcGTGCAACGACATTCCcTGCAACTGACGTGTCTATCACGTTCCACTC
CTTGCTGcGTCCaCCCcAACAGcTGACGTcAAgAACAACCCTcGACCTGCTGgTTttCcG
tCtCTCTCTCACCCGCTTgCAAAaTCTGaTAcAAGAGaGcAcTAatATGCAtAcAGaGTa
aacaaaaaaaacgtaaataatgcagcacaccccca
>contig406528 length=232 numreads=5
ttttaatttcAAAAGCAGtATtCTTtATTGTATATCTGCTTAAgACcGCTTAATAGTCcA
AGATTCATTaTAAGAACTtCTTTTTTTtAAAGTAGTTGGTTATAAAAaGTTTtAAAATAT
CCTTAAGAAACAATGATGTtCTGTACGAACAATTCTGGCATTTAAATCTAAATCAACAAC
AGGAAGAGGATGTGTTTGAGGAGTTCGGGTtCAATGTGTTACTGtgTTTTTt
>contig406531 length=199 numreads=2
CGGGCGTTAAtgcaagcaaAATTtcgtcggttgcgcgcgtggtgaatcgtagtccattcc
cttccccacttgcaagtaggagagctgttgacgagcgcacatcaaacacatgcgctagat
atcggctagaagatgcagtgctcgtcatgcaatccgcaccctcgacggtgctcaggacgt
ggtggaatatctgtgatcg
>contig406533 length=222 numreads=2
aagacttcctgctgcatattcttggggacgcggaaacggaggtgaacctgaaggattctt
cggcgctggtgagaagtacttcttttttttggaatggcgagcggccggggttgtttttgg
ccttgtttacgtttctttggtttacgcttggtttgtttcgcctgtggattcctttttttt
ttttgtctgatctcctccgcGttgtctcgtcctctgcctgat
>contig406561 length=168 numreads=1
gggagaaaaaaaaaataacttttctttccagaaaaccaaataccaggtgactacagtaaa
acagacgagagagaataaaataacgtgcgtaaaaatgtcagaggaaactttgaccaactt
taccgtttctccaacatcgagacgagacaagtatagaccgattatcaa
>contig406566 length=235 numreads=2
gttttgttttgttttgttttgttttgctttgctttgctttgttttgtttgtccaaaacga
aaagctgaaataagctacaagtgtcatcattattgtataaaatgaacacaacgaagaaat
tgcttttaagatttgactcaacttaaatagacacaacgtacataaatttttttcaacttt
tacaaagattgaagtaactacttttttatatcaaataaacaaaaatccatcacaa
>contig406598 length=226 numreads=2
aGGTAAatCCTCCAAaaCCCAGGATaTAaaGTtCCTgACGACACAGATtgAGCAACTAAC
TgACtCTGTTGAAGCAAGTCATAATTTACTTCAAAGGAaaCAaCAGCAAATCAAATTgCT
TCAAATGGaGCTAtGTTCGGTgCGAGAGgAaGCAAaTAAAagaCTATTTCAATTCCATGA
GGATTCAAGAAGCTGtAAGTCtGAAGtCGATGAGTtCAAATaCAGT
>contig406614 length=171 numreads=4
atcaggcagaggacgagctaaGGGAGAGgCTGTGAAGCTTTTtGTtGATTtCGTGACGCG
AGTGTTCTCGCGCGGTGTTGGGTGTTGGGTGTCTGTTGGCGTGATGGATGAAAaGTGACC
GTAGCATTAGCGTAGCGCTGACcGGCGGTTATAAagATATCTGAACATGgC
>contig406657 length=378 numreads=5
caatacGAAAAACACGCCGTTCAACTACTCATACAGCCAAATCCGAATGAtACCAACACA
CTCgTAaTAATCCTAGGAACTGGACTCGACACACACtCAAGGTTGATGGTGCTCCCAACT
GCAGGTACTTGTGCCAGAAGAAGACACATTGGGAGCAATTATCTGCAGGCTAGCGGAGTG
TTGTGCCCcGCCAACGCATCATCATCCTTAAAAAaCGTTGAGCTTGATCACGCTCAAAAC
GCTCGTGCACGCGTACAAAGCAACGCGGCaGCCACAAAAAACGCCTAACTAACCTGTCTG
TAGAAAAGTGTCTGTaGAAAAAAaCGCCTCTGCATCtATTCATGTCTCTCTCTCTCTCTC
TCTCtCcTCcntcgTCTC
>contig406664 length=101 numreads=19
gAaaaaGAGAGAAAAAAaaaTGGAAACAGTAAGAAGAAGAGAAAATAAAaTGAAAaCAAA
CTGAAAAaGAGCGAGGACAAAAaGGGACCAGGCCGAAAaTa
>contig406678 length=234 numreads=2
tttggtttggattatttttgtttcaaatgagcgtatggcatgcttttatattcatttcat
tacagtgtatATTCTGTGtAAGCTTTtcACCAtCAAaTGGACTGAAtGACTtGTCATaCA
TtaTCAAAaTCGATAATATCcTTAAAAaTCGACCAAAGGAaCAACATAAGAACTCCATTT
TAAtGACATCAAAaGAAGGAACTAAaTTTTCATGTTAtCTTCCTTCAAAAGAAg
>contig406680 length=231 numreads=2
tttctatcgttggccacattgcaaaggcggcagaaatcacagcagaacgccccgtagcac
ttgtcaagacatctctctggCGgCGACGACtCTTAACACGGGCCgtCTCGGTAGGCGATC
CCCTACcAGCTTTTTCTCGGaTGTGTCCCCGAAGGaTTTGGaTAaCAATTATTGCGACAA
CGCTCAGCAGTtCTTTTGTAGAGATGGCTAAGGCAAATGtCTtGAGgTGtt
>contig406681 length=234 numreads=2
AGacaaGCaGCAGgTGATGTGTTCAATGCGttGAAATACATCCCAAATCATccAACTGGG
GTAAATTAATAGGTTAtCTTACACTCGACTCTTTATATTCCTACAGTAGTCACCTTCAAA
GCTTAAAAaCGTTTTCCTTGTTCGTACAACTATTTTTTGTTTGTTTTTTCAATTGACAAA
AATTCTACTAAATATATTTTTTATTTTAAgaaataaattgattaattaatttac
>contig406684 length=225 numreads=3
TTTAGTTtACAAACTGTTGTtATTTTTATTTAAAGTTAAATTCTAAAACAaTAAGAATCA
aTTTATTATTTTATGGGnGgAAAAAAAATGACATAATGAGCAAAGAAcAAAACCCATTGA
ACTATGATTGTAATGTTTAAAAaCATAATAGtCCATCCATCTGTTACAAACATACTGCAT
TTACAACTAAAAAaCAGTTCCATCGCTTTTGATTCGAATAGGAgg
>contig406711 length=169 numreads=2
ttaagtaaaaaaagttagacatgaaaaaaaacaaaagaaaaagaaagatagaaaaaatgg
aaccgttgaggtagtaagtttatcaatttgaaatttgttttttagattgtttcatttaat
aagatgaatatgtaggatacgaaacacaaaaagaaacacaaaaagaaag
>contig406731 length=168 numreads=5
aGAGACAAAAAaGATTAAAAGAAAAACAAACATtAAAAAAATTtGATTTTtaTTTtGTTT
TtGTTTTCATTTaTAAAAACaTCGTCTACGttttGGGTCAGTGATTGGACTTTtAaTTTT
TTTGgAATtCTTtCACAaCCcATTAAtAAaTTTtGTAAACaaaaaaga
>contig406749 length=284 numreads=2
ttttttttttttttagaacatagatttagttatttatttttttttggtaacttatgtaaa
caagttttagaacactattatgcttttattttttatttttttttacttttttaagttttt
gtttcaattcaattcaatccaatccaattcaaatccaatccaaattcaatccaaatccaa
ttcaatctcagtcaatttgaattttcaactcaaaaacttaaaaattaaatcaagttcgaa
tttgaaatctaccggcttttttaaagtctcgtcctctgcctgat
>contig406759 length=265 numreads=2
tttgtataataataatataattgataataataatattataattgaaaatagtattaaaat
tgaaacaaaaaaacaaaaaacaggtaaacaaaagtttctttttccttttgatgttgaCGt
tGTtGTTgACGTTGTtGTtGACGTtgTtgTTGAtGTtGTTTTtGAtGttTtGTtGAtGTT
GTtGttGatGTtGTtGTtGATgTTGTTGttgAtGTTGTtgtttGAtGTtGaTGTTTTgtt
GatGTTTTtGTtGACGTtGTTGTtg
>contig406786 length=241 numreads=3
ctaGGatGAAATTCATTTTAATTTTTTATTTCTTTTtCCTTTTTAATTTTtATCTAAACA
CTACAAGCAAAATATAATAATGCATAAGTTTTTACTAGAAAAAACTCTTCAAATAtATCT
ATTAAATTtATATGCATTTTtAATATATAAaTaTTTCTTGGTTaTTTTTCCAAAAATAAa
GAACCAATTTTATGAAACAGATTGCAACCTTTCAACCACTTtATATACAATAAAAAAAaT
t
>contig406790 length=219 numreads=3
TTAAaGTGAAaTTTTTATATgCAAAAAAaTAGAAATATTTtAAACGTAaTAGCGTAGCTt
ATAGAATTTtAaTTTtGTCGTTCTCCTTtCCATACTCCAGATAGGCGCTCTTCATTATAC
CTTTTCTTTTtAAAGATTTGCAGGTTCTTGAGTTTTTCTAGCTCTATTGTAGCTCCAATT
CAGaTTCAATCTGTTTGTTAGaGCATTCAATCTCTTTTT
>contig406805 length=218 numreads=2
aaacaaacgaacgattcttccttatacaaaagaaagtgagccatttaagcatttccaaaa
gcgaattaatggtaatttttaagtttcagttggggtgaagtgagtagatgaggactgtgc
tgaacaacatgacacttttaatttttttaatctttagacagctttgaaattaaaaagaaa
aggagtacactccatggctttgcttcatcaatttttca
>contig406807 length=234 numreads=2
ggtattgaggaggcccacctatattgagaggaatgcgaccattaccaaagggagcacgag
gcagtagtagtgacgctacgtagaattatcaaggaactcaaaaaattttgtaggttaatg
aatatgtaaaaaaatacttttggagtcgtttcatctgctgctatacaattttatagtagc
aacagtaaatcgcataaaccttatgcttgacaagcaacgcaaaaatacagtaaa
>contig406823 length=106 numreads=15
aaCAAAGCTCTTGCCACACACACGAaGgAGGATGTGACGAGGTTGAGTTTCTGGAAAACC
GTAAACaCCaaaaaaaaaaaaaaanaaaaaaaactctcgtcctctg
>contig406854 length=238 numreads=2
acgactgcggttgggtagttttattcgtacaaaaataaaagacACATGCTantATTTTTG
ATTGACTCTCAAGTCATCATTTACATTCTGaGCTCCcaTTAAAGAAaTaTCCACcTACcA
ACTACTCAAATGTCCCAAATTGACAACATCCtCGCTATTTGTATTATAAGATCTCAACTT
TAAATACAGAAgCAAAAAAAAAAaaGAAGAAAGAAGCAGTtGGCACACACATGGTGaa
>contig5001
GGCCGCTCGTTTTTTTTTTTTTTTTTTTTTTTTTTTTTTTGCATTAAAACTGTTCCTAGT
TTTAGCAATGCTGCCAACACTGAACAGTTTATTTGTCGTAGCTAATATTATATGTTCATT
GAAACCTACAAATTAACACCAAAACATGATAAGAACATTCGTGAATTTAAACTATATCCA
ATTCTATATAAACAACTTAATCTGAATCTGAAGAACCGTAAGCGACCAAGCCTCCAGTCA
TTGGCAAAGGAACCGACGAAATGTTTGACAATTTGGACTTGCCATCAGTTGACTTTATTT
TCTTTATACCATTTGACTGTTCTTTATTCTTTCTAATTTTCTGCTTCGGTTTAAGGCAAA
TGTTTAGTCCTTTATTGTCACTGTTACTAGACGATTCAGTCTTGGACTCTGTCTGGGACT
CTGCTACAGTTTGTTTGGTCAACAAACTTACAGCTTCCTCCTTTTTAGAATTTGGAGTAG
CCAAATTAGACTTATTTGAAAAAGCAAGCTTAGCAGCTTGAATATCATCCTCTTCTTGTT
TCTTATTTGTCTCGTCCTCTGGCTCACGAATT
>contig5009
GGCCGCTCGTTTTTTTTTTTTTTTTTTTTTTTTTTAACCTGAATTTCCATTTATTTTTTT
AATTTGATTTGATTTGAGTTGATTGTTTTTGTAGATATCCATTTTCTGAATATATTGGCA
CTATTTGCTAAATTGTACAATATCAACGTCATGAATTTCAATAACGTTATTTTTTTTGTT
TTTGGTTTTTTGTCTTTGTCTTTGTATTCAGATATTATTTTGTCTATCCTTCATTTTTTG
AAATACTCTTTCTCGAAAATTTTGATATGCTTCATTTTTTGTAGCCTGAATATCAAACAC
TGAAGGTATTTGTTGTTGAAGAGGAGGCAATATATTTTGGGAAACATTTACATTCTCTTG
TTGAGATAGGGTCACTATAGATTGAAAGTTGTTTGTATTTTTTGAAACGATCGTCGTAGA
TACACTACATGTTTCTTGTTTGTGTCTAATTTGTTTATATATTATTGGCACTATTTGCTA
AATTGTACAATATCAACGTCATGAATTTCAATAACGTTATTTTTTTTGTTTCTGGTTTGT
CTCGTCCTCTGGCTCACGAATT
>contig50012
GGCCGCTCGTTTTTTTTTTTTTTTTTTTTTTTTTGCCGCTCGCTTTTTTTTTTTTTTTTT
TTTTTTTTTTTTTTTTTGTTTACAAAATTTATTAATGGGTTGTGAAAGAATTCCAAAAAA
AATTAAAAGTCCAATCACTGACCCAAAACGTAGACGATGTTTTTATAAATGAAAACAAAA
ACAAAATAAAAATCAAATTTTTTTAATGTTTGTTTTTCTTTTAATCTTTTTTGTCTCTTG
GTGGAAAGATTGAATTCCCAAACATTTTGAAATTTGAATCTTTTGGTAATGGTTCCCATA
TATCTAATTGCCTTAATTTTCCATGTTTTTCTAAATTTAGTGTAATTCCAAATGTAGTAA
GAGTGGCGACAGTAATTACAATTAATTGAAATTTTTCCCAATCTATTTTTCCTTTCATTT
TTCTCTCTCTCTCTCTCTCTCTCTCTCTTTCTCTTTCTCTTTCTCTTTCTCTTTCTCTTT
CTCTTTCTCTTTCTCTTTCTCTTTCTCTTTCTCTTTCTCTTTCTCTTTCTCTTTCTCTTT
CTCTTTCTCTTTCTCTTTCTCTTTCTCTTTCTCTTTCTCTTTCTCTTTCTCTTTCTCTTT
CTCTTTCTCTTTCTCTTTCTCTTTCTCTTTCTCTTTCTCTTTCTCTTTCTCTTTCTCTTT
CTCTTTCTCTTTCTCTTTCTCTTTCTCTTTCTCTTTCTGTCTTTGTCTCTTTCTTTCTCT
CTGTCTCTGTGTTGTCTCGTCCTCTGGCTCACGAATTTCGTCCTCTGGCTCACGAATT
>contig50018
AATTCGTGAGCCAGAGGACGAGACAAGGGGGAAAGTATCAGAAAGTTTTTTTTTGTCGTT
GGTGCCGCGGTGGATCAGTCGCGAAACGAACGACCTCGAAGAGGAGGGGGGCGAAAATAT
CAGCTGGAGTGGCGGCGGGAGAGGGAGAAACGCTGCGTAAGTGGGGGGGGGGGACTATCT
GACCCGCCGTTCTCGGGTGTCCCATGGCCTCCTTTTCCCTCGGAAACCCATCTGAGTTGT
GGTGGGCTACAGCAGTGCTGTCGGTGAAGGCTTGGGAAGAGGAGGAAGGGGATGTGTCCC
CGGGAAGGGCTACGGTCGGTTCGAAAAACGCCGCTTGTAGCTAGTATAACCCCATGCGGG
GAAGAGAGCAGCCGGAGTTGGAAAGGGGCATTAGTCGGTGGAAGACCGACGGGGAACAAG
TTTCTCAATTCCAACCAAAGATGGTCAGTACGATCATGCGCCGAGGAATGGAACCACTGC
TATGGTTTTTGACGTTTTGTCCTCTTCGATGTACGAACGTATCGTCGTCGTGTGTGTTCA
ATAAAGGTCTTTGACGTTCCGGAAAAAAAAAAAAAAAAAAAAAAAAAAAAAAAAAAAACC
GAGCGGCC
>contig50029
TTTTTTTTTTTTTTCCCCAAACCTTATTTAACCTCTTGTTGCTCCTTCTCCCCAATCTTT
CAATCGTCCTCAATCTCTATATATTACCGCCTCTTCTCTTATCTCTCCATCTCCTCTGCT
CTCCCTGTTAAATTCTCTCTTCCCTGTTACAGCCCCCAGTCCCCACTCTCTAGCACCCCA
GATCCCCAGGTGTCCTCCCTGCTGTGGTTCTCCCTCTGGTCTCCGTGCCACCAGCACCAC
TCTGCTCTGTCTGCCCTGGCTCCAAATCCCTCCTCCTCTCCCTCACTCTGGTGAGCCTCC
CTCTTTGCTGCCCCTCTCCCTATCTTGTCCTTCATCTCTGTACATCTAGCTCTTCTCTAC
ATTCCTCTTGTTGCTCCTTCTCCCCAATCTTTCAATCGTCCTCAATCTCTATATATTACC
GCCTCTTCTCTTATCTCTCCATCTCCTCTGCTCTCCCTGTTAAATTCTCTCTTCCCTGTT
ACAGCCCCCAGTCCCCACTCTCTAGCACCCCAGATCCCCAGGTGTCCTCCCTGCTGTGGT
TCTCCCTCTGGTCTCCGTGCCACCAGCACCACTCTGCTCTGTCTGCCCTGGCTCCAAATC
CCTCCTCCTCTCCCTCACTCTGGTGAGCCTCCCTCTTTGCTGCCCCTCTCCTACTTGTCT
CGTCCTCTGGCTCACGAATT
>contig50032
GGCCGCTCGTTTTTTTTTTTTTTTTTTTTTTGACGAAAACAATCGAATAGATTCTTCTTT
TTATTATTTTTTCTCAAAACATATCGAAAGGGTTTCCAGTTGAAACAATATTATTGTTCC
CATTTGAAATTGAAGTGAGTGAATTTGACTCACTAAATGGGTTAGTTATTGATGGATTTG
AAATTTGTGATGATTGGAAAGAAAGCATTTTCTCCTCTATTGGCTTACTTGATCTCAGCT
GTTTTTGAAATCCTAATTCCTCTTTATGTGTCTTTTCTTTGCTCGCTCCAGGTAATCCAA
ACTTTTCACCAATATTAAGCGAAGCAAATGGGTCAATGATACTACATGGTTCAGTGTCAA
GTTGAATTACTTGAGAATACTGAGGCAGAGAATGAGATTGAGAACTGCTCAAATCATCGA
GATGTCGATGAAAGGATTCCTGAGAGGAATGTTGCGGCTGATGCCAAAATTTTCATTGTT
GTCTCGTCCTCTGGCTCACGAATT
>contig50055
GGCCGCTCGTTTTTTTTTTTTTTTTTTTTTTTTGTACTGATCTCATCCTTCATTAATTTA
TACGCTTAGATTGAAAATATTTTGAAAGACATATCATTTTACTTTTTAAACAACAAAGAT
AAAAATAGGATATCATAAACTATTTGTTAATAGCCTGATCATATAGATAAAGTGCTTTTC
GCTAACTCTTTCTGTAGTGCAAGTGGAACAATAAGCCTGATACAAGTTGGGAAGAGTTTC
ATTACATTTGTAGATTTGAATGTCTTCCAAAGCTTCTGTTCCAATTTGGACATGGCGATT
TGTTCCAGGGATTACTTCTAAAACTTGCTGCATCCAATCGAACGTCTGCAGCAATCTTGA
ATTATAATCAAAAAAATTATTTGTTAATACACTGATCAAATATTTGAAGAAGTTTTGTCC
AACTGTTTTTGAATGGCAAGTTGAAAAGTATGTTTCATATAGTTTGTTAGGATTTTCATT
ACATTTATATATTGGAATGTTCACCAAACTTTCTTTCCCAATTTGTATATCCCTACTTGT
TCCCGGTATCATATCCAAAGCTTGCTGAATCCAATCCATTGCATATATCAATTTTGACTT
GGAATCACTGTCTCCGCAATTGCATTTAGATGCTGAATTTTTTTTATTTAAAACACCGTC
ATCAAACATGATCCTTCGAGAAGAATATCGCTTGGGTCCCATACTCGCTTGACTTACCAG
ATTTGTTTTCAAATGTACCAAATTGGTATCCTCTTCGATTCCACCTTGTCTCGTCCTCTG
GCTCACGAATT
>contig50059
GGCCGCTCGTTTTTTTTTTCTTTTTTTTTTTTTTTTTTAATGAATCTCAACTCTAAATTT
TTATTTTGTAACTACTACTACTGGATATTTTCTGAATAGATTCAAATACATGAAGAATGA
ATCTAAATTTTCATTTTGTAACCGATTCATCTGAATATTTCTGAATAGATTCAAATACAT
AGTAGAATGAATCTTTAAATTTTCATTTTGTAACCGTTTAATCTGAGTATTTCTTAATAT
CTTTCCTTGAAACTTCTTTCAAATTTTCTAATGATGGGTTAAAAAGGATCTGTATTATTT
CATTACTCTCGAAAGTGCTCTTCTATCTCATCTAACATTCTACATACTACTGCTCCAACA
TTTCTGTGAGATCGTCTTCGCTTTTGAGTATTATCCTATTCTCGTAAATCTCCAATTACA
ATCGCCATTTTATTCATGAACTTCTCGTTTTGCTTCATCAATCTCGTCTTGCTTGCGTCG
CTTAAAATAACTCACCAAAGCACATACTCCAGCAACTACTCCTCCCGCAATAGCAAATGC
ATTTAGATTCTTACTAAATCCATCAAAGGAGAATATCTCGTTTTCAAAATATTCTTCTTC
CGACTGTGGATATTCTTTAGGAGGATAATATACTTCACCTGATTGAAGTTCAAATTCATC
GCACTTGTCTCGTCCTCTGGCTCACGAATTCGTGAGCCAGAGGACGAGG
>contig50070
GGCCGCTCGTTTTTTTTTTTTTTTTTTTTTTTAACATTGATTTTAAGCCCTATTTATGGA
GCAAATTATTTGACTTTAAACAGCAAAATGTTACTAATCAAAGAAACTAAGAATACTGAG
TTTGCTTATGTTTCATGAACACAATTATCACATATTATTTCTATGCATTTATAAAACAAT
TTTATTTTAAACTTAATTTTATAAAAATGTTACAATTTGTTCTTAAAATAATACACATTT
TAAGCTGACTTACACAGGTGAAACTTTAGAATACACCTTTAGGTTCAGAATCAATGTTAA
AAGAAATCACTAACACAGTCAGATATATGCTGTACTTTAGATAATGCCATTTTAGCAATA
TTAACTTTAGTAATTATAGAAAAGCATAAAAATTTGGGACTTCCATGACATTCATTAAGA
TTTTATAATTCATTATGTGAAATTACCTGTTTCGTAAAGGTAAAAATAAATACCCGTTAA
AATTTATCATTTGTTTTTCTTAACTTCGTTGTTAAGACAAAGGGTCTTGGTAAATATAAA
TGAGCCTTAAAATATAAAATAATTACAAGTCAGCTACTACCTGAATTGTGAATAGTCTGG
AGATACCACATACATAGCAATGATTGATTGAGCACTGTCTATTTCCCCATGGCTTGCTCT
CAGTTTTGCTGCAGATAATACCTAAGCCAGCCTCATGCATTGGGACTATCTGCAGGGCAA
TCCTTGGATTTCTGATCCACATTTTCTTCCTTGTCCTCTGGCTCACGAATT
>contig50071
GGCCGCTCGTTTTTTTTTTTTTTTTTTTTTTTTTTTTCTGTAGTCCATGCATTACATAGT
ACTTCGCAGTATTCGTTTAGCCTCTGCGAAAAACTTGTACCACCTCCTCTCCCGCAATGT
GTACTTCTTCTAGACCGCCAATTCTCTCCTCTATTGTACCGCCGTTGTTATGCACGCACG
TACACGACGTCTAGAACTGTACTGTATGCTGTAGTATAAGCCAGTGAGAGAAAATCTAAC
CCTCCCCCCCAATGCGCCCCTCTCAGCCTCGCTGACTATCTACAAGTTGGCGCTCGCAAC
GCCATCAGAGTTAGGACGAAGGAGAATAAAAACTTGTCGCAAAACACAAGAAAAAAACGA
TGACTGAGAAACACAGACCCAGCCCAGCAGTGGGAGCCCACACAAACTCCGAAAACAACT
TCCGCCTTCGATTGCTGCGCCACCAAAGAAGCCTCATGTAGTAGTCGCCTCGAAAATTGA
TGTTGCTAATCTCCGGGCGCCAACTGCTGTAGACTATACAAACATGCTCCACGCACATAT
TGTGAGGAGAGCGCTGCTCTTGTTTGTCTCGTCCTCTGGCTCACGAATTCGTGAGCCAGA
GGACGAGACAAAGCGGAAGTTAACACTGGGAATA
>contig50077
AATTCGTGAGCCAGAGGACGAGACAATCCCGAAATTTCACCGTGTTTGAAAGCACCCAAT
ATACTTTCTACGGTTGAAGAGATATTGGAGAGTCCTACTATGATTCATTTTTATATGGAT
GACGATGATGTTGTTAGTTGTCTTAAAAGGATAAGAAATTTTGTGGCCTTAACAAGATCG
TCAATATTATCTTCGAAGGAAGATGATCTTTCATATTTAGGCCATTCTTCTGAGGCCCAA
GCGAAATTTTTACCTAAAGAGCATGATATTAATTCGATTTCAATTTCTTCTTCCGTAGAT
CCGTCAATTCAGAAGGGTTGGCCTCCGAGCTCCTTAGCACATATTCAAGCTCGAGTAGAT
GGAATGCCGCCGAAGTCGATTGAAGAATCATTATTGAATTTGCGCATTACTCCTATGTTA
ATGCAAGCGATGTTTCAAGACCCAAATTTTATTTGTGCTATGACGAATCCGAAAATAATG
TCAGCATTAGAGGAGATTAGCGAAGATCCGTCGATGATACATTTTCAAGTTCATGACCCT
GAAATTGTCTCGTTTTATATGAAATTAAAATTGCTTTCTGATTCGATTGGAATGGTCAAA
CCCCATAAATCTTTTGTTACTGTTTGATTTGGCTTACAAAATTTGCGTATCGTTAGAAGT
ATTATAATTTTGACATTTAGATGTGTAGTTTATTTTGGAGAGCTTCCGGTTAAAATTTTT
TTTTTAATAAGAAACATGCTCATAATTAGTCATTAGACCGCCCAAGTAGTACATGTAGAT
CAAGTAGTCAGATTCTAGATCACATCTAAGATAGATAAGTTGAATGAAACCATTGCAAAA
AAAAAAAAAAAAAAAAAAAAAAAAAAAAAAAAAAAAAAAACCGAGCGGCC
>contig50079
GGCCGCTCGTTTTTTTTTTTTTTTTTTTTTTTTTTTTTTTTTTTTACAATTATGTATCAC
ATCTTTATTTCTAATAAATAAGGGTTTATATGTATAAGTAATGGAATGAATAAAAATTCA
CATCCAATCTCCTTATTTAGGAAATTGCTTTAATTCTATTCGTCATAACAAAGATGAAGA
GCCATTTCTATACTAGCAATTTAAATACGAAATTGATTAAAAAATGAATGATAATGTTGC
GATTAAAAATATAAATATATGCTATTTAGGATACAAAAGATATACATATTTAATATCACC
TTAAAGTGACCGAAATAAACCTAAAATATTCATGATCCAAATTAAACGTCATGTAAAACA
CCAAACACTACAGTATAGCTAGAAAATCTCAAAATTCACTTTAACCATCATAGCCAACTC
GACAATAAAACTAGAAGAAAGGATAATTATCATTTTGTAACTCACGCAACTTGACGATCA
TCAATATCACTATAGTTCTTAGCTGCAGGACTTGTAACCAAAGATTTTGATCCTTTTTTT
ATTGATTTTATTGCACCTGATATTGGACTAACTATTGGGGAAAGAATTTTCGGGTCTTCT
GTATCTGTGTCATCAGTCTCAGGAACCTCAGGAACGTCAGATATATTTGATGCTTCGGGC
TCCCTTTCTTCGCTTTCCTCTTCCTTGTCTCGTCCTCTGGCTCACGAATT
>contig50080
GGCCGCTCGTTTTTTTTTTTTTTTTTTTTTTTTTTTTTTTTTACATTGGGAATACCATTA
TTTTATTTGCCAATAACTCTAAATAAAAACGATTACCCTATTTTACATATCATTACTCAT
TTGATCAAAAGAACAGTTCACACACCAAGTTTTGTCTTCAAGTATATTCCAATCCCTTTT
TAAATTTCACAAACTTTTACGACAGTCGATTTTCCATTGAAAAATTCACTTACATTTCCT
TGGTTTGTCAACTAACTTATTATTTAAAGAAGATTTTCTTTCCATTGTCCTATGATGTTA
TCACATTCAAGTGATAACAGGATTGGTCCGTTACATTTGTTTTTATTCTTTCAAAATTGC
CAGATTTTGTCATTGCATGTGATTGGATTGGTTGGATAAGATGATATTTTCAAAGGATTC
AGGGCAACAACTGCTTTCTTTTTGTTCACGACAATAGCATCAGTTAATTCTTCTGTAGCA
TTGCTTCCAAAAGAGCTTGTACAATTGGGTGGCGTTTTATAATTTGGAGAGATGGGATTA
TTTTTCTTATATGCTTTTTTCTATTCTCTTAAACATTGACAACAATCCTTTGGATTTTCA
ACAAATTCACTGTCTTCTTTGTCTCGTCCTCTGGCTCACGAATT
>contig50089
GGCCGCTCGTTTTTTTTTTTTTTTTTTTTTTTTTTTTTTTTAAAATTATGTGCATCTCCT
TTGATTATTTTATTCACATTAAAAAGGGGGCTATTGGATGTCTTCAAACACGCTGCACGA
AAATAAATGTTTGGTAAATGTCTCAGCACACTTTTTTGCTGCCCTATTTTGAAGTCAACT
TAGTCTACTTTACCTATATAGAAACAAAATCGATTGACATTTCGAACATGCTATGTCAAG
TCAATGATGTCATCCTGTTTCGCAATTTGCTCTACAATTCCTTTTGCCCAAGGCAAATCA
GTCTCCAATCTATCCTTATTTTTTACATCGTCGATAGCATGCTCATGTTGCTTAGTTCCT
TGATCGACGTTATTTGAGCTATCTAATCTAGCTGTCGTTGAATTGAAAATTTTTTCCTCT
CGAGAGAGACTACTGTTAGCTACATAGCGAGCACATTTAGGATTTCTCGGTAATGTGAGA
AGGACATTAGCCCTCTTTCTACTTTGCTCGAATTCATCAATAAACAGAGACTGTGGCACA
GGTTTAGTTGAATTATCATGTTGATCTTCAGCAAGGTGAGTTTTTGTTCCTTCAGGCGAA
CAGACAATGCCCCTTGAATTATTTTTATTGTCGGTCAGATCAATGCAAATTGCTCCATGA
TTTGAGGGAGTATCAGCATCCATTTTTTCTATACAAAACGTAGAAGCCCTTGTCCTTCCT
GCTATTACTAATTCACAAAATTTATACCTTGTTTTTTCCTCTGAAGCTTGTCCAAACCCA
TCATTATTGCTACTCTTCCTCTTAACTATTTCATCCTTGTCTCGTCCTCTGGCTCACGAA
TT
>contig50096
GGCCGCTCGTTTTTTTTTTTTTTTTTTTTTTCCTTGTTTTCTGCATTCCTGGACAGCTGC
ACCTGCCCCCATAAACAGTAAACATCACCTGGATTTACTGCATTTTCAGGTGGAAAAAAA
AACCAACTTTAAAACTGTCTACATCTCTTCTTTTTCCCGCACCCTCCACATCTAACCCAT
CAAAAAAACTTGTAGGCTCTGCCTCCAAAACAGACCTAAAAGCCGCCCAGTTTCCACTAC
CTTGCAGCTGTTGCCCCCCCATCTCTCACTGGCAGCCCCCTACTGCCTCTTTGCTGCTCC
CCTGGTTGCCAGGCTCTATTGTCCACCTCACCTATGGCAGCTAAAGTCACCCTGTGAAGT
GTTACTCAGGTCCTGACACTCTTTAGTTCAAAATCTTCCAGTGGCTTTCCATCGTAGGTA
GCAGGGAATCCAATGGCCCCAGACTTCTCTTTGAACTCATTTGCTCCACCCTTCGCCAAT
GCCCTTCCCCGGAACGTTCTCCAGGATCCTCCAGAGAGCCCCAAAGCTTTCTCCCTCCCT
TCACTCAGGCTGCTGCTCAAATGTCACCTTTGTCTCGTCCTCTGGCTCACGAATT
>contig50099
GGCCGCTGTTTTTTTTTTTTTTTTTTTTTTTTTATGGATTGTGCTTTTGTTGCCATGTCT
GACAACTCTTGGCCCTAGGTCCTAAAGATTTTCTCCTGTTTTTTCCTAAAATGTGTATAG
GTTTTTCTAGTTTTGTTCCATATGAACCTAAGCATTTATTTTTATTTGGAGCACCTATAA
ATGGTACTGTGTCTTTATTTCATGTTTTTATTTGATTATTGCTAGCATGTAGAAATAGAA
TGGTACTGTGTATTTCTTGTTTTCATAGGATTATTGGTAGCATGCAGAAATAGGATGGTA
CTGTCTTTATTTCTTGTTTTCATAGGATTATTGCAGAAATAGGATAGGTGTTTGTGTGTT
GATCTTGGATTCTGTGTCCTTGCTGAACTCTATTAAATAAAGTTTCTTGGAATTTTTGAT
AGATTCCTTGTGATTTTCGACATGGACACTTACACCATCTTCAGAGAGAGACAGTTTTAT
TCCATTTCTTCCTTTCTGCCCTGTATGCCATTCCATCTGCAGCCCTCAGCACGTCACTCT
TGATCATGTCAGCCTTGAGTTCTTGGTAGTTGGCCTTTATCGTGTTGAGGATGTTTCTCC
ACACTCCTGTTTTCCTAGGAATTTTTATCGTGAGTTTTGAATTTTATCAAATGATTTTCT
GTACCAGTTGTGATTATGTGGTGTTTCTTCTTTAGCTTGTTGGCATGCTGGGTGACGTTG
ACTGATTGATGGTTGAGCCAGCCTTACGTATTTCGCTGTCATCAGAAGTGTAGGTGCCCT
CTGCATTTCCAACCTCTGCATTCCCCACCTCTGCATTTCCCACCTCTGCATTTCCAACCT
CTGCATTCCCCACCTCCGCTTTGTCTCGTCCTCTGGCTCACGAATT
>contig500107
GGCCGCTCGTTTTTTTTTTTTTTTTTTTTTTTTTTTTTTTTTTTTTTTTTCCATCTGTCT
CTCGATCATCCCCTATTCCCGTACCCACCAGGCAAATATAAACAACCCTAATTTATCATA
CCTTGGAAGGAAAATATTCAAAGGCGACTTCCCCGCCATGAGCTAGTAC
>contig500119
GGCCGCTTGTTTTTTTTTTTTTTTTTTTTTTTTTTTACCACATCTTTTACTACCATGCTG
GTGCAAGACATCATTAAAGATCTACAAGGTTGCACAGCAGGCTCTCTCAGACTAGGGCTG
GTACTCTCCACCAGACCCATGTAAGAAAATGACACTCCCCTGCTCAAAACCTTCCACCTC
ACTCAAACTCAAAGTTAAAGTTGTTGCAATGGCCATAAAGATCCTGCTTGATATTTGATG
CATCTCTCTTACCACCGTCCTCATCTTCCACTCTTTTCCCCCTCATTTATTCCTCTCTAG
CCATGCTGCTCCTCTAACACACCTCTGATTCTATTAGGAGCCTTTGAACTCATCATTCCC
TCTACCTGGGAAACTTTTCTCCTCACTGTTTCACGTCTTTGCTCAAATGTTACCTTTCCA
GTGAGGACCCTTGTAAAATTACCCTGTTTAAAATTGTAAACTCATACCACATATCTCATC
CCTCTTGTCTCGTCCTCTGGCTCACGAATT
>contig500120
GGCCGCTCGTTTTTTTTTTTTTTTTTTTTTTTGAAAAGAAAAACTCGAAAGATTTATTTT
AAAAATAATTTAGACGAATTAAATACCAAATATCCAATTAAATACTTTACAAAAAATATA
CAAAATGTAGTATCAGGAGATGCAATATATACATCACATATCGACATGGATATGCAACAT
ATAATCAGGAAATATCTAATAAAATTCATACAATATCAACTTCATCTTCCTGCTCGCCGA
CGCATGTCTTTTCTATCATCTCGAGACTCAACATAATCTCGCCTAACGTGTCGAATACGC
CTGTTGCCTTCAGTTGCGTCATTTACTTTCCTCTCCGCAACGCGTTTTCTGCTAGATCCG
GACAATTTCCGAATCATTGCCACTTTAACAGGTTCTGTACTAGTGTCATTTCCAAGCACA
GTGTTTTCATGCCTTCTCTTTGTTTGCACAGTTGAACTATTTTCTTTCGGAGAACGTTTT
CTTGAGGGTTCTTCTGAAAATATAGGTTCAGTTCGATCAGATGCCCTCAATCGTCGCTTC
TCATAAGGGTCTTTACTATAAGAATCATTAGATGCGACTCTTCCAATTGATCTTCTCGTT
TCATCACTTCTCGTCCTCTGGCTCACGAATT
>contig500122
AATTCGTGAGCCAGAGGACGAGACAAGAACGAGACTCCGTCTCAAAACAAAAAGGAAAAG
AAAATTAGCATAACCAAGGGTTAAGGTGGAAGCAAAAGAACAGCAGGTGCAGCAAGTTCT
AGGCCAGGTTAAGCAGCACACAGGCCACATCCTCACTCCTGTGATGACAACACAGAAGTC
TCCAGTTCAGCCTCTGGCCACGGGCCAATCCTTCATAGGGTGTAACCAATTGAAGACCTC
GAAAAGGCACTTATGGGTGTTATCAAATTCTTTAGCTTAATAACTCTAAAGAACATTGTA
ATCTGGGCTCCTGAGCCGCTTGCTCTAGCCCACTCTGGCTCTGTAGAGTGGACTTTTGCT
TCAATAAATCTGCAGTTTCGTTGCTTCTTTCTTCTTTCGTGGCTTTGATCTTTTGTTGCT
TCGTGTAGTTTGTTTAATTCTTTCTTCAGTGAGCCAGAAACATGGACAACTTGCAGTCAA
GACCTTCCATCCAGTAAAACTTCTACATTCTAGAAGTCTCAGTATTGCCAAGAGATGTCA
AGGCATCAAGGGGTCAAGGTTAAGGCCTAAGATTAAGGCTCAATGTTATACGTGCCCTGA
CACTGGGGGAAAACAAGGAGGGCTGAATGGATTAACTGCAAGTTGTCCATGTTTCTGGCT
CACTGAAGAAAGAATTAAACAAACTACACGA
>contig500137
GGCCGCTCGTTTTTTTTTTTTTTTTTTTTTTTTTTTTCTTTTTTTCGAGTCTTTATCCAA
ACAACACATGTAACAATTCGAGCAGTGAGAGGTTCCTAGTAGATTGTTACTCAAAAACAA
TCCTTAGAAAGAATGAGCAAACATTTGTAATTTAAGTGATGTTACAAGTTGGAAGAAAGG
GTCTGATGACCCAATATCCTAGAAAAGGTTATTTAAAATAACACAAAAAATTCCATAAAA
ATAAAAACGGAACAGCAAAGGCAACATAATAGCACAGATTAGGAAATGTATAAAACGTTA
AATCATGATATTCTATTGAAAGGTGTAGATGGATTAGCCCTAACAATGAATAAGATCAAA
CAAAATTAATGGAATTCCAATGTGGAACAACAATATAACATTGAAAAGTTTAACTTTAAG
GTAACAGATTGAAGAAAGTCTATGTTGGTGACCATGACAAAAAAAATAAGAAGGCGTGAC
AAAGAGTTATCGCATACATAACTTAAACATGATAGATGGAAACTTGTGGAACAGTAGTAC
CAGTAGAAAAATGTGCCAAAGTGAAATGAAAAAGTCGTAACGGGGAAGGGTCCAATCTTG
TCGTAGTATTGGGGCAACCTTCTCACAATCATATCACCACAATATCATCATCGTCTTCTT
CTTCCTTATAAGAATCATCCTCCTTTTTCGCATTATTCGCTTTTGTCTCGTCCTCTGGCT
CACGAATT
>contig500138
GGCCGCTCGTTTTTTTTTTTTGTAGTTTTTAGTAAAAAAAATTCCTAATTCCACCATTCC
TTGTGTCAGAACTTAGCAATTCTTACTAGTCCTTGGATCACTCATTTCTCACTGTCATTC
ATTTTACTTACACATAAGCATACATAATTGTCACATTGTTGCTGTTACTATTTTGAACAA
ACTGTTATCTGTTAGATCAATTAAGAATAAGAAAATAAAGGTAATTATTTTACCTTCACG
TCTTCCTTCTCTGATGATCTTCTTTTCTTTAGGTAGATCCACTTTACTGATTTATATTAC
ATCCTTCTGTGTGAAGAACTTTTAAGATTTCTTGTAAGGCATGTCTACTGGTCACAAATT
CCCTCAATTTTTGTTTGTCTAAGAAAGTTTTTATTTTCAAACAATAATTTTGCAGGGTGC
AGATCTTGAGATTGGTGGCTTTCTACTCTCAATACTTTAAATATTTCAATCAATTCTCCT
TCTGTTTGCATAGATTCTGAAGAAAAGTCAGATGTAATTTATAATTTTGCTACTCTATAG
TTAGGGTGTACTCCCTAATCCCCTCCCCAGCCTTCTTTAAATTTTTTTTATTCTTTTATT
TTCTGCAATTTGAATAAAATACACTTAGGCATATTTTTCTTTTTCTTTTTTGCATTAAAC
TACTTGGCGTTCTCTCGCTTGTCTCGTCCTCTGGCTCACGAATT
>contig500146
AATTCGTGAGCCAGAGGACGAGGATCATAAAAAAATATTAAATGCTGAAAAAGAAAAAGA
AAGAAATATTTGTAAACAAGTTAAGGATAATAAAAGAATTATCATTGAGAATAACCACAG
TGATGACAAAAAAGGAAACTATGATTTGAAGTACACCGACAGCAAATGTTATGTTAAACT
TAGTAGCAAGGATAAAAAGATAAGTGAAGTTGGTTGTAACATACCAAAGAAAGAAGATAA
ATTTCTTTCAAAAGTTGAAAATAGAAAAATAAATAAACAATCGATCAATGACGTTCTACG
AACTCCGGAACATGTTTCAGCAGCAGTAAGTTACTCGAATCAAGTACCGAATGAATCTAC
TCTTGTTGGAAAGAGAAATTTCCCATCTGTTTCAATTTCAAATGATAACTGTCGTAAAGG
AATTTATGACATGAGTGATGTGAGTCCAATTGTATCTTCATTGAAAACAAGTTTATTTCA
GAGAAGTAGATCATGTAATCAAGCAACACATGATAATATTTCGCCATGTGACTCTCAACC
ACTTCGTAAAAAACAAAAATTACTCTTTACATCCAACAGGTAATCAATTTATCATGCCTT
TTGTTTTTGATTTTATTATATGACAACAACAGCAACAAAAAAAAAAAAAAAAAAACCGAG
GGGCCGCTCT
>contig500149
GGCCGCTCGTTTTTTTTTTTTTTTTTTTTTTTTTTTGCATTTTTTTTACATTTTTCATTG
CATTTTTCATTGCATTTTTCATTGCATTTTCGAGTTTTCCAGAGAATTGCCAGTTTATTC
TTATCTTCCTGTTTAGATATTTGTGCCATTTGAATATGAAAGCAAGTTATTTTATGCGTC
AGCTTCTTCCCAGTTCATGGTCAACGAAATTCAGTTTCAATAAGTCTTCGTTATTTTATA
GAGGATATTCTAGTTTGGATTTATCAAGTATGGCTGCAGTAAATGCTGCTGTTAAGGTCC
ATGGTGTCGATAAATTGCTGCTGAATTGGAAATCGACCAAAATTTCTGGCTCAAGAAATC
CGCATGGGTTTGGTTATTTGATTCATATCGCATCTTATGATTCCTCAGCATCCCGAGAGG
TCTTGGCTGAGATTGGCAGCTTTATTGCTGAGCAGCTTATTTGTGGCAAACTTGTTCTCT
CCAGGGGCTCAATTACTGCGACCATCAACATGCTTCTTTCTTCTGGAAAAATGAATGAAG
CTCTTGATCTAATTCTGAGAATGGGACGTGACATGCGCTGCCAACCGCATGTGCGAGATG
TTTCCAAAATTGTTCAGAAACTCTTTATAGGTTGACTTTGTAATGATTCATATTCTATTT
ACTATTTATAGTTTGTCGTTTTTGTCTCGTCCTCTGGCTCACGAATT
>contig500154
GGCCGCTCGTTTTTTTTTTTTTTTTTTTTTTTTTTTTGATTATTGTTTCACTTCACAGGA
CGAGGTAATAAAGAATCAATTATTCTATCTGCTAACAAAAAATATTGTTCAATCCTATTA
CCAAGCTTATAACAAGATGAAATATGAAACGAAAAGAATGTTTTGTTGGCTTAGGTTATT
GTTATTTTTTCTTTTTGATTTCATCAATATGTACTTCTTCAACTTCTTTGTCTTCTTCCA
TTTCCTTTTTTTCTCCCTCATCCTCTTCTTCCTCTTCGATTTCGTCTTCTTCTACCTGGT
CATGATTCTTGTCTTTTCCTTGTCCTTTTTTAATTTTATTTTGTTTCTCATGACTTTCTT
CGTCAGTGAATTCTTCTAGTTCATATCGTCCATTTTGCTCAATAGTAGCCATATCTTCTC
CTTCTTTCTCTTCTGACTCATCTTGTTCCTTTCCAGCCAATACAGTGACATTTTCTGCTA
ATCTTTCTGAACTGGGTATTTCAGGAAAAATTCCTCCATGCTTTTCAATTATTTCCTGCA
ACTGATACGCATAATTTGCCAAGCTATCACTATTCAATTGATGCAATTCTACAAGTAAAT
GCAAATCTTCTTTATCTTTTTCAAGCTTTGCATTCTTTTGTTTTAACTCAATCTCTGTTG
TCTCGTCCTCTGGCTCACGAATT
>contig500156
GGCCGCTCGTTTTTTTTTTTTTTTTTTTTTTTAAAGAATCTTCTGAATTTGAAATTGCTT
TTTGAGAAAGGCAGTATTGGGACCAGGAATAATAAACTCATCTCTCTAATTCTCCATAGC
CCTTCTTTCTCTGCCCTGCCCCCTTCTCCACCAAGGGAAAACATGTTAAAGATTTGTCAT
AGTGGTAAAGGAAGATAAGAATAAATTGGCTGAGGTGCTGTCCACCAGTTTGGTGCTGAT
AGCTTCAAATATATTTGAGTTCTGCACCTTGCTTTTGCCAGTGGCATGGGTTGATGGTGA
TAGTTGTCTGTCTTCATCTTAACTTTGACTGCACTTCCTCTTGTTCTGCCTCTCCTTTCC
CCCCTCTTACTCTCTGCTTCTTGAAATCTCTCTTCACAGTTTGTATGGCTTTTCCCCTCT
GTCTTTTGACACTCTGTCTTTTGCTGACTATGTAGCTGTAGGTCATCTCTCTCTCCCTTT
CTGGCTACATGTGTTTTCCTGATACCACCTTATTCCCTTCCATTTTTTTCATTTTTCCTG
CTTGTCTCGTCCTCTGGCTCACGAATT
>contig500162
GTTTTTTTTTTTTTTTTTTTTTTTTTTTTTTTTTTTTTCTCCCATGCAGATGAGTCTTTT
GCTTATTGCTCAAAATTAGGTGTATATACAATTTCTCTACGTGTGTAGGAAAAATTTATA
TTTTCGATGCTATAGTTCAAAGTTCCAAGCTAATTTGACTAAATTTACTTTCTTTTGCTT
TCTTCTTCTGCGTCCTGTCAATGAAAACTTCACCATTAATCAAACTATTCAAAATTTCTT
CAAGTTATAATGTTTTTATATTTTCTGAAAAAATTTCGAACTTGAAGGGATTTCGAACAG
TTAAACGTTACCTGATTCTTTTTATTACGTTATCTTGTTAATTTGAATTTGAAACATGTG
GCTTATTTTTCAAAATGGTTTGCATATACGGAACCTTGTCCACACTAAACGTCGCACGAA
TAAATTCTCGAGTATATGGCTTTGCCCAAGCTGGAGCCAACACTGTTTGAATAATGTCAT
GTATAATATATCCTAAGTTATAATAAGGGAGTTTCTTCTGGAAACCTCTTTGAAACAAAA
AGTGGGCTCCTTTTTCAACTTTATACCGCAATAACATGAGTTTCTTCATATCAGCTTGAA
CTTTTTCAGAAATTAATTTTCTTGGTAAAATAACTTTTGTCTTTTGTTGTTGCATAGTAG
TAGGCGTAGCAACTGAGGTGTAAAATACTTTATCCCAAAAAGAATGGAGGGATGAAGTCA
CGGTTGTCTCGTCCTCTGGCTCACGAATT
>contig500163
GGCCGCTCGTTTTTTTTTTTTTTTTTTTTTTTTTTTGTGATGCTGAACCAAGAATACTTA
CCCAAGAATAGACCATCCAGAAGAGTGGTCTTTCCTCTTCCTACACGTACAGAACATGGA
CAATCTCATACAATGCAACAGGGTGCGATCTGACGTTTCCACATCAAATCGTTCCGAAAC
TACCCCTACATTATTTCCTCCATTGATGACATACAAGAAGACAAGATTCCGACCCTAATC
GGCCCATCCCTCCCTCCAACACACACCCAGTGGGAGGAAAAATATGGACCTGGACTCCCA
CAGTTTACACACGCAGGTATATATCGGCTGTATACTCAAAAACAATCGCGAACGTGGTAC
GCTTACGGGGGCTATAGGCACAAACGCGTGATTTTTTCAAGCCGACATCAATATACGAAC
TATTTGATCTCCTCCGTCTCTCTTATGTCTCTCTCCTATTCTCTGTGTCTGTCTGTCTGT
CTGTCTGGCTCTCTCTCCTTTGTCTCGTCCTCTGGCTCACGAATT
>contig500165
GGCCGCTCGTTTTTTTTTTTTTTTTTTTTTTTTCCTTTTGCCAACTGTGGCACCACTGAG
CAGCGGCACAGCTTTTGTGAATCCTGGGTTCTTCATTATTAAAATGGGGACATTAGCGTT
GGGTTGAGTATAAGAAATGGACATTTTTGCAGGTCAAAAATGGTTGAATATTTGCATTTT
CATATGATTCAACCGAATACTTACTTCACAGGCATAAGGAAAAAAATAGAATAACATACT
AACAACTGTCCCTGGAGTAAGTACTTAACAAATACATGATTTATAAAGAAGATATGTGAA
AGATATTTGTAAGTACATGATTTATAGAAAGATATGAAAGTATGTAAACCCTTGTGGTCT
AATGGTCACAGAATAATCTGAGCTTAATATCCCTGCTCCCTACCATACAGAAGGCAAAAT
GCCTATTAGGGGTTTTCTTTCTTCACCCTCTCCTTCTTTTTCCTCCTCCCCTTTGTCTCG
TCCTCTGGCTCACGAATT
>contig500168
GGCCGCTCGTTTTTTTTTTTTTTTTTTTTTTTTTGTCCTGTCTTTGATTGAGTGAAAAAT
GTAACATAACAAGTGTCATTTGTGGAAAATGCTTTGATATGTGAAATATTTCGTGAATAT
CATTTTGCTTCTAAGGTCTATTTTTAAATATCAAGAGAAACAAAATATCCAATCAGGTAA
CAAAATCCTCAAATTTTGAAACAGCAATATCTTTTCCGATTCTAGTTTTGAATGAGTTAC
TAACTAAAACCAGAAAATCGAACTTTAGACATAACATTTTCCATTCCAATAGGAAATATT
TCTTTTCAGTATTTTTTGACAACAATTCTTTTCGTCTTAAAAAACAACAAATGCTAGGAT
GCTCAATTCATAGTGAATTGTCTCCTTGTTGAATTTTGCTAGTCAGTGATAGAATTCTGA
CTGTTTCAGGACAATCTATTGAGATTCTAATATTTTATCAATTTATTCAATTGTTTCAAT
GTATTGTATATTTGTATATAGGAAGACTTATTTTCACCGGTAATAATTACTCACAGGAAG
TATTGATGTTCCTATACAGATTGGAAAACTTAAAAACAATTTTGGCAATTTATTGATAAA
AAGAAGAAATCAAAAGTGGAAATAAGCGGAGAAATAGGATTCAAAAATAAAACTAGAGAA
ATAGGATTCAAAAATAAAACTAGCCTGTAATTTTTTCTCCCCTCCTTTGGTCAATAAAGG
CACGAATAAGATTTCCTTTGAAAACCAAGCTTTTCTTTGTAACCCATTCTTTATAACCCA
TTCTTTATAACTGTTTACTTTCCTTTTTGTCTCGTCCTCTGGCTCACGAATT
>contig500170
GGCCGCTCGTTTTTTTTTTTTTTTTTTTTTTTTTAATGCTCAAATTAAAATTGCATATTC
AAAAACATTCCAAAGTGAAGTCTCACTTTCTTCCTATTTCTGCTTTATACACGATTTTTG
CAAAATTATTACATGGAACTACAATGGCTACCTCCTCTACAAAGATAGAAGCTACTTCAT
TAATAAAAAGTAAACGCTTCTTGCTGTTCCTTCAGCCTCTGGGAGTGGTTTTCTACAATT
AAAGATCTTTCCTATTTGTTGATAAACTCCCTGATGTCCCATTTTTACTTAACATTACGG
CTGCTAAAGCAATTCTATTCAATCAGCAAAAATTGACGCATAATGCTGTCATCTTGGCCG
CTTAACTGGCAGCTTCTTCACATAGTTTTTAACTATTCCTCTTTCACAAAGTGGAATACA
ACTTTTTCGCTAGAAATTGTATAAGATGTTTGTCTTGCTGTTTCCTTTAAGAATTTTGAG
ATAGAAGTTGGAGACAAAATTTCCCCTGCATTCATTTTGACTAACCAGACCCCATTTGGT
GACAGCAGGCGAAAAGCTCTTTGACTGTTTTGTGACCAAATTCTCTGCAATGAACTATTT
TGAACCAATCTAATTCCCTTTTGTCTCGTCCTCTGGCTCACGAATT
>contig500178
AATTCGTGAGCCAGAGGACGAGACAAGCGGGAGAAGGGAGAGGATCAGGAAAAATAACTG
ATGGGTACTAGGCTTAATACCTGAGTGATGGAATATTCTGTTCAACAAACCCCTCTGACA
TAGGTTTGCCTATATAATAAACCTGTTCATGTACTCCTGAACCTAAAAGTTTAAAAAAGA
TTATGTAGAAAACCCAAAGGAATCTATAAAAAGTCTACTAGAGCTAGAGTGATTTTAACA
AGATTTCAATACTCAAATTCAAATGTCTTTCTATATATTAATGACAATCAACAATAAAAT
TTTAAAACATTATTAAAGTATAATGAAAATATAAACTGTTTAGGGAGAAATGTAACAAGA
ATGGTGAAGGACCTATACACTAAAAAGCTTCAATATGTTGTTGAGATTAACTGAAGAAGG
TCTAAATAGATTTTTTTTTCATGTCTCGGAAGACTTAATATGTGAAGATACCAATTCTTC
CCCAAATGATCAACAGGTGAAATGCAATCCCAATCAAAATCCCAGCAATTATTTTAAGGG
GGAAATTGGTATCTTCACATATTAAGTCTTCCGAGACATGAAAAAAAAAACAAATTAGAC
CATCTTCA
>contig500184
GGCCGCTCGTTTTTTTTTTTTTTTTTTTTTTTTTTTAAATAACGAAAGCTTTGAACTTTA
TGCATATTGCTAAAATTCGTAAATTCGAAAACATAAACAATTTTTATAGCCTGCGGAAAA
AAGTATTTCGTTATTCTTTTTGTTATCTGCCAGCATAAAAACTGCTACGACCAAACTAGT
CATAGCATACTTGCAATATCATCACTATAAGGAACGTATGTCAGTGAGCCAACCGAAGCA
ATTGAATTTTGCTGCATCAACTGATTGAATTTTGCTGACAAATTTTTCTGGTGAAATAAC
GCTGTCGGTGAATGCCATTAAAGTAAGAATGTCGAAACTGGTTTTGCGACATTCCATTCG
AGAAACGTATTCCATTGCACTAAGAGACTTTGCCGAAACCAATTCCTCATCTGAAAATTT
CTTGTCAGCAATTTCTTTTAATTGCTTAACAATAGACTGTACAAACGCCGAACTTTCAGA
ACTCCCCACGCAGCCGCAGACACCAAAAATACCTGTATGATCATGCTGGTGATTAATAGC
ATAAACCGACTTGTTATTTAAAGACGCAAGCGTTCCATTGTCTCGTCCTCTGGCTCACGA
ATT
>contig500193
GGCCGCTCGTTTTTTTTTTTTTTTTTTTTTGTCCCTTATTGACTTTAATGTTATATAACA
TTAAAGTCAATAAGGGACAAAAAATATGAAACTTAAAAAAAAAAAACTGTTACTGCTCTC
AGGAAAGCTCTGCTAACGGCCTGAGTTTCTGAGAACTAAGTCATATAGTGTTCCTTCAGT
GTTGATTGGGGCTTTCTTCAAACATTGAAGGTAGCCAAGTAAACACCACTTGGAATTATA
CTCTGGTAGCAATGGTGCCATGTTTGTGTAAGCTTTTCTTTTTCTAAACTGCAGTGAAAC
CCTCCAGAACTCAGAACTGTCTCTTTTCTGGATAATTAGATAATGCTCTCTTCTTCATGC
ACCCATATGTATCTTATGCCTCTTACACCACTGTATTAGCTTACTAGGACCCCCATGACA
TAATATCACAGACAGGGTGGCTTACACAGCAGGAATTTATTTTCCCACAGTTCTGAAGCC
TAGATTTCCAAGATCAAGGTGTTCCCAAGATTTGTTTCTCCTTTGTCTCGTCCTCTGGCT
CACGAATT
>contig500202
GGCCGCTCGTTTTTTTTTTTTTTTTTTTTTTTTTTCTGTTCCTTTTGCTTCTATTCAGCT
GTTTTGACAGGTTTCATTGAATTCCAAGAACTGAAATAGACAAACTAACAAAAAAAGAAA
GCAAAAATGAGAGAACAACCCTGTCCCCCATTCTTTGCAGACTTGCTGTATGCTGGGGCA
GTCCTTTGCTGAGTAGCCAGGCTTGCTGTGAGCCTAGGGATCAGTCTGTGGTAAAGGTTT
AAGGTCTTCTCAGGACTCTTTTCAGCATGCATCTTGCCTGGTTATGTGGGTGGCCTTCAA
AACTCCTTCATATACATGGCTGCTTTTGAAAGTCCTAATTTCCTAAGAATATCACCAAGC
TTCTTCTCCAGCCTTTAGATGGTCTATTGTATGTCTCCATCCAGAATTTTTTGCCTCAGG
CATCCAGTTTGTCTCGTCCTCTGGCTCACGAATT
>contig500212
GGCCGCTCGTTTTTTTTTTTTTTTTTTTTTTTTTTATACTATTATACCTGTCTCTTAACT
AAAATTTAAAAATAAAAGCTACAAGATATTTGTTTGTGTCTATCTGTATGTTTGTGTATA
TTTATACATGTGTATATGTATACTTGCACATTATGTCTATATGATATAAAATCTCTTAAA
ATAGTCTATTTAATTGGCTAAAGACATAAATGAGTACTCATATAAAATATATGCTTAAAG
ATGATAAAATATAGGAACTAACCCAAATGCTTTCTAAGTTTATGTTACTTGGGTAAATCT
TTGGTAAATAATACTAGTTTAATACTATTGGTTTAATTTAAGCAGACATATCTATCAGCA
ATAAATACACTGTAGACATACAACTTTTATTCTGAATCTGTTGATGACTCTCATGAGAGA
GGAGAAAGGAAGAAACCAGTCAGGCAGGCAATTAGGGTGGGTCCCTGGTAAAACTCCTTC
AAACCAAGAACAGCCTGAAAATCAAACTGCAGGCCCCAGATAAGAAGGAGCCAGCATCCT
TGAATGGAAACACCTACTCTGTGAACCCAGATGAACAAATTCCACTTCCTTTTTGGACAC
ATTTCTCTCTCCTTGGTGCACCTTAGTCTCTTACTTTTCACTTATTTTATATACGTCTAC
CTTGTCTCGTCCTCTGGCTCACGAATT
>contig500217
GGCCGCTCGTTTTTTTTTTTTTTTTTTTTTTTTAAGAGTGTTTATCATTTAACATTTAGT
GCAAATTGAAGTCTACTTCTAAATGTCAACAGTCTTGTTCGAAAATTATCTATATGCGAT
TATAACTATTCTATCAATAGGATTTACTTACTTCATAATATCTACTATCTCACCCATGGA
ATTCATAACACCCGTGACAATTCCTATTGGCTTCAGTGGCTCATACTGAATTTAGGATAT
GATTATACATGATAGTTATTGCTATCTGCTATATTGTTGGCTAATAATGTATAATATCCT
TACAGACCATCATCATAGTTTCAACAATACATTGAACTTAGAAGGAGAAATAGGAGTGTT
ATATTTACTGTCAAATACTCCAAGTAATTACCTTAATAGGTATGGTTTACCAGGTAAAAG
GTCATGGGCATTAAGGGATGGAACTACCGGTAGTCTACCCAACTCGAACTTAGGAGCTCT
ATTCCACAAATAACTTTTTCTTGTGGAACTTTTCTTTTGTTTTCCGCTACAGAAGCCGAA
TCTTCGTGGAATGGATGAGCTTGTTCAAAGTCATATCCAGATGAATATTTACAAATATCA
CCCCCAATCAAACTCCGTTGCCACTTCTAACGAATCTTCGTATTCCTCTTCCTCCAGCTC
CATCAATGCTTCACTCCAAAGGTGCCAATAATACTACACCAGGCTTTTCATCATCATCAT
CATCATCATCATCATCGTCCTCTTGTCTCGTCCTCTGGCTCACGAATT
>contig500218
GGCCGCTCATTTTTTTTTTTTTTTTTTTTTTTTTTTGTTTTCGTTCGGTTTTTATTTAAA
AAAATATAATGCGTCAAGTTTTTAAAGTTATCTATCTCCTAAATGACAAACAAGTACTTG
CTTACATTTGACTTGTGCCAAACCTTGAATACCTTTCATCCACTGAGTCGTACATATTTC
AATCAAGTTCATGTCTTCCTGACAAATCCGGTCCTCTGATAAAATTTGAATTTTCTCAAC
TGCGCCCCTATTATTTAGCAACTGTTCATGTGGAAACTTCGTATGATTGATTTCAATCTC
ACTTAAAATCTCCTTTAAATTGCGTGATCTATCAAAACATTCTTCAATGCACATACTTCT
ATCCACTTGGGATACATTTATGAGCAACCTAAATCCCCAAATGAAAAATTAATAAATAAA
CAAAATTCATATTGCGAATGAGTTTTTGCAACAATTTGGTTATTTTTTCGAAGAGTCAAA
TCGTCATCATTCAATTCATTTGTCAGACTAAGTGCACTTGGCGACGTAACATATGGATTA
TTAAGACTATTTCCAATCTCAAAAAGATTGCTACGACAGGATTCATCACGTATTGTCCTT
GCATTTGAGTTGAGAGTTGAATCTAAATCAACTAATTTAGAACAGATAATGCACACAATA
ACAACTGCTTGCCATTAGATAATAGATTGCAGCATGACAGTAGGTTTCCCAAATAAAAAA
ATTCAATCACTTTCTCTTCGAAAGCTTTTACTTAGCCCACTGAAGCAAAAAAAGCACAAT
TGAAAACATCTAGCAACCGGGATATTGCTCGGTAAAATAAGTTGTACACCGTAGTTACCA
AACCAAAAAAAAAAAAAAAACGAGCGGGCATTGTCTCGTCCTCTGGCTCACGAATT
>contig500224
GGCCGCTCGTTTTTTTTTTTTTTTTTTTTTTTAAAGTTTAGTAAGAATAGGACCTCAAAT
TGTACACACAGTATGAACTTAGCTATAAAAAAAAACACAAAAAGCAAATAAACAAATATA
AAAAGAGTTCCAAGTAGAAGAATATCAAAATGTTAATATAGGTTGCTTGTAGGCCATGAG
ATTATGGGTGGTTTCTCTCTGATTCTAGCACTATTATTTTAATTTGGGGGAAATATTATT
AAAAAGGAGGAAGGAAATTTTGTTGGCTTTAATTTATATTAAGCTCTTTAAAAGTTTCAC
TAAAGAATTCACAATTATGTCGTCTTTGAGCCATTGCTCTTTCAAAACACCACAGAGCCA
ACTTGGAATGATTTATTTCAAAGTTAACATTTAGAGGAAGAGGTCACCAACCCCAGACTG
GCCATTTCATAGGTGAGAAAACTAGGTCCAGAGAGAAGAAGGGGCCTCCATAAATATGGT
CGTTTTTATTGTGATAAGAACACTTAACATGAGATCTATACTCTTAACAAAATTGTATGT
GCATGGTAGAGTATTGCTAATTACAGGCACAATGTTGTACAGCAGATCTATAGAACTTGT
CAGTCTTGTAAAACTTTATATTTGTTGAATAGCAACTCCCCGCTTGTCTCGTCCTCTGGC
TCACGAATT
>contig500227
GGCCGCTCGGTTTTTTTTTTTTTTTTTTTTTTTTTTTTTTTTTTTTTTAAAGGGGGCTCA
TAAATTTATTTTCATTTCCAAATTGAAACTTGCTTACATTCTGTCTATATCTCTTCTAAA
ATAAAAAGTTAATATGACGAATAAATTTGGTATTTTTTGACAATATTTTTTATTCTGCAG
ATAAAACAATGACTTGTTTTAAAAGTCTTGGTCAGATTCCGTTCCAGATCCACTACCACT
GTTTTGGGATCCAGATCCAGATCCAGAATTTTCCGATGCTAAATCACCACTTTCTGATTG
TATATCATTATCTATTACACCAGATTCTTCCGATTCGCCCATTGAAACCTTTTCATTATC
GGAGTCGCTTCCACTTGCTTGAGAACTTTCTTCTGAGTTACTTCCACTTTCGGAATCACT
TGCAGCACCTTTAGCAATTTTGCCACCATCTTTTGAAGATCTTCGTCGTAAATCTTCTCG
TTGATTGCTTTCTCTACTTGAAGATCGTCTTCCCTCTTGTCTCGTCCTCTGGCTCACGAA
TT
>contig500228
AATTCGTGAGCCAGAGGACGAGACAAGGAGGAACGAACCGTGAGGACGAATATTGGTATA
TATACTGTACGCTAGATGCTGAACTGTAAACATTAATTACCGCTAATTTCAACAAGTAGT
TTTTTTTTGAAATTTTTCAAGTACTTTGTGTTTGGATACTGTATTTAGTTAGTTATGGCT
CGGGTTTGTTTTTAGTAGTAAACGTAGGGCGTTTGTTGTATTGCCGCGAAAAGTAAATTC
TTTTGTTTTGGGGGGGTTTTGTTTTTTTTTTGGGGGGGGGGGGGGTTGTTTTTTTTCCNT
TTTTGGGCTTTTTTGTT
>contig500237
GGCCGCTCGTTTTTTTTTTTTTTTTTTTTTCTACTAAAAACACCCAGTTTGAGATTGCGA
TGTTATTATGAATAATAAATATATCATGTATAAATTATGCATCTTCTGAATCATTAATGA
TGAAATAGTAATAAAATTGTTGTACTTTTAAGATCGATTAACGATTATAAATTTGATCAG
TCATTCGATTTTGCTGAATATTTAAATGAATATTAGCTCCTTTATACAAATTGACAGAAG
CCTAGTCAATTCAGATGAAAATGAAGTATTTAGGGACTCAATAAGAGAGTAAAACATGAA
GAGCTCGTTAGCTAAACTTCTTAAAACTTCGTTTAATTCATCGTCGCCTGATATTTTCGC
TTTATCTTATCTTTTCGCTCTAAACCATTCAACTGAACTTTCGAAATATTTGATAGCATT
GATTGAAAAAGTGGGAGATCTTTTTGAGAAACCACGGAACAAATTTTTATCTTTGAAGAG
TGGCTTCCACAACTTGCGCGAAAAAGGCAGTAAACCTGTTCCCTTGTATCTGCATTCATC
GGGGTATCTACAGTTCGTAATCTCGAGGATGGGACTTGTTTCATTAAGATATTGACCGAT
CCTGATTTTTTGTTCTTAATGTACATCTCACTGACCTCGTCCTCTGGCTCACGAATT
>contig500255
GGCCGCTGGTTTTTTTTTTTTTTTTTTTTTTTTCTTTTCTTTTTTTTTTTTTGGAGGCAG
AGATTGCAGTGAGCTGAAATCGTGCCACTGCACGCCAGCCTGGGTGACAAAGCAAGACTC
AGTCTCCAAAAAAAAAAAAAGAAAAGAAAAAAAGAAAAAGAAAAAAGAAAGGGGGTCTCA
CTATGTTGCCTAGGCTGGTCTTGAACTCCTGGGCTCAAGCAATCCTCCTGCCTCGGCCTC
CCTAATTGCCAAAATTTGATCATATCTCCAGTTATTTCCTTAAGGCCAAATTCTAAGAAA
ACAGGGCATAAGGTATCTATGCCTGGTGACCAAACAATTTAAAACCTGGAACCAAACTTC
CCCACCAGAAAGACTGAAACAGTTTAAATTTCTGTCAGCAGTGAATGAAAGTGCTTGGTT
TCTCAGGGTGTTCCCATGGTGTTAAATCCTTGAGAAATAGGTGAAAATTGCTTTAGTTTG
TATTTTGTTACTGGTGAGTCTGAACTTTTTTTTCATATATGTATTGGCTCTGTCTATTTT
TCTTTTAAAAATTGCCTTCTCCAGGCCTTTGCTCTCTCCCCTGTCTGGTGCTTCCCATCT
TTTTTGTGCACAAAAATCCCACCTCTTCTCTGCCTTGTCTCGTCCTCTGGCTCACGAATT
>contig500262
GGCCGCTCGTTTTTTTTTTTTTTTTTTAATGTGAATTTTTGATTATTTATTCAAAAAAAA
GAAAAAAAAAAATTTGTTTTTGCGTCAAAGTAGTAAATGAGCCAATTCTGATTTCACTAC
AACTCGATCCTTATTAGACACTTGAGCAGCGTTTGTTTTGCCAGAAAGACCTCCTGTTCG
AACTCTAGCATTGTATAGCCCTTTGACCTGTCTTAATTGAGAAGGTACCTTTGCAGGAGC
CCTGTGAACATTTGATTCTTTCTCGTCTGTATATTGTGACTGGGCAATGCCACAACTTTT
CGGTTGAGAACGAAGTTCACTTGGCCTTACAAAATGTCCTCTTTGTGTATAATCTTTGTA
CTCAACATCTTTTAAATTTTTATTCTTATTCAAGGTGCTAATTCTTTCCCTCTCCTGCTG
TAACGTTTGTTTATGCTGATTCTGCCTGAAGCTTAACAATCTATTTCCTAGCTTAGCTAA
TGATAATTCTAATTTTAATTCTTCAACAGAGAGTCCAGATTTGTAATCTGCAATTTTGCT
GGTAGATTTGTGTTGCCGTTTATAGCCCTGCACCATTGGATCACATTCTGTAAAAATTGG
ATGATTCAAGGTCATTGTTTCCTTTTTGGAAGTATCTTTGACTGCATTGAATGGTTTCAT
TTCCCCGAGGGATATCCTATCTTTGTCATCAGCTCTTTTAAAAATTTCCTCAGAATAATG
ATGATGTTGTTTCATATCCTCTTTTTCTATTTCGTGCGGTTTATTCTTCACAGAATGTAG
TCTTTCTCTGTTTTGTCTCGTCCTCTGGCTCACGAATT
>contig500279
GGCCGCTCGTTTTTTTTTAATCAGATTTTTTTTTTTTAAATCAGAATCCTTGGAACCATG
TCATTTTAAGGGAGTTCTGACCTCAAAGGTTTATCTGGGTTCAAAGACTTATGAGAATAA
CTTGTTTTATTTAAGACCACCTTGACTGCCTTTTCCCCCTCTGATTTACTGTCACACCAG
CACATGAATATTATAAAGGGTACACACAACAGCAAGGATACAATGGACTTTATTATAGCA
TGTGCAGCCTCCCCATTGGCTCCATAATATCTCACAGAGGCATGCTGAGCTCAGTAGTCA
ATAAAGCTCACAAGGAGAGAAGTATGTTCATTAGCTCAGAAAAGTATAAACTCTGGGTTT
TGTCTTCCATGCCATGCTGGGGTGTATATGTTAGTTTGGGGGAAATAGATCAGTGAAGGA
TCTACTTTGCTGTCTTCTAAGGAAATTCTGTCTGTGCCATGATTACATACTTCCACTTTC
TATTTTTACTGTGCTCCCACACATTTCCCTTTCTGCCCACATGCAATTAATAACTAAGTC
AAGACAATTTTACATCTTCACAAACTAGTCACTGGCATCTCTTGACTGGCCGTGTTGTTA
CTTTCTCACTTGTCTCCCTTGTCTCGTCCTCTGGCTCACGAATT
>contig500282
GGCCGCTCGTTTTTTTTTTTTTTTTTTTTTTTCAGTAAAAACGCAATACTATATTTTCTC
TAACCCTGACTAACAGAAGGCCCCCATCCTCATAGAGAGACTTCTAACCTTAAGTAATCG
CTAAAATTTCTCTACGATTAACCAATAAGAACTTAGTTCCTATTTTGGATGAGCTCTCTT
ATCAACAAAATGTAGCAATAGTTACGAAATTTACTCTTGAAAAATACACCATCTTCATAT
TTATCAAACAGTGAAACGGATATGGATTAGAAAAAGCATAACCACATAAGACCATTATTA
GCATAGCAAACTACCATTTTCAAATCATGGGCCAAAATTTGATACTCAATTTCCGTTTTA
GAATAAGATAAAATAATTCAGGACAAAGCAATCCACTATCAAGAACCTTAAAGACTCTCA
CCGATATTTTCAGAGTTGGAATGCAGATCACGTGACCCCCCTTGATTTGTATCAGCAACA
CGTAAAGCATTGTCATCAACTGACTTTTCATCTGCTGACTTTTCATCGACTGAATTTTCA
TCGATTAACTTTTTATCGACTGATTTTTCCTCGACTGACTTTTCATCAACTGACCCTCCA
TTCGAATTTTCAAGTACATCAATAACGCCCCTTACTTTCTCAACACCATCACCAGTCCCC
CCATCACTGACTAGTTCGTTTCGGTCTGAATCCGAATCCGAGTCAGCATCAAAGACAACA
GTTCTTCTCCTTTTTGTCTCGTCCTCTGGCTCACGAATT
>contig500286
CGGTGGGCTAAATGGTTCCTTTCGAAGCTCCATGAATTCGTCTATTAATTCATCAATTCC
ATTCGAGTCTTTTTCTTGTGGCTCCAAGCAAAATTTCTCCAATGCTCGTAGACGATTTTC
ATTTCGATCACATATGATTGAAATATCAAAAGCTGACTTTCCGCTTTGCAATGATAAATC
ATTAGCATCAGCAGCAGTATCAGCATTATCTTTAGCATCAGCATTGCCTTCAGCATTGCC
TTCAGCATTGTCTTCAGCATATCGGGCGTTTGGTTTATAATCGTCAATATGGTTCATCAT
ATTTGACAAACTGTTGTTTCCCAACAATTCAATACGAGGAGTTACATGCATTAAATTTAC
ATTCTCGTATGACATGTGAAGATTGTTTTGTTGATTTATGTTTATTTTTTTTTCAAAATC
ATCTTCATATTTAAAATCCGTCATTTCATTTTCAATATTTTCAATCAGTTTCATTTCGGA
TAGAGTAATGTTGTTCGTTTCAAAACTTTTAGATTGCTTTTCTTTCACAAATTGTTTGTT
TTGAATGTCATTTGTTGATGCCTTATTAAAACTTTCCAACAAATTGTTTTGTTCTTCTTC
ATGAAATGATGCTGTTGATGAGCTATTCAGAGAGCTTGGACTTTTCTTATATTCACTAAC
AATTTGATCCATCAAAATTTCAGAATTATCAAGCATTGTGGATCGTCCTCTGGCTCACGA
ATT
>contig500287
GGCCGCTCGTTTTTTTTTTTTTTTTTTTTTTTTTGGAATAATTTCCAAATTTGTGTATTA
TCTTGTAGATCATTCAAATTGTGGTAAGGTTATTCGAGGATCATCGAATTAAATAACATA
CTTCACTACTGGTTTCAGAAACGGTCTAATGATTTCAGTTCCTGCGTTGCCACATTACTC
TTGAGGTGGAGTGCTTGCACTTTCATTTATAGTTCGGCCTAAGCCAACCTATGGCACTCA
TCATTGTCTGCCCAGGCTACGGGGGTATCTAATCCTCTTCACTCTCTGAGCCTTCGTCCC
TCAACGTCAGTTATAGTATTAATGTTTTTGTCTTTACGCCGACAAAGCAAAATACATGTA
CATAGAGGTTTGCCTTCGCCGTTATCAGTCCTATTAGTATTAGCAAATTTCATCTTTCCA
CCAATAATTCTGACATATTCCTCTCACATATCAAACTCAAGTGTAACAGGTACTTATCTA
AGCCTTTGTACACCGTCTAGGTACCCTATATACCTGTTAAAGATGAATAACACTCGTCTC
TCTTGTCTCGTCCTCTGGCTCACGAATT
>contig500293
GGCCGCTCGTTTTTTTTTTTTTTTTTTTTTTTTGCAAGATGCCATAGCTTTATGCAGATT
TATATTAAATCTCTGATATATTATCAACATTTACAAGATCACAAGATCTGCTATAACAAA
GTCTAGTACACAAAGTGAGTATACACTATACAAGCGGAAATGGCAAACAGCAAAATTCCA
CTAAAAAGAAGACTAATTAGTGAACAGCAGCAGTCTCGGCACCAACGGCACCAAGTGCTG
CATCGCCGCATCCCTTAGAGACGGGAGACTCAATCTTAGTTTGATGAGCCTTTTCCTTCT
TGTCTTTCTTGACCTCGTTAGTGGGACTGGCTTCACGACGACGAGCTGGTTTCTCCTGCA
CATCATCATCGTCCTTCGCATCTCCCTCAGTCTTCTTCTCAGTCTTGCGATTACGACGAG
TTCTGTTCTGACGTTTAGGCTTTCTCTTCTTCTCTTCATCCTTTCCCTCCTCCTCCTTGT
CTCGTCCTCTGGCTCACGAATT
>contig500297
GGCCGCTCGTTTTTTTTTTTTTTTTTTTTTTTTTTTTTTTTTTTCAAGGAAAGCGAGTTG
CGCTGTTCGCTTCTTTTCCCGCCAACTTGACCCAAAATTGCTTGCAGGAAGGCACGAGCG
CCACCAACAATTCCAACCGCGCTGTCCAACC
>contig500317
AATTCGTGAGCCAGAGGACGAGACAAGGGAGAGATGGAAAAAGCGGTTCCCATGGGACAT
CAGCGACCCACTTGCCAGCTCCTCAGGCCGAGGAGGCGCAGTTGGAGACGAGCCAGAGGG
TGTTGTCCTCTGCGTCGAGAGCCGTGGAAAAAACTGGTCAAGGCAGAGTGGTACGTGTGT
TGAAGGGGCGAGGGGACAGACAGCGAGACAATCGCGACGCACTTGTCTCTCTTGGATGTG
TTTTCCGTGGAGGAACTAGACTAAAGAGGCTCCAACCTCTGTAGTGTAGCATGTTGACTA
AGCGAATGCAGGCCGCCAGCAGTAGAAGTACGTGTGGTCCTTTTGTATGCATCGGTTCCC
AGAACATTTGGTGGTTGTGTGATGTTGTTACAGGCCTTGTGCCAAAACTGCTACCCAGCA
CATGCTTGGTTGGCGAAGGTCGTGGATTCAAAATCCCGGCGTGACGCAGTGGTGTTTCGG
AAGCGCTCGTTCCTGGGTGAAACAAGTTCGACATACATGACATGATTGGTGACGAAAAAA
AAAAAAAAAAAAAAAACAAGCGGTCGCATTGTCTCGTCCTCTGGCTCACGAATTCGTGAT
CCAGA
>contig500319
GGCCGCTCGTTTTTTTTTTTTTTTTTTTTTTTTGCAGCTGAATTATTCCCTCTTCAACTC
TAATAGGAGATCAAAGTTTCGACCCATGAATGGGCACTGTACAAAGGCTTCACATTTTCA
AAACGTGAAGTAAGGCCTCCTAAAAGGTAGCAGTATCGCATAATCCTGACATAGAAAATT
CTAAAAAAGCTAAAGTGAGCAACTTGCTTCCTTAAACAGATTCATGCCCTTTTCCTTTTA
TGTTACAAAATAAGAGTACACAACACCATCAATGGCAAAGTTGCCCAGCCTCAAATCCTA
TGAACGACTACTACTAGTACAGCACATATGTTCTTAAATTTGCTACAGACTGATACAAAA
TTGTGAAAACTTATGACTGCACTGCAACCATGAAGACACGAAAAATTTTAAAGGACAAAG
AGAATCATCAGATTTTGACCCCCAACAAGGCTTGTTTACCTTTGTCAGCGCCAATCAATT
TCAGGTGAGCAACAGAAACAACAATCTCCCGCTATTGATATCTAACCAATATAATTATTT
GTCCATGAATTGCAACTGTCACCTCAGACAAAGATCCCAATTGTCGGAAATGGTTGATAT
AATAATTGATATATTTACTTCCTCCTTGTCTCGTCCTCTGGCTCACGAATT
>contig500337
GGCCGCTCGTTTTTTTTTTTTTTTTTTTTTTTATGGGAAAAATTTTTATTTTCTTCTCCT
TTTTTCTTGGTCACTCGTTGATTTGCTTTTTATTTTGTTCTTCTTTATCCTTTATTCCGT
CGTTTCCGCTATCTTTCCCATTGTTTCTCCTTGTTTTCATTTTGGTTGCTATTTTCTCAG
ATGCTGCTTCGGACATTGGATCTTTTTTTGTCACCAGCACTATCTGTATACTCTGGATAC
ACCTGAAAAACGACATCCTTTATCCAAGACTTTATCTTTGCTGTTTCATTTTCAATAAAC
GGTTTTAATTCAACATCTATAGCTGCAAAATACGTAGGTGGTAGCATTAACGACGCTATG
GCCTGTTCTGATAGAAAATCCTCACCGGCTGCTTCTTTATTTTCGAAAGCTGATATGACT
GGCTTTCGAGGCCCTATGGCAAATTTCTTTTCTGACACAGGCTTTGTTAATTTGTCTTTC
TTTGGTGTACTTGCATTTGCGGAACTATCTATGTGTTCACTATCAGCAGCGTCAATTTTC
TCAACTGTATTAGACCCAGTGACTTTATTTTGCTCATCTTTAGCTTTCTTTTCTGCGTCG
CCATCTTTTTTTGCATCATCAGAGACAAATTCTCCAGGTTGTCTCGTCCTCTGGCTCACG
AATT
>contig500355
GGCCGCTCGTTTTTTTTTTTTTTTTTTTTTTTTTTTACCCATCGCTTGTTGCTCTTCTTG
TGTGTTGCTTCTTGAACGTGTCAAATCCATCCCCGTCCATGGATCACATATGGTGTCTCG
GCGATTTAACTTTGTGTCCATCTGCCGCCCGACTGAGCTCCTGCCTCCCCGTCCCCACTC
CGCCTTGGAGTTTCAAGTTTCAAGTGTACAGGTACAGAAAAATGTCGCGTCTGCAATGCA
CGAAGCATCAGACAGGCAACGCCGACGACACTCACTCGCCGTCGAGTTGTGATCACAATC
CACTATATTATTCACGTCTCATTTCTCCGCAGAAGTAGCATCAGCATCAGCAGCAGCAGC
GGAAAAAACAAAACCCCGATACACTTCCGAGAGCCCTCATCGTGTGCTCAAGAAGTTTCG
TTCTTGTTATTACTTCAATCGTGGCGAGACAGCTACAACTAAACTAGCACTTGGTTCTTC
CGCCAGAAGACATCGACACCCCCAGCATCGCATTGTCTCGTCCTCTGGCTCACGAATT
>contig500357
GGCCGCTCGTTTTTTTTTTTTTTTTTTTTTTTTTTTTTTTTTTTTTTTTTTTTTTTGAAA
AAAAACGTCCTGGTTACCTAAAGACAGGCCGAAAACTCAGTCAACACCACCGGCCGTCGG
TGGGGTGACGCTGTTATTACTTATGATGTTCCCTGCCCTGTTCCCGAAAATCGGCATCGC
TACGCTGCACCGGGACCCTCGTCCTTCAACGGGTGCCGAGAGCCCGACAGCAGTCAAACT
TGGCGGCGCTGCTTATGGTATGCCTGCCTACCCTGCCCTGCTTTCCGAAAAGCGACGTTG
CTATGCTACTCTACACCCTGACCCTCATCCTCGAACGGGTGTGGCCCTTCATCTTGACCT
GGCGCTTCGCGGCCTGCTTCCTGACATCCACCTTTTCCTCCTTCTTCTTGAGCATGGCGC
GTCTCTTGGCCTTGGGCATGTTCTTAAGCATCTTGTTCTCCTCCTTTTGTTTGTTCTTTC
GGATCTGCCCCTCTGTTTTGTCTCGTCCTCTGGCTCACGAATT
>contig500371
GGCCGCTCGTTTTTTTTTTCTTTTTTTTTTTTTCCATGGAAGCAGTCATCTTTAAACCAT
ATAACTGAAACCTTCATTGTCAGAGGATTTTTTTTCTAAGTAAATAATATAAAATAGGAA
TACTGCACCAAGTTAAATATCAACATTATCCATCTTTGTAGCTGTCAAAGGTAAAAATAT
TGAATATATTACTTTGGTGAGCAGCAAGCACTGATAAACCATCAGGTATCTCATCTTCCA
GGGAGTTATTTTTAGGCAGTTAAGTTGACATGAATGTGCATCTTAATTCCCTAAATTTTA
AAAAGAAATTGAGGTAATAGTGTAAGCAAGTTGTGACTCCAAATGTGCTTTAACTGAAAA
CAGTATCTCTAGGGAATACTTTTAAACGACCCATTCTAATGTTCTTCTTACAATTAGGTT
TATTTCCCAGGTTTATAAAATGCAATTGCATTCCCACAAAAGAAAAAGAATTCACCATCT
TCCTTGTCTCGTCCTCTGGCTCACGAATT
>contig500377
GGCCGCTCGTTTTTTTTTTTTTTTTTTTTTTTATTTAGAGTCCTTTTTTTATTTTACTAC
GTAGCTTATTTGGCCTTGCTTTATCTGTAGTAAAAATGGTGAATTCGAACTTAAATGCAA
TGGTCTACGACTACAACCTATATTATTTTCTGCTATGAGATGTATGTTTAACCTTGTATT
TATATCCCTGCTCCAAATAGTTTGGCTATGATGACATTTAAAAAAAACATTTCTCGTACA
GGTATATTCCATTGCAATTTGACTTATTCTTAAGATAATGCCAATATATGCAATATTTCA
CTGAATGCATCAAAATCACCTTCAATTTTCATTTTGATCCCTTCTCATCTTTCGTCACTG
AACGTGCAATTATCTCGACACAATTTGGTTTGCTGTTGGAAATCGGTTCTCCTTGTTGAC
AACTGCAACACATCTTGGATGTTTTATATTGATCAACAAGGAAAATTGTTTTTCCAACCC
TCTAGAAAATCTTTCCGTAATCTACTCGACTTACTCTGTTGAAGGATCACGCATTTTCTT
CTTTCCAACCAGTCCCTAATAAGTAATAATAGCATTTGATAGAAAAGTAGAGTCAACTTG
TCTCGTCCTCTGGCTCACGAATT
>contig500381
GGCCGCTCGTTTTTTTTTTTTTTTTTTTTTTTTTTACTTGTTCCTCATCTGTTTATTTAA
ATTCAGGGAAATAAAGTACATTGAAACTTTACCTATCGTAAATACATGACTTAAACAACT
TTTCTGTCTAGAACACCAACTCAGCTAATGCCTCTTTTTGCAAGATCTCTTACCAATTAG
AATTTCTTTTCATTTTTCATCGTTCGCATCATGAGCTTTTTCTTTACGGTCTCTACTATG
ACTTCTTGAGCCCTTTCGATCTGATCTTGAATTCCTTGGAGATGAAGAACGTCTCCTACG
TGCCACAAATGGACTTGGGGTTCGACGACGTTGTCGAGGATTTTCCCTCCTTCGATTGCC
ATCTCTCCGAGGGTTATAGTTATTTCTCCTCGAACGACCATTTGCCCTATCTGAATATCG
ATCATATCTCTCTTTTTCATACCTTAAATTTCCTCGTCCTCGAATTTTACGTCCCGATGC
ATCATACCTAACGCGAGGAGGGGACCTCGATCTTGATTTTTCTTTTCTGGGCTCCTCAAC
TTTAGGCTCTTCCTGTTGATCCTTGTCTTCCTTGTCTTCCTTGTCCTGGTTGTCTCGTCC
TCTGGCTCACGAATT
>contig500383
GGCCGCTCGTTTTTTTTTTTTTTTTTTTTTTTTTTCAAAATATGCAATATCTAGTTTATT
ATGTACTGTGAAATTTTTAAATTTGTCATGAAATGTAGTTTTCGTTTTTTTTGCTGAAAG
TCGAATTGGCATATACGATTTCAAGGCGTTTAAACAAGTACGAAGATATGAGGATTAAAA
TATGAAAATCAATTTATGACGGCAACTAGACCACAAATGAAAAGTCTAAGGCCTAATTGA
ACAAATGCATTTTCCTGCTTTTTGTAATACAATGTCACAGAATATTTAAAAGAGCGGAAT
TACTAACGTCTCACGTCATTGATGTATCGAATATTGAAGTGAACCATTGCCCCAACTGGA
CCCCCTTCCAATTTAAATGGCCGAGAAATTTCTGGTGTATTGAAAAGTTTACTATAGCTA
GACGATTTCTTTGGTGAAATCGGAATGACAGTATTTTCATCAGACAGAATGTTTTGACCA
GCTACTTGTTCGTGGGGTTCATCAGATAGATTTGATGGGTCAAAGAGAACAACCATTCCT
TTGAACTTCTTTCTTTGGACTTGAGAACGAATAATTTGTCGGGTCTCAGGATCTTTCGT
>contig500384
GGCCGCTCGTTTTTTTGTTTTCACCTGTGTTCTTTTTATATTAGTATCATCATGTAGCCT
ATTTAAATTCGAAATTATTTTTCAAAATCAGATATCAAAAAAACAAATTAACAACATACG
TTTATACGGAATTTTCAAAGGATAAAACTTTTCAGTTGTTCTCTCAATTTACTTTAACGT
ATTACTGTAATTCCCATGTGTCTACACTAATTAATGGTTATATCTTCCAAGGCTCACTTG
TATAAAATGTGAGACATAGCAGTCACCTACCCTTCAACAAAGCACAGAGGGCTTGCTGAG
AACTTAATTCCAGGCTGGACAACAATTATCCCTCTTTTCAAGGACATTTTGTTCTCATCT
TTGCCCTCTTCTTATTTTTAATGGTATATGTACGAGGAATAGATTAAAAGATAATCATTT
TTATTCACTTTGCAGGACAAGTCTTGGGGACTAGATAAAATGGGCAGGAACATTTAATCC
TCTGCTTCAAAGACTATGTGCATGGACAGTTACAAGGCAGTTATGGCCAGATATGATTAT
CGGCTTTGGAATAAAATGCTCCTTGACATTGCTTAAATCTTAGCTGAGAAGAGAGACAAT
CAGGTTAGTTATTTTGTAGGGTACAGATGTGATGAGTTCCAGAGCTTCATAAGTCATCAG
AGTGGTCTTATCAGTAGTATTTTTAATCTGTTTTCCAAATATCCCATTTTCCTGTTATGA
ATTCAATATGTGTCCCCGTTGTCTCGTCCTCTGGCTCACGAATT
>contig500389
GGCCGCTTGTTTTTTTTTTTTTTTTTTTTTTTTTTTATCGTTAAAACCACAATATTTTTG
TTTATTAGAAGCTTTGTTTCGTCTAAGTATGCGATCTATTAGAAGCAGAGTGGAAGGTAA
CTATTGATGACTACCATTGGTACCATTTACTCCCAAATCATTTGATTTTTGTACAAGATA
TGAATCTTGCTTTTCTGTATTAACATCCTTGTTCCTGTTTTCTGAAGCTTGATTCGAGAC
GATCGATTTATGAACACTGTTCTGGGGGTTTTCCAAACCTGGTACTTGCGCAGTTTTTGG
TGGCTCTGAAATTTCATGCACAGCCCTGGCATCATTGTTCTGAATCGAAGTAGAAGCGCC
AGAAGATGTAGTATTTACGAAATTCTTTATAGAGCTACGAAAAGTTTCTGATTGGGTATC
GTCTACTTGAATTGATGAATAACTAGAATTGTCTGACTTGGATTTTAGGGACGCCTGCTT
CTCCTATTTTCCCTCTTGTCTCGTCCTCTGGCTCACGAATT
>contig500394
GGCCGCTCGTTTTTTTTTTTTTTTTTTTTTTTTTTTTTTTTTTTTTTAAGTGAGATTCGT
TTATTCTCAAAAGTAAAAATTGTAGACTGAAAACTAAAATGTATAACTATTTCTATATGC
GAGTGTACCTACTCTAAGCATTATTCTAAAAGAGCGAAGTACATATATATACATGATATA
TATGATATAAAATGTCCAATGAATTCCTATTGATGCTTGTAGTGAAATATTATTCTTATC
AGGTTGGTCGGGTTTTCAGGAGATAGAGTAAACGAAAATGCAATCCATTCCCGTTATGGA
GAAGTACCAACGAAAGCAATTAAAGATGAAAGAGCTCGAAAAGCAAACTTTTCAAAGGAC
CTCCCATATATTGAAGCAAAATTTGTAGGAAGAAAACGTACATATACAAAGAAATGACTC
ACTAAAAGAAATATTTGTATTTGCTTTCATTGTCGAAAGCAACAATGAATGAAGATCTTT
TCTTTTGTATTTTTTTGCCCTATCATTAAAATATGGATCGTCAACTTGACTTTGTAACTT
TTTTTCTTATCGTATTATTTTCAACAATTCAATGAAAAAGAACACCTCCCTCCTCTCTCC
CTTGTCTCGTCCTCTGGCTCACGAATT
>contig500398
GGCCGCTCGTTTTTTTTTTTTTTTTTTTTTTTTGGCTCTCTTTGAATCATAATCCCACCG
CGGCGCTAGACAACTGGATGCCGCAGCAAGGACGAGGAGAGTGAGTTTTTTTTTTTTGTT
GTTGTTGGACGGGGTCATGATCATCATCGTCCGTGTGGGGGGTCGGCCTTTCCTCTGTAT
TTTTTGTGCAGGCAGGCGTGTTTGTCGCCGGACGCCTCATGAAATTCGGTCTGGAAGGTG
TCCGCGATGAAGGATGCACTGTTGGAGAGACGGGCAGCCCCGGCTACTCAGTTTGGCCTG
CCCGGGCGTCTGGCTTTAGCTTGACGAACCCCGCCTGGCCTTTCTTCGATGGTTTGTGTG
GTGCGCACTGGCTGGCTGGAGTATTTTGTCCCTTTTTGTTTTTTCTCTTAAAGTTCTCTT
TTTTGTCCGAGAAGCAAAGGAAGCAGTGAGCGGTGTGCTAGGTAAAAGGGTGCGCATGGA
GTGTTAGTGAAGGGAGAGTGGCAGGCTTGCAGTGGTGGTGGTTGGAAAAAAAATATAATA
AAAACAGGACCATTTGGCTGTATTGTCTCGTCCTCTGGCTCACGAATT
>contig500403
GGCCGCTCGTTTTTTTTTTTTTTTTTTTTTTTTTTTTTTTTTTTTTTTTACTTCAAAACG
TGTTTATTCTCAAAACTCAAAAACCTATTTCATCTTACTGCATTGAAAGACGCTACAGTT
TTTCTTTGTCCTTTTCTATTTAAAGCCGGAATAACTGCCCGTATCAGCGATGTGTGTTCC
AATATTTGCTCACGGTTAGTTATGTTCGGATCTCTTCTTTTTATTTTGTCCACTATTCCC
CCCGAATTTACACGAGTTCGTACGTTTTGAAGTTTCTTAACAACATTTTGTTGAGATTTT
GAAGCTGACGGAAGATTTGCCTCTAATTTGTTAGATTCTGTGTCATCATTTGTAACAAAT
GTAAGTGGAGAATTCGATGGTCCTAAAGATTCCGAATCCCCAATCCCAAGAGAAAAATGT
TCAACAGAATGTTGTTCCTTTTGTTCCAAAATTAGGAATTTGGAAGGCGTTACACTATGA
TGATCCTTGTAAAGAGTAGTAGCCATTTCCGTCGAAATCTCTGAATCTGGAGTATTACAA
AATTGTACTGGTGTATTAATATGTTCAGGGGAAACGGCAACAACCGCATAAATGTCACGA
GCTCGGATATCATTCTGATTCCTTGTTGTCTCGTCCTCTGGCTCACGAATT
>contig500407
GGCCGCTCGTTTTTTTTTTTTTTTTTTTTTTTTTACTTTATTTTAAAATTTTAGAAACTA
CTGCCCAAACCATATTCCTATACGTATTGTTTTATTTTTTAAACAAGCTGAGATTGGAAT
TCAATAAAAGGAAAAGATTTACAATGCAAGAGACTTTAAGAGACTTCCATGTATGAAATT
CACTCTTTAGCTGGTAAGCTTTCTGCTGATTCTTCAGGAGGCGCTGTCACAGCTTCAAGA
GTTGCTATTTCACATGCATCTTCCACGATCTGTGCTGCTGGAGTAGGAACAGCATTGACA
CTAATTTCTGCAGGAGTTGTTTCATCAACCACACTTAGAGCAGGTGCTTCAGCATTAGGA
CCAGGAGCAGCAGCATGATCAACAGCATGATCAGTAGCAGAAGCAGGAGCAGGATCATCA
GTAGCAGCAGCAGGACCAGGATCATTAGCAGTAGGAGGACCGGGAGAAGCTTCAGCTGGC
TTATCAATAATGTTAAAATCAACCCAAACCTCTTTTAACTTTCCCATTTGTCTCGTCCTC
TGGCTCACGAATT
>contig500411
GGCCGCCTCGTTTTTTTTTTTTTTTTTTTTTTTTTTGATTCGACATGGAGGTTTCCAATT
TATTCAATAGAATTTCAAAATGGATTCTTAACTTTTTTTCAAAACTGTACCTTAAGAATT
TTTTGTAAATACGCTAATCAAAATAAAATATTCTGCTACTTTGTTTTTATTTGTTACAAA
AGTTTCGGGGTCGATGCACTTCTCTTTGATTTTCGGCATAGACCTGCAGAATTTGGTCTT
GGGTTTAACTGAATAGACATGGCAATTTGAAAATTATTGGATGAATGAAGCATTGCATTA
CGTTTTGGCTCATATGCACATCTTGTTGCATTTTTTGCCCGAATTGCACTCATAGGTCGG
TGAATTGGTTGAACAATATTAATATCTTCATGCTGCGACTTCGTCATATTACCACACATT
TTCATTTCAAAATCTGACATCATTTCTTTCTCTCTTGGTGAATACAAATCTTTGTCGGGC
TTGACAGAAACGTCTTCAGTGGAATCGTTTGCTAACGAAGTGTTTGATTGATTCATCTCC
TGCAAATGGGAGTGAATCAATCTATGTTTAGCACTAGGCATCCCTTTTCTCCTTTGTCTC
GTCCTCTGGCTCACGAATT
>contig500412
GGCCGCTCGTTTTTTTTTTTTTTTTTTTTATTTTCTTCTTACTTTCCTCCCTTCCTCCTC
TCTCTGTCAAATTGTTTTCCTCTTCCTCCTCTTTTAAAAATTCTCAAAATTTGACTATAA
ATTGCTTTTTCTTCTTTGCTCCTTTTCACAACTCTTTCATTGCCACAAGGCATTCAGGTA
GAAAAAAAGGCCAAGGTAGTCTGCAGTGTGCTAGCTATTTACCCAATTGACCCACCATAT
CTTTTACATAAGCAAATAAATTAACAAGTTATGTAAATAATTTATATTCAAATATTCAGA
AATGTCTTAGACATGTTTAACATGCTACCAGTAAACTCCTTTTAGGAGGAGACCACATGC
AGCTTTAGAATAGAAAATAGAAGAAAGGAAAAAAATAAACAAATGAAGGTTTTTCTCTGC
AGTCTTTATGCAAGCAACGACTTATTTCTTAAACTCTCCCCTTTGTCTCGTCCTCTGGCT
CACGAATT
>contig500417
GGCCGCTTTTTTTTTTTTTTTTTTTTTTTTTTTAAAGACCAATCTTGGCAGCATAATGAA
GCCGTGTCTTTAAAGAAAAATAAAAAATAAGTAAATTATCCATTTTTAATAGCTTCTAGA
TTTCTGAGTCATAATTAGAAAGTCCCTCATTTAAAAGTCATAAAGAAACTCTCTGATGTT
TCCTTCTAAAATGTTTAAGCTTCATTTTCACACTTAAATTTTTGATTCCTTCAACATTTA
TTTTAAATATAAAGTAGAAATCCAGATTTTTTTTCCAGATGTCTATCCAGTTGTCCAACA
CCGTTTATTAAATAATTCAGCTTTTCTTTGCTGGTTTGGTATGGTAACCTTACTAACTGT
CCATTTAATGTAGGCCTATTTCTGAGTTTTCTTTTATTTTATTGTCTGCTTGACTATTCA
CGGGTCAAAACCACATTGTTTTAATGATTGAGGCTTCATAATATGGGTTGGTCCTTCCCC
CGAGCACCCTCTTTTTCCAGAATTTTCCTGTCTATGCCTACTGGTTAATTTTTCATACGA
ACTTTAGGATAAGCATGCCTCATTCAACAAAAACTGTGGATATTTTTTATCAGAATCAAA
GTATATTTATCAATTAGCTGAGAGAGAATTAAAATGTCACGGTGTTGAGCCCCGCCGCTC
CCCCCCTCCGCCACAATACGATGTATCTTCCCCCTTGTCTCGTCCTCTGGCTCACGAATT
>contig500429
GGCCGCTCGTTTTTTTTTTTTCTAAATCAAACCTTTCTTAGGCTCATTTGAAAAATTTGT
TCTGGCAAGAACTGCCTCCCTTTTCAATAATAGGGGGCAACATTTTTATAGAGCTTTCCA
CGGCCTCTGCATAAGTAAAATTTTTTGTAAAAATATTTTTATGAAAGTATATAAAATACA
CAAAGGGAAGAAATATACCTCTTGATGACAGAGAGAAGAGTAAAGGAGAGACTGTGGACT
CTTTTTCTTTGCTCACTCTGCAAAGTTAAGTAGGTCCTGCTCGCACACAAATAGCTAAAT
AAATGAAATATTTTCCTTTACATACTCCCATTATTTATCAGGGTATTGCATACAGAAGTA
ACACTGCAAGTAGCCAATATACGATACAACTCAGGAAACACTGAAATCTCCACATATGTG
TAAGTTAATCCATCTGACCCTATAACTTAAGGCTAAGGAGAACATTGGCTTTTGTCTGCA
TAAGAAAAGAAATATTGGAGAGCATATGAATTATGGTTCTATCTGTGTGTCTCGTCCTCT
GGCTCACGAATT
>contig500447
GGCCGCTCGTTTTTTTTTTTTTTTTTTTTTTTTTTTTTTTCCCGACCAAGTTTTAAGATT
TTATTTCACGGACAGCTATGCTAATTTACTATTTTGACTTCGAAAACTATTCAACTTTTG
ATTCTAAATAGCAAGTTTTCAATAAATTTTTTTCCCATTCTTAGTTGTTTCTTTCTAAAT
CATCAATCAAACACGGTATACTTATTTTAACATGGGACTGAATAATTGTTTGTTTGCTGA
ACCAATGCTGAAAATTGGATAAGGACATTTTCAACAACTCCAAAGCAATCCATATCCTCA
CAGATTTTATCAGTCTCTGGAATATAGAAGCAGCTCAAAATTGGGATCACAAGCGCTGGT
GCAGATAAATATTGTAAGCAATGACGAAGTTCATTTGACATTGGCATCGATACATCAGTT
TCAAAATGTAGTCGAGCTCCAGTTGATGTCCTTGCCATACAATTCATTCCCATTGAAATG
GATTTCATGATTGATTCCCTCATATCCGCGTGAATGTAACTAAATATACTATTTCCAATC
GTTGACAACATGTCGGGAACATGAAGGATGTCCCCCATAATTGGCGACAATTGAATTACG
ACCCCATTCCATGAGCAATGAGCAACGGTTCTTCCTCGACATTTGACACAAAGCAAGTTT
AATGTTGTTTTTGTCGGATAATTCATTTAAATTTTTCTAGCAAAGTTTTAATTTCAATAA
AGAAACGATTGTGAACTATATTCTACTAGTATTTCTGATAATTCGATGCTCCCCTGTAGT
GAGAATATCCTGAGGTACCTTCTATATTTTTTTATTTCAATATTTCTTGCTTGTCTCGTC
CTCTGGCTCACGAATT
>contig500454
GGCCGCTCGTTTTTTTTTTTTTTTTTTTTTTCAGCTATTCAACAAGAAGTATTTATTTCT
GGCGTTTCTAACTAATTATTTATATCTTTTTTTCTTTTGTTCTTGTACAATAAACCAACG
TGTTGTACTCTTATTAAATGTCAAAATTTTGCTTTTTTTTTTTCTGAATTTGCTTTGCAC
AATAAAGGAAAAAAATAAAATATTCTTCTGTAAAAATCTATGTAATTCAAAGATTAGTGT
AATGGAGCAAACGCTGAATCTTTGTTTATCTCGTAGCATTATTCTTTGGTTCTCTCGTAA
TGAATTTCATTTTCTTTTTTCGTACGACTGGCATGTATCAAATTGCATGCCTGTGCTTGT
CGTGGACTAAATACCATTGAAAATCCGCTAATCCTTGGAATAAGATACTCGAGTAGAATC
ACAATCGCTGTCGATTCTCCATCTCTAAAAAGAATTGTTAATTCAGCAAATCCGCATTGG
TATATAAGCGATATGAGATTGTCCTTTCTCCTCAAACTTAGAGTTTTTTTCTCCAATTGA
CCGTCATATTCAAATTCATGTTCAATGCTAAGATCATTATTTTTACAGTTGAAGAAATTA
ATCATCGAAGAAGCCTCGATTGGAGTCATATTTATTGTAGGAAGCTCAGGAAATTCTTCT
CGGATTCCAGTTTTTTCAAATTTAAATGCAACAGCACCAGGTCTACTCAAACGAATTGCT
CCATCGGTACCACTGCTTAAAGAAAAAGATGGTTTTACAGGATAAATTCGTAAGCTTGAT
GAAAGTCTTGTTACTCGAAATGCTGCATAGACTTTAGTCTCATCATTTATTCGATGTGGA
ATATTTTCTTCTCTACCGTAATATGAATAGTCGCTCGCGAAGTTTCTAAATATATGTTTT
GAATGTGTACGAATTGATATTTTTGATCGTAAAAGCCCATTTAAAAACATTGCTAAACTC
AAAAAAGCAAAAGAAAACAAAAAACAAAAAACAAAAAGCACCAAATCGAAATCAAAATCG
AAAAACGAGCTTTAGCGGAAATGTCTCGTCCTCTGGCTCACGAATT
>contig500455
GGCCGCTCGTTTTTTTTTTTTTTTTTTTTTTTTTAACGTTTAACAGCAATTTGTATTTTT
AAACAATTTCAGGTCTTATACTATGGTCATTATCATCCCTCTCTTCCTCGGCATATTTTT
CATTATTTGATATTTCTTTGAATTTTTTGGGCAAGACAGCTTCCCATTTCTGTGAATCAT
TTTTATTCTCTAATTGCTCCATTACTGCTTGACAATCCTCTACGATTTTCTGTACAAGCA
ATTTGGTATTGTCTTGAGCATTATTACTATTTATATTCAAAGGAGAAATGAAACTTTGCT
TCTCAAATAGTTTTGACTCCGCGACTTGCCAGGTTGACATCAACTGCTGATGAAGTCTTG
CGATGTATAAAATCCATGAAGACTCACACTCTTGGCAGCCATCCACCATTGGATGAGGCA
ATTTGCCAAGACAAATTGAATCACCACCAATATCCTGAATTCTTTTGACTATTTTCGTAT
GCATATCACAAAGTACATCATAGCAAAACGTTAACGCATTGAGTAGAGGAGGATCCCGCT
TGTCTCGTCCTCTGGCTCACGAATT
>contig500468
GGCCGCTCGTTTTTTTTTTTTTTTTTTTTTTTTTAAAAGACAAATTAAATGTTAAAAATT
ATAATAAAGAAAGCTGATATTTAATTATGTAGAAACAGCCATCTTACTTTCTTTTACCGA
TAAAAAAAATTAAGTTCAACTAAACTTTGTCGAACTTGACCCTTCTCTTCTTTTAAAAAT
AACTCTTCTTGGCGATCTAAATTTCTGAGCGATACTCAATTACAACTTTTACATAGAAAT
TAAGATCTCCACGCTTAGCGATAACCCTGAAATTGAGGATCTGTTGATCCCTGATTTCTG
TAATGCGTATAATCAAACGCCATCCCTGATGCGTTCCCTTCTTGGTGCATCTCTTCTGAT
TCCGAAACTACTGCATCTGATGTCCAAACGGCCATCATTCCATTGGAATTGCCCCCAACG
ACACCTCCATATGCAATCCCACTGCTGGCACCCATTCCTGAACTTAATCCTTGAGCTCCG
AATTGTCCATATCCTTGAGCTGAATCAACACTATGAGAAAACGGCACTCCACTTCTACCC
ATACCTTGCATATTCGTACCAACTAAACCTCCATTACCAATGCTACCGGTATCGACTCCA
AGACCCATATTCCCTATTGTCTCGTCCTCTGGCTCACGAATT
>contig500472
GGCCGCTCGTTTTTTTTTTTTTTTTTTTTTTTTCTGTATCTCAGTAGTTTCTAGGATTTT
ACTCTTCTAGATATGTGATGTTACATTAAGTGCAGTGTAAGAAAGGGTTATGATTAATAT
GATGAAAACTATATCTTAGCATATAACTTTAATAAAAGTAAAAAGTTCAAACAGAACATA
TGAAATTGTGTCTATGAATCAGGAGAATAATCTGCACCTTATTAGTAAAAGTAAATCTTG
CTTTTACTGAGCCATAAGTGTTTTTATATCTAGAGCTGGCATTACAGAACTACTGAGATA
CAGAAAAAAAAATGTGCTAGGACATAAACTCTTCTCATGATTTAAGATATGTCAAAAGAT
GTAGCTATCTTCAAAAGAAATAAAGCCTACCATCACCAACATTTGCTGAAATCAGCTTAT
AATTGTTTGGGGGTCTGGGGGGCTGCTAAAGACTGCACCTGCCTCCCTAACTCCGGCTTG
TCTCGTCCTCTGGCTCACGAATT
>contig500475
GGCCGCTCGTTTTTTTTTTTTTTTTTTTTTTTTTTAGATTTATACTCTAGAGAGATCATA
AAATGACATTACTAGGGTTTTCACATCTGGCAGGGTGAATAGGCTCTAATAAATTAGTTA
TCCTTTATATAATAACTATATGCTATGTATAAGACACAAACAAATAAAAAAACCTCAAGT
GCAAATTTCTGATCTCTCTAGAGTATAAATCTAAATAAAAAGAAAAAAATTGGAGGGGAT
TTGAACCTTAAAAGAAACTAGCATGAGTAAGTTTAAGGTTTGTGAAAGCTGTCATAATCA
AAATGGAGTTGCTAGTTCTAAAAATACGGACACGTAGAGCCAGGGAAGTCCACGAGGGGA
GAGTTCTCATGCACAAATACCTGATAACACAAACAATCACAAAAGAATCTGCAAAAACCA
TTACCTTACACAAAGGTCATCACAACCCTATACAAAAAAATACTTCTGCAACGGCATCTT
CCCAACAACAGGCTGTTTAATTTCAGTCTGGCACCACGTCTTATATTGATATTCATAGCT
AAGAACAATTAATTCAAAACAATGGTATATATTTCATTTTTTTTTTAAAAATGTTTTTTT
CTTTACCTCCCTGAAGATGCACATAATTCATCATGGTACATGTATTCTCATTGCAATGCT
TATTCCCAAATAGATGTTATTTTCTTTTAGAGAGTCTCCTGTTTGTCTCGTCCTCTGGCT
CACGAATT
>contig500488
GGCCGCTCGTTTTTTTTTTTTTTTTTTTTTCGAGACAGAATGAGAATCTGTCTCGAAAAA
AACAGAGAGAGAAAGAAAAAGAGTGGAACTTTATTTTCAGAAGTTGTTCCTAGCAGGACA
GAGAAGAATGCACATTCAGGCTGTGCTCCTGCTCTCCTCACTTGGCCTGCATGCTCGTTC
CTCAGCCTTAGCACAAGGGATGGACTTTCAAATTAAATCTCCTAACAACTATTTCACAGT
CTCATTTGTCTTTCCTGTCCTGGATTTGGGAATTGTGATCCCAGTAAGCAGAGGTAGGAA
ATCTCTGGATGGTCAGTTGACTTAAGGCATCATTCTCAAAAGGAAAGAAAAAGCCTCCTT
CTATCATGAGATCCTGAGTGATTCCAGTTTTTCCTTGCTTATTTGTAAAGTAAGAGATTC
TTCTCACTAGAGAAGGCATCAGAGGCCACCATCTGCCTCCACAGGACCTTGCTAATCCAG
CCACTTCACACTCCTCCTCTCCCTTGTCTCGTCCTCTGGCTCACGAATT
>contig500489
GGCCGCTCGTTTTTTTTTTTTTTTTTTTTTTTTTTTTTTTTTCCATCCCCGATTGCTGAT
CTGTCTCTATTTGTCTCTTTTCTCTTTATAGTTATAAAATAAAGGCTAAAAAAAAAAATA
ATTGAGAGTTGACTAATATGCAGGGTATAAAATTTTAGAGCAATACAAAAGGTAAATAAA
TTTAATATAGGAGTGTCAATCGTATGGCTTTTTCTAAAGGTACAAATAATTTTATAGAAT
TGATGAAAATATTTGTCTCAGGGGCCCC
>contig500498
GGCCGCTCGTTTTTTTTTTTTTTTTTTTTAATCATATTTTTTAAATACAGTGAACACTTA
TGTGACTGGTTTATTGAATAATATTAATTCCATGGGATAACAGTCATGAAACAGTTTTAT
CTTTCTGCAATGACTAATCTCACATGTGCCCTGCCGAGTCTCTTTGCCCAGGTAGCAGAC
CCCTTAATAATATCTCGGGCAGGTATCGTAATCTCCTGGTCCCCCTTTCTTATTAAAAAC
TTAAAAAAGAAACCAAAAGCAACTCAGCATATTCTAGTTGGAAATTTCCATCTCATCTCC
ATGTCAAGGCCAAGCTTTCGTTTAATAACTTGGTGTTGGGAGGGAGACTTCAGCTTTTTC
ATCCCCCGTCTCTGTCCATTTATCATGAGGAGGGGTTTAGGGGTGTGATCTGTCTGTCAT
TGTCCTTTCTTAATGACCGCTCCTGCTTCCCTCACCAGCGGTGACTGTCCATCTTCACCC
TTAACAGCAAGGATCCACGTGCTGGATTTCTGGTGGAACAAGTGTGCAGGTCCTCTGGAC
AAAGGGAACCTCCCCAGGGATGTATATGCCAGAGCCACCCCCACTTTAATCCTCCCATTT
CTTGCTTGTCTCGTCCTCTGGCTCACGAATT
>contig500501
GGCCGCTCGTTTTTTAATTTTTCTCTTAAATGCTAATAATGACCTACTAAGTTTATTTCT
TGACCCACTAGTTGATCACCACCCACACCTGAAAAACAAAAATGCTGCTTTAAGGCCTGG
AGATGCAGCTCCCCATTGCTACTTCCTTTCTCCTTTCTTCAAAAACCCCTGCTCCTTGGA
AGCACATGTCTGCTCACCTTCCTCATTGGGACTATCTAACGACACCTCAGTCACTCCTAC
TCATTTACAGATGACTTTTTTTACTTGGCCAACTTCATCTAATATACTGAGATGGAACAG
GTGGTTCTAAATCAAAGATTTAGTATGGTACTACAATCACCCCAGAGTGTTGTCGTCATG
CTAACTCAAACACACGAGAGAGAGAACTTTTTAAAACCTAAATCACCGTTCTCTCCACCA
CAACTTCTGACAATTTTTGATGACATAAACATCCAAATAGAACATCTCGGTTTCCTGAGT
TCCAACTACCACTTCCTCCTCCCCTTTGTCTCGTCCTCTGGCTCACGAATT
>contig500503
GGCCGCTCGTTTTTTTTTTTTTTTTTTTTTTTTTCATTTTCCAATGATTGGAGTAACAAT
TTCGAATCTTGTTCTTGCTCTGCTATCATTTGTTCTATTTGTTCATCGTGAGTTAATTTA
AAACTTTCAACAGCTTTTTGCGCATGGTCAACAACAGCTTGTTGCAATTCGTAATCCCCA
ATATTTTCAACTTGTTGAGTTGCTTTTTCAATTAAGTCAGCATTTTTCGTTTCACGTGAT
AATTGAACGTCTTTGATTGTATGAATCCTTTCTTCTTTGACTTCTTGATGAAAAATTTCA
TTCACAGTCGCTTGCTTTGTATCTAAAAGCTTCAATTTCTCAATTGCATGTAATTTTCTC
ATTTGAGCTCGTTGAATTCCCGGTGATGGTTTTAATCCAGGAGGGGTTGGAGGAATTAAC
TTAGCAGCTGCAGTTTCGAGCCTTTCTCTTCGTCTTTTCAACCGTTCATGCAAGGCCTGC
TGACGATTTTGCATTTCTTGACGAATAGTTGCCTGTAACTGCTTCACTTGAGCTTCATGT
TTTAAACGAATATCACTGAATTCGGCATCCAAATCGAAAACATTGTCCGGTACAATAACA
TTGGAGCCCATTTTGGCTTTCTTGGCTTCCTCATTTGAATCATTTGAAACCATTAATGAG
CTTGAAACGTAATCTTTTTTTGTTGTGAGTTCTATATCTTGTTTTAATCTCGCAGCTTTT
TTTTTTTCATAAAATTCACCTTTGTCTCGTCCTCTGGCTCACGAATT
>contig500516
GGCCGCTCGTTTTTTTTTTTTTTTTTTTTTTTTTTTTTTTTTGGGGTCCAAGCCTTGTTT
TTCCTTCCCAGACCCCAT
>contig500518
GGCCGCTCGTTTTTTTTTTTTTTTTTTTTTGATAAATATATAACAAGGATTTTTCGTTTA
ATAAAAATAAATGTTCGCAATTATTTATGAAAGAATGAAAATGCAAATTTAATGTTGAAA
TCGTGCAAGGAGCTAGCTACCTATTATTTTACTGTGTTCCAATTTTACAAAACACCGCTA
TGCTGCAAAATTGGTGTCATGTACACCAATAACTTCTCTAAAACTACGGACTCATCAATT
GATCAGCGACCAGCACGCAGCTCGGGATATATAGCTCATTGTAAACAAGACTTCATTACC
AGGCAATGTTATCATCAAAGCCACCACCACCTCCTGATCGCCAACCACCACCTCCGCTAG
CATTACCACCACCACCACCAGCATGCCCAGAATGAGTGCCTCCGCCACCAGAATTAAATC
GAGATTGATCTTGATAACCACCTCGGTCACCACCCCCACCACCACCACCAGCACGCAGCT
CGGGATATATAGCTCATTGTAAACAAGACTTCATTACCAGGCACTGTTATCATCAAAGCC
ACCACCACCTCCTGATCGCCAACCACCACCTCCGCTAGCATTACCACCACCACCACCAGC
ATGCCCAGAATGAGTGCCTCCGCTTTGTCTCGTCCTCTGGCTCACGAATT
>contig500519
GGCCGCTCGTTTTTTTTTTTTTTTTTTTTTTTTAACATAAAAATCTGCTTTTATTTTACG
GAATAGAGAACGAGACTATTGAAAAAAATTGTATATATACAATCTCACAGACTAATACTA
ATTTACAACAAACGAAACAATCAGCCATTTTAATTAATCAATTTCCAGAAGAACTTCTAA
GGATTTCGACGAAGTCTCTTCAGCCAATTCTTTGGCACTCCTATCCATCCAATCGTCACT
CGAAGATTTCTCCTCTGGAATTTTATGGGCAGAAAGTTCTTCACAAATATTTTGTGACAC
ACTTCCAGCTTCTTTTTCTAACTGTGAACACTGCAAAGTTGGTGCTTTAAGTAACTCTTC
AACTATTGAATCCATTGTTGGCTGTTGAATGAGCAGCTTTGTCTCCGAAAAATCCTCCAT
TAACTGATCGCATAATTTGTCCATTTCATCTCCATTGTTTTGCAAAGCAAAAACATCTTT
CACGACTGTACAATAATCGACAGCATTTGGTTCGTTAAACAATGATTTTGTCTCAGCATT
TTGAGTTGTGAATGAATGCTGTTCATATTGCGGCAAAGTAATCTCTCCACCCCTTTTTGC
ATAACTCATTTTTGGGGAGCCAATAATTTCGTAAAAATAGCTGGATTTGTTCCTATTCTG
GTTCAGGGCAGGTTTAAAATGTTTTTTAGGGGAAAATTTTATAGAAATGGGTGTCGGGTC
TCGGGGTTGCTTTACTTCATTTTCGTTTTCGTCGTTGTCTCGTCCTCTGGCTCACGAATT
>contig500529
GGCCGCTCGTTTTTTTTTTTTTTTTTTTTTTTTCAAATTAATTTTAACTATCAATCGTAG
ATTAAATATAATAATTAACTCTTCAATTATGTAAGAAAATAATCACATGATGCGAGTTTA
ATTTTCATTTTGTTACCGTAACTAGAAAAGAGTAAATGTTAATCATCTAAAAGGTGAATT
TTCATTTCTTTTTTTTCTTCGTATTCATTCCTTTCCCGTAAAATGTCTCAAACGATCCAC
TTGGAATACCAAACTCATCTTGCAGCCATTGCATTACATCGTCAACTCTATTTCCTTGAA
TTGCTACTTCCTGAGTTTTTTTAGTTTGGCTATCTTGAATAAATGCCCTGGCAGCAAATT
TTACTTTAGCAACCTTAACCAAATTGTTTAAATCAATTCCAAGAGTCTATAAAAAAATTT
AAATTCAAATTTAAATTAATATTCTCTAAATCACAAATTTCAGTGATATTCTTATTTTTC
TTTTTGACGGCTCGAATAAGTATAACAGGAGGCTTTCCTCTTTGTCTCGTCCTCTGGCTC
ACGAATT
>contig500540
GGCCGCTCGTTTTTTTTTTTTTTTTTTTTTTTTTATGATTCAATTATGCTTCATTGATGC
AATATACTTGCTTGCTGGTCTTCTTTTTGTAACACGATCTCTTTAGATTTAAAGAACTAA
CTATCTACACTTTCAATGAATAGATGTTGGATAATCTAATGATAAGAGAATGTCTGTGAT
TGCAATTACAAGTGATTTGTCTTTTCGAAAAGAATTAACCTTGTTTGGAAAAGTCTGCTT
CTTTCCAGTACAGCTAAGCAATTATTTCTGCATTCGCAATTTGTTAATCAATCCGAGCAT
GATACAGAATACGTTTCCGCTCAACAAGTGATCGCTTTGTCCTTTCTAATTCCCGAATCA
GATCCATTTTTGATGCATTCGGTGAGATTTCAGATGAAAACTCTTTCTTTATGTCTAAAA
GATTTTGTAAAGAAACAGGCTCTGCACTTCTTTCAGCACTTGGTAGGCTAGCTTCTTCCA
TATCCATCAATACTTCTTCTAAATGGGAAACACTTCCTGCTTCCTCCTCGGAAATACATT
GGGTGCAGGGATTAGATTTAAATTCCCTATTGTCTCGTCCTCTGGCTCACGAATT
>contig500545
GGCCGCTCGTTTTTTTTTTTTTTTTTTTTTTTTTATGAATTATACTTTATCACTACTTAA
ATTAGCCAATTCCAACGGGAAATACAATCAAAAAACGACATGGAAATCACAAGAAAACTC
GTTACAGTTAAAAATGTAACACGTTGACGTAAGAAATCTTATTAACGGGATTATTGCATC
AGAAAGAGATCAAAGATCGATATATAATGCACAGAAAGGCTCTTGAAGATAAAAGATCAA
AGTTCAACGATAGAGATCACTCGAGTGTATCAACAATATCCTCGATCCAACCGAGTGGAA
GGATCTCGCGAAGTTCGGGTCTCTTTACTCCCTTCTTCATTATCCATCTGCATGCTCTCT
GTACATTCTGTTGCAGCTCTACAGTGACCTTCTCTCCATTCTGGGTGGTCTTCCCCTCCT
TCTCCGCCGCTTTCATTCGACGACGCTCGGCTCCCGTGAGTGCGGTAGTCGCAGCCTGGG
CGCAGTGCCATCTCGCAGCCTCCAGCAGACAGAGCAGCGCACGCTGCAGCGTCTCCGCGT
ACGACCATGCACCCGCTCTCTTCATTCCCGCTTGTCTCGTCCTCTGGCTCACGAATT
>contig500548
GGCCGCTCGTTTTTTTTTTTTTTTTTTTTTAGTTTGGAGCATTGTAAAGATTTATTCTTA
AGTTTTTTCTTTTCTTCTGCTTCACAATACAGGGATAATACAATGATTCATACTTGTGCT
TGATCAGAAAGTCTAATAAAACATATCCCATGCAACCTGCATGCACGGTACTTAATATTC
TCTCATATTTTAAACATAAATAGTTTTTTTTTTTTTTTTTGAATACTAATCCAATGGTAA
AATCTATATTACGTACATTACATTGTGTCAAGGTAAAAAGTACAATCATGAAAATTTAAT
CATTTTAATAATCTGCTTATAATAGCTTTAGGTCATAATGAGATGCAACAGCAATAATTG
GCACAGTGGAAAGTGTGTGAAGCAGGCATTGTCGGATATTAGTAAATCCATGGGCTAGCC
ATGAAAAATTATCCCTACTCTCGAAATCCAACTACCCACTAGCTATTTACCATTTATCAG
TTGAAACTGTTTATCAAATGGAGTATGTCAGTGTGTACCAATCGCATCTCACGCTTAGTA
AAATGTGTGTCTTTGTTGTCTCGTCCTCTGGCTCACGAATT
>contig500551
GGCCGCTCGTTTTTTTTTTTTTTTTTTTTTGTTTCTTTCTTATATATATCTAAAAAAAAA
AAAAAAATCCTAGTCATAGTACTTCAAATTACAAAAAATTTAAATTATCTTGGCATAACC
AGGAAGCGGAAAGGTATTTTCACTTTTACTTTCCATCACGGTTACGATGCATACTCATCA
AATTTGCTTTCAGCATATCAAGAGACGGATGTTGATTTCCCCCACTTCTGCTTGATCTGT
CCCCAGATGCAGAATGATATTCTAGACTATCAAGTCCATGGTTTCCGGCCCTTGAATGCT
GTTGAGAATGCGGGGCGTGTCGACTACTACCACGTTGATCATCACGGCGACTCTGAGTAC
CTGGCGCTCTTTGACCATATTGATGTCGACTATCACGCTGTTCATAAGATCTTTGTTCTT
GTGAAGGAGTACCCATCCATCCAAAACCACCTCCTCTTCCGACCCTGTCATTAGAATCTC
CTCTACCATAACTCCCTCTTGTCTCGTCCTCTGGCTCACGAATT
>contig500552
GGCCGCTCGTTTTTTTTTTTTTTTTTTTTTTTTTTTTGTGTTTATACGTATTTTATTTGG
TTATTTAATGTTGCATCTATCTACTCATATCCGAGTATGTCTGTTTAGGCAATGCTACTT
TGCATTTTGTAAATCGATGAGGTAGCATTTTGTTTGTTTATTTCGGATTCAGAAGTTAAA
CTTCTTTAATCTTTGCTGATGCTACTGCTTTTTTTCTTTTTCTTTTTTTTAAATTTTTAT
TTTAATGTGTTTCATTTACATCTTTTCCCAGTTTTATGACCTTGATGAACTTTTTCTAAA
CTTCTAACGCAGCCTTGTCTTTTTTCATTGTTTTCAACTTTTCATTTATGTTGAGCTAAT
CTTTTTAATATTACTCAAAGCTACCTTTTGCTCGGCTAATAATTGTCGAATTTTGCGTTT
TCGCTGAACCTTTTGAATTGCAAGAGCGGCTTTATTTCTCACAGCATTCCGCCTTGTCTC
GTCCTCTGGCTCACGAATT
>contig500559
GGCCGCTCGTTTTTTTTTAAAGACCAACACAACAAATATAATATATCAAAAAGAAATACA
ATACAAAGCCCAATACTTTAGAGTTCAAATGAACCCAACAAAAAAGACAAAAAGGATGGA
CTCGGATCTTTACATTAAAGTCAAACCTATGATAATAATAACGATACCAAAATAAAACCG
ACTATTGAACTATCATGAAACATGGCCTGAGAACAGCCAAGCCATGCATGATATATGGCT
TTAAAATCAACGTCTGGTATGCCTACCAGGCTTCACTTTATACCAGACTTTCCTCCATGA
AACACCCACAGACCTTAAAGCCCACCTGATCTTTGACGAGATCGTGCTCCTCCTTGCTCG
TCCTCTGGCTCACGAATT
>contig500565
AATTCGTGAGCCAGAGGACGAGACAAAGGGGAGAAGTGTCTAAGGTCCAAGAAAGGGAAG
CATTAAATCTGAATTGAATAACTGAAGGAACAGGAGGACTGTGTGGTTAGAACTTTGAGA
ATGAGAGAGAGATGAGTTTGGAGAGACTGGCAGAGATCAAACCATATAGGTTCTTATAGG
[truncated: 198,727 more chars]
